# Supplementary material for: Hybrid zones in the European Alps impact the phylogeography of alpine vicariant willow species (Salix L.)
Source: Front Plant Sci. 2025 Mar 20;16:1507275. doi: 10.3389/fpls.2025.1507275 (PMC11966204; doi:10.3389/fpls.2025.1507275)
Supplement: Supplementary Table 1 — Location and sampling details of the 352 accessions included in the article. [file Table1.xlsx]

## Sheet: Information
Frontiers in Plant Science Supporting Information
Article: Hybrid zones in the European Alps impact the phylogeography of alpine vicariant willow species (Salix L.)
Authors: Loïc Pittet, Pia Marinček, Piotr Kosiński, Natascha D. Wagner and Elvira Hörandl
Article acceptance date:
Table S1 (Excel sheet): Location and sampling details of the 352 accessions included in the article. Sample ID, phenotype, location ID, group ID, locality by country with ISO code 3166-2, state, region, altitude (in meter above sea level, m.a.s.l.), latitude (N, decimal), longitude (E, decimal), collection date, collector, herbarium voucher specimens, and summary of accessions inclusion across di…

## Sheet: Accessions
Sample ID	Phenotype	Location ID	Group ID	Country	State	Region	Altitude (m)	Latitude [N]	Longitude [E]	Collection date	Collector	Herbarium voucher	Ipyrad - Phylogeny (RAxML)	Stacks - de novo assembly	High PCR duplicates/ cross-contamination	BGC - Hybrid index	Morphometric analysis
S_breviserrata_EH10524	Salix breviserrata	1	1	Spain (ES)	Cantabria	Cantabrian Mountains	1546	43.2317	-4.99639	2018-07-24	E. Hörandl & F. Hadacek	GOET	Included	Included	OK	p1	No data
S_breviserrata_EH_10508	Salix breviserrata	1	1	Spain (ES)	Asturia	Cantabrian Mountains	2360	43.1804	-4.83253	2018-07-18	E. Hörandl & F. Hadacek	GOET	Included	Included	OK	p1	No data
S_breviserrata_LP22181b	Salix breviserrata	2	1	France (FR)	Provence-Alpes-Côte d'Azur	Dauphiné Alps	2436.8	45.088	6.36037	2022-07-22	L. Pittet	GOET	Included	Included	OK	p1	B
S_breviserrata_LP22182b	Salix breviserrata	2	1	France (FR)	Provence-Alpes-Côte d'Azur	Dauphiné Alps	2436.8	45.088	6.36037	2022-07-22	L. Pittet	GOET	Included	Included	Removed	-	B
S_breviserrata_LP22185	Salix breviserrata	2	1	France (FR)	Provence-Alpes-Côte d'Azur	Dauphiné Alps	2436.8	45.088	6.36037	2022-07-22	L. Pittet	GOET	Included	Included	OK	p1	B
S_breviserrata_LP22288	Salix breviserrata	3	1	France (FR)	Auvergne-Rhône-Alpes	Graian Alps	2362.2	45.4892	6.85095	2022-07-27	L. Pittet	GOET	Included	Included	OK	p1	B
S_breviserrata_LP22346	Salix breviserrata	3	1	France (FR)	Auvergne-Rhône-Alpes	Graian Alps	2362.2	45.4892	6.85095	2022-07-27	L. Pittet	GOET	Included	Included	OK	p1	B
S_breviserrata_LP22347	Salix breviserrata	3	1	France (FR)	Auvergne-Rhône-Alpes	Graian Alps	2362.2	45.4892	6.85095	2022-07-27	L. Pittet	GOET	Included	Included	OK	p1	B
S_breviserrata_LP22348b	Salix breviserrata	3	1	France (FR)	Auvergne-Rhône-Alpes	Graian Alps	2362.2	45.4892	6.85095	2022-07-27	L. Pittet	GOET	Included	Included	OK	p1	B
S_breviserrata_LP22349	Salix breviserrata	4	1	France (FR)	Auvergne-Rhône-Alpes	Graian Alps	2503.6	45.3643	7.10731	2022-07-30	L. Pittet	GOET	Included	Included	OK	p1	B
S_breviserrata_LP22108	Salix breviserrata	5	2	France (FR)	Alpes-de-Haute-Provence	Cottian Alps	2409.1	44.4326	6.92215	2022-07-19	L. Pittet	GOET	Included	Included	OK	p1	B
S_breviserrata_LP22109	Salix breviserrata	5	2	France (FR)	Alpes-de-Haute-Provence	Cottian Alps	2409.1	44.4326	6.92215	2022-07-19	L. Pittet	GOET	Included	Included	OK	p1	B
S_breviserrata_LP22140	Salix breviserrata	6	2	France (FR)	Hautes-Alpes	Cottian Alps	2398.3	44.7246	6.98064	2022-07-20	L. Pittet	GOET	Included	Included	OK	p1	B
S_breviserrata_LP22141	Salix breviserrata	6	2	France (FR)	Hautes-Alpes	Cottian Alps	2398.3	44.7246	6.98064	2022-07-20	L. Pittet	GOET	Included	Included	OK	p1	B
S_breviserrata_LP22143b	Salix breviserrata	6	2	France (FR)	Hautes-Alpes	Cottian Alps	2398.3	44.7246	6.98064	2022-07-20	L. Pittet	GOET	Included	Included	OK	p1	B
S_breviserrata_LP22267b	Salix breviserrata	7	2	France (FR)	Auvergne-Rhône-Alpes	Graian Alps	2344.5	45.2605	6.89106	2022-07-26	L. Pittet	GOET	Included	Included	OK	p1	B
S_breviserrata_LP22279	Salix breviserrata	7	2	France (FR)	Auvergne-Rhône-Alpes	Graian Alps	2344.5	45.2605	6.89106	2022-07-26	L. Pittet	GOET	Included	Included	OK	p1	B
S_breviserrata_LP22281	Salix breviserrata	7	2	France (FR)	Auvergne-Rhône-Alpes	Graian Alps	2344.5	45.2605	6.89106	2022-07-26	L. Pittet	GOET	Included	Included	OK	p1	B
S_breviserrata_LP22283b	Salix breviserrata	7	2	France (FR)	Auvergne-Rhône-Alpes	Graian Alps	2344.5	45.2605	6.89106	2022-07-26	L. Pittet	GOET	Included	Included	Removed	-	B
S_brev_10894_CH_3	Salix breviserrata	8	3	Switzerland (CH)	Valais	Bernese Alps	2219.4	46.4103	7.6145	2020-07-29	E. Hörandl & F. Hadacek	GOET	Included	Included	OK	p1	B
S_brev_10896_CH_3	Salix breviserrata	8	3	Switzerland (CH)	Valais	Bernese Alps	2219.4	46.4103	7.6145	2020-07-29	E. Hörandl & F. Hadacek	GOET	Included	Included	OK	p1	B
S_brev_10897_CH_3	Salix breviserrata	8	3	Switzerland (CH)	Valais	Bernese Alps	2219.4	46.4103	7.6145	2020-07-29	E. Hörandl & F. Hadacek	GOET	Included	Included	OK	p1	B
S_brev_10898_CH_3	Salix breviserrata	8	3	Switzerland (CH)	Valais	Bernese Alps	2219.4	46.4103	7.6145	2020-07-29	E. Hörandl & F. Hadacek	GOET	Included	Included	OK	p1	B
S_brev_10899_CH_3	Salix breviserrata	8	3	Switzerland (CH)	Valais	Bernese Alps	2219.4	46.4103	7.6145	2020-07-29	E. Hörandl & F. Hadacek	GOET	Included	Included	OK	p1	B
S_brev_10900_CH_3	Salix breviserrata	8	3	Switzerland (CH)	Valais	Bernese Alps	2219.4	46.4103	7.6145	2020-07-29	E. Hörandl & F. Hadacek	GOET	Included	Included	OK	p1	B
S_brev_10901_CH_3	Salix breviserrata	8	3	Switzerland (CH)	Valais	Bernese Alps	2219.4	46.4103	7.6145	2020-07-29	E. Hörandl & F. Hadacek	GOET	Included	Included	OK	p1	B
S_brev_10902_CH_3	Salix breviserrata	8	3	Switzerland (CH)	Valais	Bernese Alps	2219.4	46.4103	7.6145	2020-07-29	E. Hörandl & F. Hadacek	GOET	Included	Included	OK	p1	B
S_brev_10903_CH_3	Salix breviserrata	8	3	Switzerland (CH)	Valais	Bernese Alps	2219.4	46.4103	7.6145	2020-07-29	E. Hörandl & F. Hadacek	GOET	Included	Included	OK	p1	B
S_brev_10904_CH_3	Salix breviserrata	8	3	Switzerland (CH)	Valais	Bernese Alps	2219.4	46.4103	7.6145	2020-07-29	E. Hörandl & F. Hadacek	GOET	Included	Included	OK	p1	B
S_breviserrata_24_2014	Salix breviserrata	9	4	Switzerland (CH)	Valais	Uri Alps	1774	46.5658	8.3705	2014-07-17	S. Gramlich	GOET	Included	Included	OK	p1	No data
S_brev_10858_CH_4	Salix breviserrata	10	4	Switzerland (CH)	Graubünden	Engadin	2210.5	46.5806	9.81883	2020-07-27	E. Hörandl & F. Hadacek	GOET	Included	Included	OK	p1	B
S_brev_10859_CH_4	Salix breviserrata	10	4	Switzerland (CH)	Graubünden	Engadin	2210.5	46.5806	9.81883	2020-07-27	E. Hörandl & F. Hadacek	GOET	Included	Included	OK	p1	B
S_brev_10860_CH_4	Salix breviserrata	10	4	Switzerland (CH)	Graubünden	Engadin	2210.5	46.5806	9.81883	2020-07-27	E. Hörandl & F. Hadacek	GOET	Included	Included	OK	p1	B
S_brev_10861_CH_4	Salix breviserrata	10	4	Switzerland (CH)	Graubünden	Engadin	2210.5	46.5806	9.81883	2020-07-27	E. Hörandl & F. Hadacek	GOET	Included	Included	OK	p1	B
S_brev_10865_CH_4	Salix breviserrata	10	4	Switzerland (CH)	Graubünden	Engadin	2210.5	46.5806	9.81883	2020-07-27	E. Hörandl & F. Hadacek	GOET	Included	Included	OK	p1	B
S_brev_10866_CH_4	Salix breviserrata	10	4	Switzerland (CH)	Graubünden	Engadin	2210.5	46.5806	9.81883	2020-07-27	E. Hörandl & F. Hadacek	GOET	Included	Included	OK	p1	B
S_brev_10868_CH_4	Salix breviserrata	10	4	Switzerland (CH)	Graubünden	Engadin	2210.5	46.5806	9.81883	2020-07-27	E. Hörandl & F. Hadacek	GOET	Included	Included	OK	p1	B
S_brev_10869_CH_4	Salix breviserrata	10	4	Switzerland (CH)	Graubünden	Engadin	2210.5	46.5806	9.81883	2020-07-27	E. Hörandl & F. Hadacek	GOET	Included	Included	OK	p1	B
S_brev_10870_CH_4	Salix breviserrata	10	4	Switzerland (CH)	Graubünden	Engadin	2210.5	46.5806	9.81883	2020-07-27	E. Hörandl & F. Hadacek	GOET	Included	Included	OK	p1	B
S_brev_10871_CH_4	Salix breviserrata	10	4	Switzerland (CH)	Graubünden	Engadin	2210.5	46.5806	9.81883	2020-07-27	E. Hörandl & F. Hadacek	GOET	Included	Included	OK	p1	B
S_breviserrata_10265	Salix breviserrata	11		Italy (IT)	South Tyrol	Vinschgau	2202.6	46.5312	10.4823	2015-08-03	E. Hörandl, S. Hörandl, F. Hadacek	GOET	Included	Removed	-	-	No data
S_breviserrata_10271	Salix breviserrata	11		Italy (IT)	South Tyrol	Vinschgau	2202.6	46.5312	10.4823	2015-08-04	E. Hörandl, S. Hörandl, F. Hadacek	GOET	Included	Removed	-	-	No data
S_breviserrata_10276	Salix breviserrata	11		Italy (IT)	South Tyrol	Vinschgau	2202.6	46.5312	10.4823	2015-08-04	E. Hörandl, S. Hörandl, F. Hadacek	GOET	Included	Removed	-	-	No data
S_alp_brev_10565_IT_5	Intermediate form	12	5	Italy (IT)	South Tyrol	Tux Alps	1434.4	46.9624	11.5575	2019-08-02	E. Hörandl & F. Hadacek	GOET	Included	Included	OK	0.166789	H
S_alp_brev_10566_IT_5	Intermediate form	12	5	Italy (IT)	South Tyrol	Tux Alps	1434.4	46.9624	11.5575	2019-08-02	E. Hörandl & F. Hadacek	GOET	Included	Included	OK	0.226096	H
S_alp_brev_10567_IT_5	Intermediate form	12	5	Italy (IT)	South Tyrol	Tux Alps	1434.4	46.9624	11.5575	2019-08-02	E. Hörandl & F. Hadacek	GOET	Included	Included	OK	0.229947	H
S_alp_brev_10568_IT_5	Intermediate form	12	5	Italy (IT)	South Tyrol	Tux Alps	1434.4	46.9624	11.5575	2019-08-02	E. Hörandl & F. Hadacek	GOET	Included	Included	OK	0.220402	H
S_alp_brev_10569_IT_5	Intermediate form	12	5	Italy (IT)	South Tyrol	Tux Alps	1434.4	46.9624	11.5575	2019-08-02	E. Hörandl & F. Hadacek	GOET	Included	Included	OK	0.195285	H
S_alp_brev_10574_IT_5	Intermediate form	12	5	Italy (IT)	South Tyrol	Tux Alps	1434.4	46.9624	11.5575	2019-08-02	E. Hörandl & F. Hadacek	GOET	Included	Included	OK	0.215363	H
S_alp_brev_10576_IT_5	Intermediate form	12	5	Italy (IT)	South Tyrol	Tux Alps	1434.4	46.9624	11.5575	2019-08-02	E. Hörandl & F. Hadacek	GOET	Included	Included	OK	0.269108	H
S_alp_brev_10584_IT_5	Intermediate form	12	5	Italy (IT)	South Tyrol	Tux Alps	1434.4	46.9624	11.5575	2019-08-02	E. Hörandl & F. Hadacek	GOET	Included	Included	OK	0.181492	H
S_alp_brev_10586_IT_5	Intermediate form	12	5	Italy (IT)	South Tyrol	Tux Alps	1434.4	46.9624	11.5575	2019-08-02	E. Hörandl & F. Hadacek	GOET	Included	Included	OK	0.267704	H
S_alp_brev_10588_IT_5	Intermediate form	12	5	Italy (IT)	South Tyrol	Tux Alps	1434.4	46.9624	11.5575	2019-08-02	E. Hörandl & F. Hadacek	GOET	Included	Included	OK	0.2373	H
S_alp_brev_10598_IT_6	Intermediate form	13	6	Italy (IT)	South Tyrol	Dolomites	1980.6	46.5224	11.7675	2019-08-04	E. Hörandl & F. Hadacek	GOET	Included	Included	OK	0.460539	H
S_alp_brev_10602_IT_6	Intermediate form	13	6	Italy (IT)	South Tyrol	Dolomites	1980.6	46.5224	11.7675	2019-08-04	E. Hörandl & F. Hadacek	GOET	Included	Included	OK	0.229945	B
S_alp_brev_10604_IT_6	Intermediate form	13	6	Italy (IT)	South Tyrol	Dolomites	1980.6	46.5224	11.7675	2019-08-04	E. Hörandl & F. Hadacek	GOET	Included	Included	OK	0.221367	B
S_alp_brev_10605_IT_6	Intermediate form	13	6	Italy (IT)	South Tyrol	Dolomites	1980.6	46.5224	11.7675	2019-08-04	E. Hörandl & F. Hadacek	GOET	Included	Included	OK	0.460508	H
S_alp_brev_10607_IT_6	Intermediate form	13	6	Italy (IT)	South Tyrol	Dolomites	1980.6	46.5224	11.7675	2019-08-04	E. Hörandl & F. Hadacek	GOET	Included	Included	OK	0.312842	H
S_alp_brev_10609_IT_6	Intermediate form	13	6	Italy (IT)	South Tyrol	Dolomites	1980.6	46.5224	11.7675	2019-08-04	E. Hörandl & F. Hadacek	GOET	Included	Included	OK	0.228272	B
S_alp_brev_10611_IT_6	Intermediate form	13	6	Italy (IT)	South Tyrol	Dolomites	1980.6	46.5224	11.7675	2019-08-04	E. Hörandl & F. Hadacek	GOET	Included	Included	OK	0.502633	No data
S_alp_brev_10613_IT_6	Intermediate form	13	6	Italy (IT)	South Tyrol	Dolomites	1980.6	46.5224	11.7675	2019-08-04	E. Hörandl & F. Hadacek	GOET	Included	Included	OK	0.227016	No data
S_alp_brev_10614_IT_6	Intermediate form	13	6	Italy (IT)	South Tyrol	Dolomites	1980.6	46.5224	11.7675	2019-08-04	E. Hörandl & F. Hadacek	GOET	Included	Included	OK	0.223295	B
S_alp_brev_10615_IT_6	Intermediate form	13	6	Italy (IT)	South Tyrol	Dolomites	1980.6	46.5224	11.7675	2019-08-04	E. Hörandl & F. Hadacek	GOET	Included	Included	OK	0.225353	B
S_alp_brev_10618_IT_6	Intermediate form	13	6	Italy (IT)	South Tyrol	Dolomites	1980.6	46.5224	11.7675	2019-08-04	E. Hörandl & F. Hadacek	GOET	Included	Included	OK	0.290614	H
S_alp_brev_10751_AT_7	Intermediate form	14	7	Austria (AT)	Salzburg	Lungau	1136.6	47.132	13.6767	2019-08-12	E. Hörandl & F. Hadacek	GOET	Included	Included	OK	0.405673	H
S_alp_brev_10753_AT_7	Intermediate form	14	7	Austria (AT)	Salzburg	Lungau	1136.6	47.132	13.6767	2019-08-12	E. Hörandl & F. Hadacek	GOET	Included	Included	OK	0.399902	H
S_alp_brev_10754_AT_7	Intermediate form	14	7	Austria (AT)	Salzburg	Lungau	1136.6	47.132	13.6767	2019-08-12	E. Hörandl & F. Hadacek	GOET	Included	Included	OK	0.402693	H
S_alp_brev_10757_AT_7	Intermediate form	14	7	Austria (AT)	Salzburg	Lungau	1136.6	47.132	13.6767	2019-08-12	E. Hörandl & F. Hadacek	GOET	Included	Included	OK	0.44844	H
S_alp_brev_10758_AT_7	Intermediate form	14	7	Austria (AT)	Salzburg	Lungau	1136.6	47.132	13.6767	2019-08-12	E. Hörandl & F. Hadacek	GOET	Included	Included	OK	0.442013	H
S_alp_brev_10761_AT_7	Intermediate form	14	7	Austria (AT)	Salzburg	Lungau	1136.6	47.132	13.6767	2019-08-12	E. Hörandl & F. Hadacek	GOET	Included	Included	OK	0.40833	H
S_alp_brev_10763_AT_7	Intermediate form	14	7	Austria (AT)	Salzburg	Lungau	1136.6	47.132	13.6767	2019-08-12	E. Hörandl & F. Hadacek	GOET	Included	Included	OK	0.401417	H
S_alp_brev_10765_AT_7	Intermediate form	14	7	Austria (AT)	Salzburg	Lungau	1136.6	47.132	13.6767	2019-08-12	E. Hörandl & F. Hadacek	GOET	Included	Included	OK	0.395772	H
S_alp_brev_10767_AT_7	Intermediate form	14	7	Austria (AT)	Salzburg	Lungau	1136.6	47.132	13.6767	2019-08-12	E. Hörandl & F. Hadacek	GOET	Included	Included	OK	0.476249	H
S_alp_brev_10768_AT_7	Intermediate form	14	7	Austria (AT)	Salzburg	Lungau	1136.6	47.132	13.6767	2019-08-12	E. Hörandl & F. Hadacek	GOET	Included	Included	OK	0.417177	H
S_alp_brev_10770_AT_7	Intermediate form	14	7	Austria (AT)	Salzburg	Lungau	1136.6	47.132	13.6767	2019-08-12	E. Hörandl & F. Hadacek	GOET	Included	Included	OK	0.444165	H
S_alp_brev_10778_AT_8	Intermediate form	15	8	Austria (AT)	Carinthia	Nock Mountains	1427	46.9733	13.8897	2019-08-14	E. Hörandl & F. Hadacek	GOET	Included	Included	OK	0.614558	No data
S_alp_brev_10780_AT_8	Intermediate form	15	8	Austria (AT)	Carinthia	Nock Mountains	1427	46.9733	13.8897	2019-08-14	E. Hörandl & F. Hadacek	GOET	Included	Included	OK	0.639738	H
S_alp_brev_10782_AT_8	Intermediate form	15	8	Austria (AT)	Carinthia	Nock Mountains	1427	46.9733	13.8897	2019-08-14	E. Hörandl & F. Hadacek	GOET	Included	Included	OK	0.635943	H
S_alp_brev_10783_AT_8	Intermediate form	15	8	Austria (AT)	Carinthia	Nock Mountains	1427	46.9733	13.8897	2019-08-14	E. Hörandl & F. Hadacek	GOET	Included	Included	OK	0.596981	H
S_alp_brev_10784_AT_8	Intermediate form	15	8	Austria (AT)	Carinthia	Nock Mountains	1427	46.9733	13.8897	2019-08-14	E. Hörandl & F. Hadacek	GOET	Included	Included	OK	0.66847	H
S_alp_brev_10787_AT_8	Intermediate form	15	8	Austria (AT)	Carinthia	Nock Mountains	1427	46.9733	13.8897	2019-08-14	E. Hörandl & F. Hadacek	GOET	Included	Included	OK	0.625813	H
S_alp_brev_10788_AT_8	Intermediate form	15	8	Austria (AT)	Carinthia	Nock Mountains	1427	46.9733	13.8897	2019-08-14	E. Hörandl & F. Hadacek	GOET	Included	Included	OK	0.591983	H
S_alp_brev_10789_AT_8	Intermediate form	15	8	Austria (AT)	Carinthia	Nock Mountains	1427	46.9733	13.8897	2019-08-14	E. Hörandl & F. Hadacek	GOET	Included	Included	OK	0.590796	H
S_alp_brev_10793_AT_8	Intermediate form	15	8	Austria (AT)	Carinthia	Nock Mountains	1427	46.9733	13.8897	2019-08-14	E. Hörandl & F. Hadacek	GOET	Included	Included	OK	0.627454	H
S_alp_brev_10796_AT_8	Intermediate form	15	8	Austria (AT)	Carinthia	Nock Mountains	1427	46.9733	13.8897	2019-08-14	E. Hörandl & F. Hadacek	GOET	Included	Included	OK	0.623853	H
S_alp_brev_10797_AT_8	Intermediate form	15	8	Austria (AT)	Carinthia	Nock Mountains	1427	46.9733	13.8897	2019-08-14	E. Hörandl & F. Hadacek	GOET	Included	Included	OK	0.604771	H
S_alp_brev_10803_AT_9	Intermediate form	16	9	Austria (AT)	Salzburg	Radstadt Tauern	1890.3	47.2403	13.6106	2019-08-15	E. Hörandl & F. Hadacek	GOET	Included	Included	OK	0.518928	H
S_alp_brev_10805_AT_9	Intermediate form	16	9	Austria (AT)	Salzburg	Radstadt Tauern	1890.3	47.2403	13.6106	2019-08-15	E. Hörandl & F. Hadacek	GOET	Included	Included	OK	0.585404	H
S_alp_brev_10806_AT_9	Intermediate form	16	9	Austria (AT)	Salzburg	Radstadt Tauern	1890.3	47.2403	13.6106	2019-08-15	E. Hörandl & F. Hadacek	GOET	Included	Included	OK	0.587893	H
S_alp_brev_10807_AT_9	Intermediate form	16	9	Austria (AT)	Salzburg	Radstadt Tauern	1890.3	47.2403	13.6106	2019-08-15	E. Hörandl & F. Hadacek	GOET	Included	Included	OK	0.621199	H
S_alp_brev_10808_AT_9	Intermediate form	16	9	Austria (AT)	Salzburg	Radstadt Tauern	1890.3	47.2403	13.6106	2019-08-15	E. Hörandl & F. Hadacek	GOET	Included	Included	OK	0.63117	H
S_alp_brev_10814_AT_9	Intermediate form	16	9	Austria (AT)	Salzburg	Radstadt Tauern	1890.3	47.2403	13.6106	2019-08-15	E. Hörandl & F. Hadacek	GOET	Included	Included	OK	0.499484	H
S_alp_brev_10815_AT_9	Intermediate form	16	9	Austria (AT)	Salzburg	Radstadt Tauern	1890.3	47.2403	13.6106	2019-08-15	E. Hörandl & F. Hadacek	GOET	Included	Included	OK	0.63567	H
S_alp_brev_10816_AT_9	Intermediate form	16	9	Austria (AT)	Salzburg	Radstadt Tauern	1890.3	47.2403	13.6106	2019-08-15	E. Hörandl & F. Hadacek	GOET	Included	Included	OK	0.496548	H
S_alp_brev_10817_AT_9	Intermediate form	16	9	Austria (AT)	Salzburg	Radstadt Tauern	1890.3	47.2403	13.6106	2019-08-15	E. Hörandl & F. Hadacek	GOET	Included	Included	OK	0.598409	H
S_alp_brev_10818_AT_9	Intermediate form	16	9	Austria (AT)	Salzburg	Radstadt Tauern	1890.3	47.2403	13.6106	2019-08-15	E. Hörandl & F. Hadacek	GOET	Included	Included	OK	0.491403	H
S_alp_brev_10819_AT_9	Intermediate form	16	9	Austria (AT)	Salzburg	Radstadt Tauern	1890.3	47.2403	13.6106	2019-08-15	E. Hörandl & F. Hadacek	GOET	Included	Included	OK	0.527058	H
S_alp_10620_IT_1	Salix alpina	17	10	Italy (IT)	South Tyrol	Dolomites	2431.3	46.5607	11.8163	2019-08-05	E. Hörandl & F. Hadacek	GOET	Included	Included	OK	0.549736	H
S_alp_10621_IT_1	Salix alpina	17	10	Italy (IT)	South Tyrol	Dolomites	2431.3	46.5607	11.8163	2019-08-05	E. Hörandl & F. Hadacek	GOET	Included	Included	OK	0.650469	H
S_alp_10622_IT_1	Salix alpina	17	10	Italy (IT)	South Tyrol	Dolomites	2431.3	46.5607	11.8163	2019-08-05	E. Hörandl & F. Hadacek	GOET	Included	Included	OK	0.610289	H
S_alp_10623_IT_1	Salix alpina	17	10	Italy (IT)	South Tyrol	Dolomites	2431.3	46.5607	11.8163	2019-08-05	E. Hörandl & F. Hadacek	GOET	Included	Included	OK	0.566141	H
S_alp_10624_IT_1	Salix alpina	17	10	Italy (IT)	South Tyrol	Dolomites	2431.3	46.5607	11.8163	2019-08-05	E. Hörandl & F. Hadacek	GOET	Included	Included	OK	0.594904	H
S_alp_10625_IT_1	Salix alpina	17	10	Italy (IT)	South Tyrol	Dolomites	2431.3	46.5607	11.8163	2019-08-05	E. Hörandl & F. Hadacek	GOET	Included	Included	OK	0.609337	H
S_alp_10626_IT_1	Salix alpina	17	10	Italy (IT)	South Tyrol	Dolomites	2431.3	46.5607	11.8163	2019-08-05	E. Hörandl & F. Hadacek	GOET	Included	Included	OK	0.575437	H
S_alp_10630_IT_1	Salix alpina	17	10	Italy (IT)	South Tyrol	Dolomites	2431.3	46.5607	11.8163	2019-08-05	E. Hörandl & F. Hadacek	GOET	Included	Included	OK	0.533909	H
S_alp_10634_IT_1	Salix alpina	17	10	Italy (IT)	South Tyrol	Dolomites	2431.3	46.5607	11.8163	2019-08-05	E. Hörandl & F. Hadacek	GOET	Included	Included	OK	0.595841	H
S_alp_10637A_IT_1	Salix alpina	17	10	Italy (IT)	South Tyrol	Dolomites	2431.3	46.5607	11.8163	2019-08-05	E. Hörandl & F. Hadacek	GOET	Included	Included	OK	0.597051	H
S_alpina_11143	Salix alpina	18	11	Austria (AT)	Styria	Lavanttal Alps	1615	47.0863	14.9314	2022-08-09	E. Hörandl & F. Hadacek	GOET	Included	Included	OK	p2	A
S_alpina_11144	Salix alpina	18	11	Austria (AT)	Styria	Lavanttal Alps	1615	47.0863	14.9314	2022-08-09	E. Hörandl & F. Hadacek	GOET	Included	Included	OK	p2	A
S_alpina_11145	Salix alpina	18	11	Austria (AT)	Styria	Lavanttal Alps	1615	47.0863	14.9314	2022-08-09	E. Hörandl & F. Hadacek	GOET	Included	Included	OK	p2	A
S_alpina_11146	Salix alpina	18	11	Austria (AT)	Styria	Lavanttal Alps	1615	47.0863	14.9314	2022-08-09	E. Hörandl & F. Hadacek	GOET	Included	Included	OK	p2	A
S_alpina_11147	Salix alpina	18	11	Austria (AT)	Styria	Lavanttal Alps	1615	47.0863	14.9314	2022-08-09	E. Hörandl & F. Hadacek	GOET	No DNA	No DNA	-	-	A
S_alpina_11148	Salix alpina	18	11	Austria (AT)	Styria	Lavanttal Alps	1615	47.0863	14.9314	2022-08-09	E. Hörandl & F. Hadacek	GOET	Included	Included	OK	p2	A
S_alpina_11149	Salix alpina	18	11	Austria (AT)	Styria	Lavanttal Alps	1615	47.0863	14.9314	2022-08-09	E. Hörandl & F. Hadacek	GOET	Included	Included	OK	p2	A
S_alpina_11150	Salix alpina	18	11	Austria (AT)	Styria	Lavanttal Alps	1615	47.0863	14.9314	2022-08-09	E. Hörandl & F. Hadacek	GOET	Included	Included	OK	p2	A
S_alpina_11151	Salix alpina	18	11	Austria (AT)	Styria	Lavanttal Alps	1615	47.0863	14.9314	2022-08-09	E. Hörandl & F. Hadacek	GOET	Included	Included	OK	p2	A
S_alpina_11152	Salix alpina	18	11	Austria (AT)	Styria	Lavanttal Alps	1615	47.0863	14.9314	2022-08-09	E. Hörandl & F. Hadacek	GOET	No DNA	No DNA	-	-	A
S_alpina_11153	Salix alpina	18	11	Austria (AT)	Styria	Lavanttal Alps	1615	47.0863	14.9314	2022-08-09	E. Hörandl & F. Hadacek	GOET	Included	Included	OK	p2	A
S_alpina_11154	Salix alpina	18	11	Austria (AT)	Styria	Lavanttal Alps	1615	47.0863	14.9314	2022-08-09	E. Hörandl & F. Hadacek	GOET	Included	Included	OK	p2	A
S_alpina_11155	Salix alpina	18	11	Austria (AT)	Styria	Lavanttal Alps	1615	47.0863	14.9314	2022-08-09	E. Hörandl & F. Hadacek	GOET	Included	Included	OK	p2	A
S_alpina_11156	Salix alpina	18	11	Austria (AT)	Styria	Lavanttal Alps	1615	47.0863	14.9314	2022-08-09	E. Hörandl & F. Hadacek	GOET	No DNA	No DNA	-	-	A
S_alpina_11174	Salix alpina	19	12	Austria (AT)	Styria	Grebenzen	1856.7	47.0394	14.3304	2022-08-11	E. Hörandl & F. Hadacek	GOET	Included	Included	OK	0.633277	H
S_alpina_11175	Salix alpina	19	12	Austria (AT)	Styria	Grebenzen	1856.7	47.0394	14.3304	2022-08-11	E. Hörandl & F. Hadacek	GOET	Included	Included	Removed	-	H
S_alpina_11176	Salix alpina	19	12	Austria (AT)	Styria	Grebenzen	1856.7	47.0394	14.3304	2022-08-11	E. Hörandl & F. Hadacek	GOET	Included	Included	OK	0.610343	H
S_alpina_11177	Salix alpina	19	12	Austria (AT)	Styria	Grebenzen	1856.7	47.0394	14.3304	2022-08-11	E. Hörandl & F. Hadacek	GOET	Included	Included	OK	0.756523	H
S_alpina_11178	Salix alpina	19	12	Austria (AT)	Styria	Grebenzen	1856.7	47.0394	14.3304	2022-08-11	E. Hörandl & F. Hadacek	GOET	Included	Included	OK	0.668222	H
S_alpina_11179	Salix alpina	19	12	Austria (AT)	Styria	Grebenzen	1856.7	47.0394	14.3304	2022-08-11	E. Hörandl & F. Hadacek	GOET	Included	Included	OK	0.753998	H
S_alpina_11180	Salix alpina	19	12	Austria (AT)	Styria	Grebenzen	1856.7	47.0394	14.3304	2022-08-11	E. Hörandl & F. Hadacek	GOET	Included	Included	OK	0.729916	H
S_alpina_11181	Salix alpina	19	12	Austria (AT)	Styria	Grebenzen	1856.7	47.0394	14.3304	2022-08-11	E. Hörandl & F. Hadacek	GOET	Included	Included	OK	0.720402	H
S_alpina_11182	Salix alpina	19	12	Austria (AT)	Styria	Grebenzen	1856.7	47.0394	14.3304	2022-08-11	E. Hörandl & F. Hadacek	GOET	Included	Included	OK	0.643697	H
S_alpina_11133	Salix alpina	20	13	Austria (AT)	Styria	Graz Mountains	1664.8	47.3634	15.4274	2022-08-08	E. Hörandl & F. Hadacek	GOET	Included	Included	OK	0.820173	H
S_alpina_11134	Salix alpina	20	13	Austria (AT)	Styria	Graz Mountains	1664.8	47.3634	15.4274	2022-08-08	E. Hörandl & F. Hadacek	GOET	Included	Included	OK	0.782718	H
S_alpina_11135	Salix alpina	20	13	Austria (AT)	Styria	Graz Mountains	1664.8	47.3634	15.4274	2022-08-08	E. Hörandl & F. Hadacek	GOET	Included	Included	Removed	-	H
S_alpina_11136	Salix alpina	20	13	Austria (AT)	Styria	Graz Mountains	1664.8	47.3634	15.4274	2022-08-08	E. Hörandl & F. Hadacek	GOET	Included	Included	OK	0.774311	H
S_alpina_11137	Salix alpina	20	13	Austria (AT)	Styria	Graz Mountains	1664.8	47.3634	15.4274	2022-08-08	E. Hörandl & F. Hadacek	GOET	Included	Included	OK	0.826285	H
S_alpina_11138	Salix alpina	20	13	Austria (AT)	Styria	Graz Mountains	1664.8	47.3634	15.4274	2022-08-08	E. Hörandl & F. Hadacek	GOET	Included	Included	OK	0.826244	H
S_alpina_11139	Salix alpina	20	13	Austria (AT)	Styria	Graz Mountains	1664.8	47.3634	15.4274	2022-08-08	E. Hörandl & F. Hadacek	GOET	Included	Included	OK	0.760184	H
S_alpina_11140	Salix alpina	20	13	Austria (AT)	Styria	Graz Mountains	1664.8	47.3634	15.4274	2022-08-08	E. Hörandl & F. Hadacek	GOET	Included	Included	OK	0.815207	H
S_alpina_11141	Salix alpina	20	13	Austria (AT)	Styria	Graz Mountains	1664.8	47.3634	15.4274	2022-08-08	E. Hörandl & F. Hadacek	GOET	Included	Included	OK	0.757162	H
S_alpina_NW17_067	Salix alpina	21		Austria (AT)	Lower Austria	Raxalpe	1551.1	47.717	15.776	2017-08-08	N. Wagner & K. Scheufler	GOET	Included	Removed	-	-	A
S_alpina_NW17_068	Salix alpina	21		Austria (AT)	Lower Austria	Raxalpe	1551.1	47.717	15.776	2017-08-08	N. Wagner & K. Scheufler	GOET	Included	Removed	-	-	A
S_alpina_NW17_075	Salix alpina	22		Austria (AT)	Lower Austria	Schneeberg	1807	47.8858	16.0711	2017-08-09	N. Wagner & K. Scheufler	GOET	Included	Removed	-	-	A
S_alp_PM20_059_SI_2	Salix alpina	24	14	Slovenia (SI)	Lower Styria	Kamnik-Savinja Alps	1843	46.3514	14.6631	2020-06-22	P. Marinček	GOET	Included	Included	OK	0.76492	H
S_alp_PM20_060_SI_2	Salix alpina	24	14	Slovenia (SI)	Lower Styria	Kamnik-Savinja Alps	1843	46.3514	14.6631	2020-06-22	P. Marinček	GOET	Included	Included	OK	0.819029	H
S_alp_PM20_061_SI_2	Salix alpina	24	14	Slovenia (SI)	Lower Styria	Kamnik-Savinja Alps	1843	46.3514	14.6631	2020-06-22	P. Marinček	GOET	Included	Included	OK	0.823332	H
S_alp_PM20_063_SI_2	Salix alpina	24	14	Slovenia (SI)	Lower Styria	Kamnik-Savinja Alps	1843	46.3514	14.6631	2020-06-22	P. Marinček	GOET	Included	Included	OK	0.788395	H
S_alp_PM20_064_SI_2	Salix alpina	24	14	Slovenia (SI)	Lower Styria	Kamnik-Savinja Alps	1843	46.3514	14.6631	2020-06-22	P. Marinček	GOET	Included	Included	OK	0.766453	H
S_alp_PM20_065_SI_2	Salix alpina	24	14	Slovenia (SI)	Lower Styria	Kamnik-Savinja Alps	1843	46.3514	14.6631	2020-06-22	P. Marinček	GOET	Included	Included	OK	0.819092	H
S_alp_PM20_066_SI_2	Salix alpina	24	14	Slovenia (SI)	Lower Styria	Kamnik-Savinja Alps	1843	46.3514	14.6631	2020-06-22	P. Marinček	GOET	Included	Included	OK	0.819204	H
S_alp_PM20_067_SI_2	Salix alpina	24	14	Slovenia (SI)	Lower Styria	Kamnik-Savinja Alps	1843	46.3514	14.6631	2020-06-22	P. Marinček	GOET	Included	Included	OK	0.75687	H
S_alp_PM20_068_SI_2	Salix alpina	24	14	Slovenia (SI)	Lower Styria	Kamnik-Savinja Alps	1843	46.3514	14.6631	2020-06-22	P. Marinček	GOET	Included	Included	OK	0.821112	H
S_alp_PM20_069_SI_2	Salix alpina	24	14	Slovenia (SI)	Lower Styria	Kamnik-Savinja Alps	1843	46.3514	14.6631	2020-06-22	P. Marinček	GOET	Included	Included	OK	0.740596	H
S_alpina_T22_4b1	Salix alpina	23	15	Slovakia (SK)	Presov	High Tatras	2154.4	49.1799	20.0473		P. Kosiński		Included	Included	OK	p2	No data
S_alpina_T22_4b4	Salix alpina	23	15	Slovakia (SK)	Presov	High Tatras	2154.4	49.1799	20.0473		P. Kosiński		Included	Included	OK	p2	No data
S_alpina_T22_4b6	Salix alpina	23	15	Slovakia (SK)	Presov	High Tatras	2154.4	49.1799	20.0473		P. Kosiński		Included	Included	OK	p2	No data
S_alpina_T22_82	Salix alpina	23	15	Slovakia (SK)	Presov	High Tatras	2154.4	49.1799	20.0473		P. Kosiński		Included	Included	OK	p2	No data
S_alpina_T22_86	Salix alpina	23	15	Slovakia (SK)	Presov	High Tatras	2154.4	49.1799	20.0473		P. Kosiński		Included	Included	OK	p2	No data
S_alpina_T22_87	Salix alpina	23	15	Slovakia (SK)	Presov	High Tatras	2154.4	49.1799	20.0473		P. Kosiński		Included	Included	OK	p2	No data
S_alpina_T22_810	Salix alpina	23	15	Slovakia (SK)	Presov	High Tatras	2154.4	49.1799	20.0473		P. Kosiński	GOET	Included	Included	OK	p2	No data
S_alpina_11111	Salix alpina	25	16	North Macedonia (MK)	Popova Sapka (Tetovo)	Šar Planina	2022.9	42.0215	20.8691	2022-07-29	E. Hörandl & F. Hadacek	GOET	Included	Included	OK	p2	A
S_alpina_11112	Salix alpina	25	16	North Macedonia (MK)	Popova Sapka (Tetovo)	Šar Planina	2022.9	42.0215	20.8691	2022-07-29	E. Hörandl & F. Hadacek	GOET	Included	Included	OK	p2	A
S_alpina_11113	Salix alpina	25	16	North Macedonia (MK)	Popova Sapka (Tetovo)	Šar Planina	2022.9	42.0215	20.8691	2022-07-29	E. Hörandl & F. Hadacek	GOET	Included	Included	OK	p2	A
S_alpina_11114	Salix alpina	25	16	North Macedonia (MK)	Popova Sapka (Tetovo)	Šar Planina	2022.9	42.0215	20.8691	2022-07-29	E. Hörandl & F. Hadacek	GOET	No DNA	No DNA	-	-	A
S_alpina_11115	Salix alpina	25	16	North Macedonia (MK)	Popova Sapka (Tetovo)	Šar Planina	2022.9	42.0215	20.8691	2022-07-29	E. Hörandl & F. Hadacek	GOET	Included	Included	OK	p2	A
S_alpina_11116	Salix alpina	25	16	North Macedonia (MK)	Popova Sapka (Tetovo)	Šar Planina	2022.9	42.0215	20.8691	2022-07-29	E. Hörandl & F. Hadacek	GOET	Included	Included	OK	p2	A
S_alpina_11121	Salix alpina	25	16	North Macedonia (MK)	Popova Sapka (Tetovo)	Šar Planina	2022.9	42.0215	20.8691	2022-07-29	E. Hörandl & F. Hadacek	GOET	Included	Included	OK	p2	A
S_alpina_11122	Salix alpina	25	16	North Macedonia (MK)	Popova Sapka (Tetovo)	Šar Planina	2022.9	42.0215	20.8691	2022-07-29	E. Hörandl & F. Hadacek	GOET	Included	Included	OK	p2	A
S_foetida_LP22092	Salix foetida	1	1	France (FR)	Provence-Alpes-Côte d'Azur	Maritime Alps	2241.5	44.3503	6.82433	2022-07-18	L. Pittet	GOET	Included	Included	OK	p1	F
S_foetida_LP22094	Salix foetida	1	1	France (FR)	Provence-Alpes-Côte d'Azur	Maritime Alps	2241.5	44.3503	6.82433	2022-07-18	L. Pittet	GOET	No DNA	No DNA	-	-	F
S_foetida_LP22102	Salix foetida	1	1	France (FR)	Provence-Alpes-Côte d'Azur	Maritime Alps	2241.5	44.3503	6.82433	2022-07-18	L. Pittet	GOET	Included	Included	OK	p1	F
S_foetida_LP22104	Salix foetida	2	1	France (FR)	Provence-Alpes-Côte d'Azur	Maritime Alps	2411.5	44.4327	6.92234	2022-07-19	L. Pittet	GOET	Included	Included	OK	p1	F
S_foetida_LP22110	Salix foetida	2	1	France (FR)	Provence-Alpes-Côte d'Azur	Maritime Alps	2411.5	44.4327	6.92234	2022-07-19	L. Pittet	GOET	No DNA	No DNA	-	-	F
S_foetida_LP22111	Salix foetida	2	1	France (FR)	Provence-Alpes-Côte d'Azur	Maritime Alps	2411.5	44.4327	6.92234	2022-07-19	L. Pittet	GOET	Included	Included	OK	p1	F
S_foetida_LP22113	Salix foetida	2	1	France (FR)	Provence-Alpes-Côte d'Azur	Maritime Alps	2411.5	44.4327	6.92234	2022-07-19	L. Pittet	GOET	No DNA	No DNA	-	-	F
S_foetida_LP22114	Salix foetida	2	1	France (FR)	Provence-Alpes-Côte d'Azur	Maritime Alps	2411.5	44.4327	6.92234	2022-07-19	L. Pittet	GOET	Included	Included	OK	p1	F
S_foetida_LP22125	Salix foetida	3	1	France (FR)	Provence-Alpes-Côte d'Azur	Maritime Alps	2257.8	44.7305	6.98409	2022-07-20	L. Pittet	GOET	Included	Included	OK	p1	F
S_foetida_LP22134	Salix foetida	3	1	France (FR)	Provence-Alpes-Côte d'Azur	Maritime Alps	2257.8	44.7305	6.98409	2022-07-20	L. Pittet	GOET	No DNA	No DNA	-	-	F
S_foetida_LP22142	Salix foetida	3	1	France (FR)	Provence-Alpes-Côte d'Azur	Maritime Alps	2257.8	44.7305	6.98409	2022-07-20	L. Pittet	GOET	No DNA	No DNA	-	-	F
S_foetida_LP22144	Salix foetida	3	1	France (FR)	Provence-Alpes-Côte d'Azur	Maritime Alps	2257.8	44.7305	6.98409	2022-07-20	L. Pittet	GOET	No DNA	No DNA	-	-	F
S_foetida_LP22173	Salix foetida	3	1	France (FR)	Provence-Alpes-Côte d'Azur	Maritime Alps	2257.8	44.7305	6.98409	2022-07-20	L. Pittet	GOET	No DNA	No DNA	-	-	F
S_foetida_LP22174	Salix foetida	3	1	France (FR)	Provence-Alpes-Côte d'Azur	Maritime Alps	2257.8	44.7305	6.98409	2022-07-20	L. Pittet	GOET	No DNA	No DNA	-	-	F
S_foetida_LP22176	Salix foetida	3	1	France (FR)	Provence-Alpes-Côte d'Azur	Maritime Alps	2257.8	44.7305	6.98409	2022-07-20	L. Pittet	GOET	No DNA	No DNA	-	-	F
S_foetida_LP22177	Salix foetida	4	1	France (FR)	Provence-Alpes-Côte d'Azur	Dauphiné Alps	2435.2	45.0824	6.36179	2022-07-13	L. Pittet	GOET	Included	Included	OK	p1	F
S_foetida_LP22180	Salix foetida	4	1	France (FR)	Provence-Alpes-Côte d'Azur	Dauphiné Alps	2435.2	45.0824	6.36179	2022-07-14	L. Pittet	GOET	No DNA	No DNA	-	-	F
S_foetida_LP22184b	Salix foetida	4	1	France (FR)	Provence-Alpes-Côte d'Azur	Dauphiné Alps	2435.2	45.0824	6.36179	2022-07-15	L. Pittet	GOET	Included	Included	OK	p1	F
S_foetida_LP22190	Salix foetida	4	1	France (FR)	Provence-Alpes-Côte d'Azur	Dauphiné Alps	2435.2	45.0824	6.36179	2022-07-16	L. Pittet	GOET	Included	Included	OK	p1	F
S_foetida_LP22194	Salix foetida	4	1	France (FR)	Provence-Alpes-Côte d'Azur	Dauphiné Alps	2435.2	45.0824	6.36179	2022-07-17	L. Pittet	GOET	No DNA	No DNA	-	-	F
S_foetida_LP22196	Salix foetida	4	1	France (FR)	Provence-Alpes-Côte d'Azur	Dauphiné Alps	2435.2	45.0824	6.36179	2022-07-18	L. Pittet	GOET	No DNA	No DNA	-	-	F
S_foetida_LP22198	Salix foetida	4	1	France (FR)	Provence-Alpes-Côte d'Azur	Dauphiné Alps	2435.2	45.0824	6.36179	2022-07-19	L. Pittet	GOET	Included	Included	OK	p1	F
S_foetida_LP22199	Salix foetida	4	1	France (FR)	Provence-Alpes-Côte d'Azur	Dauphiné Alps	2435.2	45.0824	6.36179	2022-07-20	L. Pittet	GOET	No DNA	No DNA	-	-	F
S_foetida_LP22202	Salix foetida	4	1	France (FR)	Provence-Alpes-Côte d'Azur	Dauphiné Alps	2435.2	45.0824	6.36179	2022-07-21	L. Pittet	GOET	No DNA	No DNA	-	-	F
S_foetida_LP22206	Salix foetida	4	1	France (FR)	Provence-Alpes-Côte d'Azur	Dauphiné Alps	2435.2	45.0824	6.36179	2022-07-22	L. Pittet	GOET	Included	Included	OK	p1	F
S_foetida_LP22289	Salix foetida	5	1	France (FR)	Auvergne-Rhône-Alpes	Graian Alps	2503.1	45.3642	7.10703	2022-07-27	L. Pittet	GOET	Included	Included	OK	p1	F
S_foetida_LP22292	Salix foetida	5	1	France (FR)	Auvergne-Rhône-Alpes	Graian Alps	2503.1	45.3642	7.10703	2022-07-27	L. Pittet	GOET	Included	Removed	-	-	F
S_foetida_LP22300	Salix foetida	5	1	France (FR)	Auvergne-Rhône-Alpes	Graian Alps	2503.1	45.3642	7.10703	2022-07-27	L. Pittet	GOET	Included	Removed	-	-	F
S_foetida_LP22301	Salix foetida	5	1	France (FR)	Auvergne-Rhône-Alpes	Graian Alps	2503.1	45.3642	7.10703	2022-07-27	L. Pittet	GOET	No DNA	No DNA	-	-	F
S_foetida_LP22253b	Salix foetida	6	2	France (FR)	Auvergne-Rhône-Alpes	Graian Alps	1906	45.2163	6.96375	2022-07-26	L. Pittet	GOET	Included	Included	OK	p1	F
S_foetida_LP22258	Salix foetida	6	2	France (FR)	Auvergne-Rhône-Alpes	Graian Alps	1906	45.2163	6.96375	2022-07-26	L. Pittet	GOET	No DNA	No DNA	-	-	F
S_foetida_LP22260	Salix foetida	6	2	France (FR)	Auvergne-Rhône-Alpes	Graian Alps	1906	45.2163	6.96375	2022-07-26	L. Pittet	GOET	Included	Included	OK	p1	F
S_foetida_LP22262	Salix foetida	6	2	France (FR)	Auvergne-Rhône-Alpes	Graian Alps	1906	45.2163	6.96375	2022-07-26	L. Pittet	GOET	Included	Included	OK	p1	F
S_foetida_LP22264	Salix foetida	6	2	France (FR)	Auvergne-Rhône-Alpes	Graian Alps	1906	45.2163	6.96375	2022-07-26	L. Pittet	GOET	Included	Included	OK	p1	F
S_foetida_LP22266	Salix foetida	7	2	France (FR)	Auvergne-Rhône-Alpes	Graian Alps	2340.6	45.2604	6.89115	2022-07-26	L. Pittet	GOET	Included	Included	OK	p1	F
S_foetida_LP22268	Salix foetida	7	2	France (FR)	Auvergne-Rhône-Alpes	Graian Alps	2340.6	45.2604	6.89115	2022-07-26	L. Pittet	GOET	Included	Included	OK	p1	F
S_foetida_LP22274	Salix foetida	7	2	France (FR)	Auvergne-Rhône-Alpes	Graian Alps	2340.6	45.2604	6.89115	2022-07-26	L. Pittet	GOET	Included	Included	OK	p1	F
S_foetida_LP22277	Salix foetida	7	2	France (FR)	Auvergne-Rhône-Alpes	Graian Alps	2340.6	45.2604	6.89115	2022-07-26	L. Pittet	GOET	Included	Included	OK	p1	F
S_foetida_LP22278	Salix foetida	7	2	France (FR)	Auvergne-Rhône-Alpes	Graian Alps	2340.6	45.2604	6.89115	2022-07-26	L. Pittet	GOET	Included	Included	Removed	-	F
S_foetida_LP22307	Salix foetida	8	3	France (FR)	Auvergne-Rhône-Alpes	Graian Alps	2322.1	45.5544	6.96397	2022-07-28	L. Pittet	GOET	Included	Included	Removed	p1	F
S_foetida_LP22309	Salix foetida	8	3	France (FR)	Auvergne-Rhône-Alpes	Graian Alps	2322.1	45.5544	6.96397	2022-07-28	L. Pittet	GOET	No DNA	No DNA	-	-	F
S_foetida_LP22310	Salix foetida	8	3	France (FR)	Auvergne-Rhône-Alpes	Graian Alps	2322.1	45.5544	6.96397	2022-07-28	L. Pittet	GOET	No DNA	No DNA	-	-	F
S_foetida_LP22315	Salix foetida	8	3	France (FR)	Auvergne-Rhône-Alpes	Graian Alps	2322.1	45.5544	6.96397	2022-07-28	L. Pittet	GOET	Included	Included	OK	p1	F
S_foetida_LP22327	Salix foetida	9	3	France (FR)	Auvergne-Rhône-Alpes	Graian Alps	2090	45.501	6.83713	2022-07-30	L. Pittet	GOET	No DNA	No DNA	-	-	F
S_foetida_LP22336	Salix foetida	9	3	France (FR)	Auvergne-Rhône-Alpes	Graian Alps	2090	45.501	6.83713	2022-07-30	L. Pittet	GOET	Included	Included	OK	p1	F
S_foetida_LP22342	Salix foetida	9	3	France (FR)	Auvergne-Rhône-Alpes	Graian Alps	2090	45.501	6.83713	2022-07-30	L. Pittet	GOET	Included	Included	Removed	-	F
S_foetida_LP22343	Salix foetida	9	3	France (FR)	Auvergne-Rhône-Alpes	Graian Alps	2090	45.501	6.83713	2022-07-30	L. Pittet	GOET	No DNA	No DNA	-	-	F
S_foetida_LP22344	Salix foetida	9	3	France (FR)	Auvergne-Rhône-Alpes	Graian Alps	2090	45.501	6.83713	2022-07-30	L. Pittet	GOET	No DNA	No DNA	-	-	F
S_foetida_LP22357	Salix foetida	10	3	France (FR)	Auvergne-Rhône-Alpes	Graian Alps	2210.5	45.8979	6.88246	2022-07-31	L. Pittet	GOET	Included	Included	OK	p1	F
S_foetida_LP22361b	Salix foetida	10	3	France (FR)	Auvergne-Rhône-Alpes	Graian Alps	2210.5	45.8979	6.88246	2022-07-31	L. Pittet	GOET	Included	Included	OK	p1	F
S_foetida_10937	Salix foetida	11		Switzerland (CH)	Valais	Bernese Alps	1972	46.4435	7.89408	2020-07-31	E. Hörandl & F. Hadacek	GOET	Included	Removed	-	-	No data
S_foetida_10940	Salix foetida	11	3	Switzerland (CH)	Valais	Bernese Alps	1972	46.4435	7.89408	2020-07-31	E. Hörandl & F. Hadacek	GOET	Included	Included	OK	p1	No data
S_foetida_10957	Salix foetida	12		Switzerland (CH)	Vaud	Vaud Alps	1720	46.2933	7.15194	2020-08-03	E. Hörandl & F. Hadacek	GOET	Included	Included	Removed	-	No data
S_foetida_35_2014	Salix foetida	13		Switzerland (CH)	Valais	Urner Alps	1791	46.5669	8.37522	2014-07-18	S. Gramlich	GOET	Included	Removed	-	-	No data
S_foetida_36_2014	Salix foetida	13		Switzerland (CH)	Valais	Urner Alps	1791	46.5669	8.37522	2014-07-18	S. Gramlich	GOET	Included	Removed	-	-	No data
S_foetida_43	Salix foetida	13		Switzerland (CH)	Valais	Urner Alps	1791	46.5669	8.37522	2014-07-19	S. Gramlich	GOET	Included	Removed	-	-	No data
S_foet_10962_CH_3	Salix foetida	14	4	Switzerland (CH)	Valais	Pennine Alps	2040	45.8959	7.18664	2020-08-04	E. Hörandl & F. Hadacek	GOET	Included	Included	OK	p1	F
S_foet_10963_CH_3	Salix foetida	14	4	Switzerland (CH)	Valais	Pennine Alps	2040	45.8959	7.18664	2020-08-04	E. Hörandl & F. Hadacek	GOET	Included	Included	OK	p1	F
S_foet_10964_CH_3	Salix foetida	14	4	Switzerland (CH)	Valais	Pennine Alps	2040	45.8959	7.18664	2020-08-04	E. Hörandl & F. Hadacek	GOET	Included	Included	OK	p1	F
S_foet_10966_CH_3	Salix foetida	14	4	Switzerland (CH)	Valais	Pennine Alps	2040	45.8959	7.18664	2020-08-04	E. Hörandl & F. Hadacek	GOET	Included	Included	OK	p1	F
S_foet_10967_CH_3	Salix foetida	14	4	Switzerland (CH)	Valais	Pennine Alps	2040	45.8959	7.18664	2020-08-04	E. Hörandl & F. Hadacek	GOET	Included	Included	OK	p1	F
S_foet_10968_CH_3	Salix foetida	14	4	Switzerland (CH)	Valais	Pennine Alps	2040	45.8959	7.18664	2020-08-04	E. Hörandl & F. Hadacek	GOET	Included	Included	OK	p1	F
S_foet_10969_CH_3	Salix foetida	14	4	Switzerland (CH)	Valais	Pennine Alps	2040	45.8959	7.18664	2020-08-04	E. Hörandl & F. Hadacek	GOET	Included	Included	OK	p1	F
S_foet_10970_CH_3	Salix foetida	14	4	Switzerland (CH)	Valais	Pennine Alps	2040	45.8959	7.18664	2020-08-04	E. Hörandl & F. Hadacek	GOET	Included	Included	OK	p1	F
S_foet_10973_CH_3	Salix foetida	14	4	Switzerland (CH)	Valais	Pennine Alps	2040	45.8959	7.18664	2020-08-04	E. Hörandl & F. Hadacek	GOET	Included	Included	OK	p1	F
S_foet_10974_CH_3	Salix foetida	14	4	Switzerland (CH)	Valais	Pennine Alps	2040	45.8959	7.18664	2020-08-04	E. Hörandl & F. Hadacek	GOET	Included	Included	OK	p1	F
S_foet_10832_CH_4	Salix foetida	15	5	Switzerland (CH)	Graubünden	Engadin	1905	46.4611	9.68281	2020-07-26	E. Hörandl & F. Hadacek	GOET	Included	Included	OK	p1	H
S_foet_10833_CH_4	Salix foetida	15	5	Switzerland (CH)	Graubünden	Engadin	1905	46.4611	9.68281	2020-07-26	E. Hörandl & F. Hadacek	GOET	Included	Included	OK	p1	H
S_foet_10834_CH_4	Salix foetida	15	5	Switzerland (CH)	Graubünden	Engadin	1905	46.4611	9.68281	2020-07-26	E. Hörandl & F. Hadacek	GOET	Included	Included	OK	p1	H
S_foet_10835_CH_4	Salix foetida	15	5	Switzerland (CH)	Graubünden	Engadin	1905	46.4611	9.68281	2020-07-26	E. Hörandl & F. Hadacek	GOET	Included	Included	OK	p1	F
S_foet_10837_CH_4	Salix foetida	15	5	Switzerland (CH)	Graubünden	Engadin	1905	46.4611	9.68281	2020-07-26	E. Hörandl & F. Hadacek	GOET	Included	Included	OK	p1	H
S_foet_10840_CH_4	Salix foetida	15	5	Switzerland (CH)	Graubünden	Engadin	1905	46.4611	9.68281	2020-07-26	E. Hörandl & F. Hadacek	GOET	Included	Included	OK	p1	F
S_foet_10841_CH_4	Salix foetida	15	5	Switzerland (CH)	Graubünden	Engadin	1905	46.4611	9.68281	2020-07-26	E. Hörandl & F. Hadacek	GOET	Included	Included	OK	p1	F
S_foet_10843_CH_4	Salix foetida	15	5	Switzerland (CH)	Graubünden	Engadin	1905	46.4611	9.68281	2020-07-26	E. Hörandl & F. Hadacek	GOET	Included	Included	OK	p1	H
S_foet_10844_CH_4	Salix foetida	15	5	Switzerland (CH)	Graubünden	Engadin	1905	46.4611	9.68281	2020-07-26	E. Hörandl & F. Hadacek	GOET	Included	Included	OK	p1	F
S_foet_10846_CH_4	Salix foetida	15	5	Switzerland (CH)	Graubünden	Engadin	1905	46.4611	9.68281	2020-07-26	E. Hörandl & F. Hadacek	GOET	Included	Included	OK	p1	F
S_foetida_10879	Salix foetida	16		Switzerland (CH)	Graubünden	Engadin	2514	46.6046	9.88989	2020-07-27	E. Hörandl & F. Hadacek	GOET	Included	Removed	-	-	No data
S_foetida_10880	Salix foetida	16		Switzerland (CH)	Graubünden	Engadin	2514	46.6046	9.88989	2020-07-27	E. Hörandl & F. Hadacek	GOET	Included	Removed	-	-	No data
S_foetida_10273	Salix foetida	17		Italy (IT)	South Tyrol	Vinschgau	1850	46.5261	10.5864	2015-08-04	E. Hörandl, S. Hörandl, F. Hadacek	GOET	Included	Removed	-	-	No data
S_foetida_11019	Salix foetida	18	6	Italy (IT)	Abruzzo	Monti di Laga	2240	42.6529	13.4028	2021-07-28	E. Hörandl	GOET	Included	Included	OK	-	No data
S_foetida_EH11022	Salix foetida	18	6	Italy (IT)	Abruzzo	Monti di Laga	2240	42.6492	13.4278	2021-07-28	E. Hörandl	GOET	Included	Included	OK	-	No data
S_foetida_EH11023	Salix foetida	18	6	Italy (IT)	Abruzzo	Monti di Laga	2240	42.6492	13.4278	2021-07-28	E. Hörandl	GOET	Included	Included	OK	-	No data
S_foetida_11031	Salix foetida	18	6	Italy (IT)	Abruzzo	Monti di Laga	2240	42.6529	13.4028	2021-07-28	E. Hörandl	GOET	Included	Included	OK	-	No data
S_foetida_EH11035	Salix foetida	18	6	Italy (IT)	Abruzzo	Monti di Laga	2240	42.6529	13.4028	2021-07-28	E. Hörandl	GOET	Included	Included	OK	-	No data
S_foetida_EH11037	Salix foetida	18	6	Italy (IT)	Abruzzo	Monti di Laga	2240	42.6529	13.4028	2021-07-28	E. Hörandl	GOET	Included	Included	OK	-	No data
S_foetida_EH11038b	Salix foetida	18	6	Italy (IT)	Abruzzo	Monti di Laga	2240	42.6529	13.4028	2021-07-28	E. Hörandl	GOET	Included	Included	OK	-	No data
S_foet_10703_IT_5	Salix foetida	19	7	Italy (IT)	South Tyrol	Dolomites	1827	46.5504	11.6656	2019-08-08	E. Hörandl & F. Hadacek	GOET	Included	Included	OK	0.485289	H
S_foet_10704_IT_5	Salix foetida	19	7	Italy (IT)	South Tyrol	Dolomites	1827	46.5504	11.6656	2019-08-08	E. Hörandl & F. Hadacek	GOET	Included	Included	OK	0.454989	F
S_foet_10705_IT_5	Salix foetida	19	7	Italy (IT)	South Tyrol	Dolomites	1827	46.5504	11.6656	2019-08-08	E. Hörandl & F. Hadacek	GOET	Included	Included	OK	0.455134	F
S_foet_10706_IT_5	Salix foetida	19	7	Italy (IT)	South Tyrol	Dolomites	1827	46.5504	11.6656	2019-08-08	E. Hörandl & F. Hadacek	GOET	Included	Included	OK	0.454624	F
S_foet_10709_IT_5	Salix foetida	19	7	Italy (IT)	South Tyrol	Dolomites	1827	46.5504	11.6656	2019-08-08	E. Hörandl & F. Hadacek	GOET	Included	Included	OK	0.487456	F
S_foet_10712_IT_5	Salix foetida	19	7	Italy (IT)	South Tyrol	Dolomites	1827	46.5504	11.6656	2019-08-08	E. Hörandl & F. Hadacek	GOET	Included	Included	OK	0.494838	F
S_foet_10713_IT_5	Salix foetida	19	7	Italy (IT)	South Tyrol	Dolomites	1827	46.5504	11.6656	2019-08-08	E. Hörandl & F. Hadacek	GOET	Included	Included	OK	0.500256	F
S_foet_10714_IT_5	Salix foetida	19	7	Italy (IT)	South Tyrol	Dolomites	1827	46.5504	11.6656	2019-08-08	E. Hörandl & F. Hadacek	GOET	Included	Included	OK	0.469019	F
S_foet_10715_IT_5	Salix foetida	19	7	Italy (IT)	South Tyrol	Dolomites	1827	46.5504	11.6656	2019-08-08	E. Hörandl & F. Hadacek	GOET	Included	Included	OK	0.495357	F
S_foet_10716_IT_5	Salix foetida	19	7	Italy (IT)	South Tyrol	Dolomites	1827	46.5504	11.6656	2019-08-08	E. Hörandl & F. Hadacek	GOET	Included	Included	OK	0.469564	F
S_foet_10717_IT_5	Salix foetida	19	7	Italy (IT)	South Tyrol	Dolomites	1827	46.5504	11.6656	2019-08-08	E. Hörandl & F. Hadacek	GOET	Included	Included	OK	0.468871	F
S_foet_wald_10542_IT_6	Intermediate form	20	8	Italy (IT)	South Tyrol	Tux Alps	1855	46.9658	11.6317	2019-08-02	E. Hörandl & F. Hadacek	GOET	Included	Included	OK	0.982711	H
S_foet_wald_10545_IT_6	Intermediate form	20	8	Italy (IT)	South Tyrol	Tux Alps	1855	46.9658	11.6317	2019-08-02	E. Hörandl & F. Hadacek	GOET	Included	Included	OK	0.987785	H
S_foet_wald_10546_IT_6	Intermediate form	20	8	Italy (IT)	South Tyrol	Tux Alps	1855	46.9658	11.6317	2019-08-02	E. Hörandl & F. Hadacek	GOET	Included	Included	OK	0.979123	H
S_foet_wald_10547_IT_6	Intermediate form	20	8	Italy (IT)	South Tyrol	Tux Alps	1855	46.9658	11.6317	2019-08-02	E. Hörandl & F. Hadacek	GOET	Included	Included	OK	0.987921	H
S_foet_wald_10549_IT_6	Intermediate form	20	8	Italy (IT)	South Tyrol	Tux Alps	1855	46.9658	11.6317	2019-08-02	E. Hörandl & F. Hadacek	GOET	Included	Included	OK	0.982914	H
S_foet_wald_10551_IT_6	Intermediate form	20	8	Italy (IT)	South Tyrol	Tux Alps	1855	46.9658	11.6317	2019-08-02	E. Hörandl & F. Hadacek	GOET	Included	Included	OK	0.525767	H
S_foet_wald_10552_IT_6	Intermediate form	20	8	Italy (IT)	South Tyrol	Tux Alps	1855	46.9658	11.6317	2019-08-02	E. Hörandl & F. Hadacek	GOET	Included	Included	OK	0.985787	H
S_foet_wald_10557_IT_6	Intermediate form	20	8	Italy (IT)	South Tyrol	Tux Alps	1855	46.9658	11.6317	2019-08-02	E. Hörandl & F. Hadacek	GOET	Included	Included	OK	0.982066	H
S_foet_wald_10559_IT_6	Intermediate form	20	8	Italy (IT)	South Tyrol	Tux Alps	1855	46.9658	11.6317	2019-08-02	E. Hörandl & F. Hadacek	GOET	Included	Included	OK	0.981338	H
S_foet_wald_10560_IT_6	Intermediate form	20	8	Italy (IT)	South Tyrol	Tux Alps	1855	46.9658	11.6317	2019-08-02	E. Hörandl & F. Hadacek	GOET	Included	Included	OK	0.982495	H
S_foet_wald_10562_IT_6	Intermediate form	20	8	Italy (IT)	South Tyrol	Tux Alps	1855	46.9658	11.6317	2019-08-02	E. Hörandl & F. Hadacek	GOET	Included	Included	OK	0.979384	H
S_foet_wald_10664_IT_9	Intermediate form	21	9	Italy (IT)	South Tyrol	Dolomites	2056	46.5484	11.9342	2019-08-06	E. Hörandl & F. Hadacek	GOET	Included	Included	OK	0.985087	H
S_foet_wald_10665_IT_9	Intermediate form	21	9	Italy (IT)	South Tyrol	Dolomites	2056	46.5484	11.9342	2019-08-06	E. Hörandl & F. Hadacek	GOET	Included	Included	OK	0.989454	H
S_foet_wald_10667_IT_9	Intermediate form	21	9	Italy (IT)	South Tyrol	Dolomites	2056	46.5484	11.9342	2019-08-06	E. Hörandl & F. Hadacek	GOET	Included	Included	OK	0.984574	H
S_foet_wald_10668_IT_9	Intermediate form	21	9	Italy (IT)	South Tyrol	Dolomites	2056	46.5484	11.9342	2019-08-06	E. Hörandl & F. Hadacek	GOET	Included	Included	OK	0.989049	H
S_foet_wald_10669_IT_9	Intermediate form	21	9	Italy (IT)	South Tyrol	Dolomites	2056	46.5484	11.9342	2019-08-06	E. Hörandl & F. Hadacek	GOET	Included	Included	OK	0.98114	H
S_foet_wald_10674_IT_9	Intermediate form	21	9	Italy (IT)	South Tyrol	Dolomites	2056	46.5484	11.9342	2019-08-06	E. Hörandl & F. Hadacek	GOET	Included	Included	OK	0.986234	H
S_foet_wald_10675_IT_9	Intermediate form	21	9	Italy (IT)	South Tyrol	Dolomites	2056	46.5484	11.9342	2019-08-06	E. Hörandl & F. Hadacek	GOET	Included	Included	OK	0.985438	H
S_foet_wald_10676_IT_9	Intermediate form	21	9	Italy (IT)	South Tyrol	Dolomites	2056	46.5484	11.9342	2019-08-06	E. Hörandl & F. Hadacek	GOET	Included	Included	OK	0.988847	H
S_foet_wald_10678_IT_9	Intermediate form	21	9	Italy (IT)	South Tyrol	Dolomites	2056	46.5484	11.9342	2019-08-06	E. Hörandl & F. Hadacek	GOET	Included	Included	OK	0.990838	H
S_foet_wald_10680_IT_9	Intermediate form	21	9	Italy (IT)	South Tyrol	Dolomites	2056	46.5484	11.9342	2019-08-06	E. Hörandl & F. Hadacek	GOET	Included	Included	OK	0.980993	H
S_foet_wald_10681_IT_9	Intermediate form	21	9	Italy (IT)	South Tyrol	Dolomites	2056	46.5484	11.9342	2019-08-06	E. Hörandl & F. Hadacek	GOET	Included	Included	OK	0.984808	H
S_wald_10684_IT_8	Salix waldsteiniana	22	10	Italy (IT)	South Tyrol	Dolomites	2035	46.5154	11.6448	2019-08-08	E. Hörandl & F. Hadacek	GOET	Included	Included	OK	0.527456	H
S_wald_10685_IT_8	Salix waldsteiniana	22	10	Italy (IT)	South Tyrol	Dolomites	2035	46.5154	11.6448	2019-08-08	E. Hörandl & F. Hadacek	GOET	Included	Included	OK	0.534838	H
S_wald_10687_IT_8	Salix waldsteiniana	22	10	Italy (IT)	South Tyrol	Dolomites	2035	46.5154	11.6448	2019-08-08	E. Hörandl & F. Hadacek	GOET	Included	Included	OK	0.540256	H
S_wald_10688_IT_8	Salix waldsteiniana	22	10	Italy (IT)	South Tyrol	Dolomites	2035	46.5154	11.6448	2019-08-08	E. Hörandl & F. Hadacek	GOET	Included	Included	OK	0.509019	H
S_wald_10689_IT_8	Salix waldsteiniana	22	10	Italy (IT)	South Tyrol	Dolomites	2035	46.5154	11.6448	2019-08-08	E. Hörandl & F. Hadacek	GOET	Included	Included	OK	0.535357	H
S_wald_10690_IT_8	Salix waldsteiniana	22	10	Italy (IT)	South Tyrol	Dolomites	2035	46.5154	11.6448	2019-08-08	E. Hörandl & F. Hadacek	GOET	Included	Included	OK	0.508871	H
S_wald_10692_IT_8	Salix waldsteiniana	22	10	Italy (IT)	South Tyrol	Dolomites	2035	46.5154	11.6448	2019-08-08	E. Hörandl & F. Hadacek	GOET	Included	Included	OK	0.53013	H
S_wald_10694_IT_8	Salix waldsteiniana	22	10	Italy (IT)	South Tyrol	Dolomites	2035	46.5154	11.6448	2019-08-08	E. Hörandl & F. Hadacek	GOET	Included	Included	OK	0.509054	H
S_wald_10695_IT_8	Salix waldsteiniana	22	10	Italy (IT)	South Tyrol	Dolomites	2035	46.5154	11.6448	2019-08-08	E. Hörandl & F. Hadacek	GOET	Included	Included	OK	0.527953	H
S_wald_10697_IT_8	Salix waldsteiniana	22	10	Italy (IT)	South Tyrol	Dolomites	2035	46.5154	11.6448	2019-08-08	E. Hörandl & F. Hadacek	GOET	Included	Included	OK	0.539117	H
S_wald_10698_IT_8	Salix waldsteiniana	22	10	Italy (IT)	South Tyrol	Dolomites	2035	46.5154	11.6448	2019-08-08	E. Hörandl & F. Hadacek	GOET	Included	Included	OK	0.539196	H
S_wald_10645_IT_7	Salix waldsteiniana	23	11	Italy (IT)	South Tyrol	Dolomites	2050	46.5463	11.8061	2019-08-06	E. Hörandl & F. Hadacek	GOET	Included	Included	OK	p2	W
S_wald_10647_IT_7	Salix waldsteiniana	23	11	Italy (IT)	South Tyrol	Dolomites	2050	46.5463	11.8061	2019-08-06	E. Hörandl & F. Hadacek	GOET	Included	Included	OK	p2	W
S_wald_10648_IT_7	Salix waldsteiniana	23	11	Italy (IT)	South Tyrol	Dolomites	2050	46.5463	11.8061	2019-08-06	E. Hörandl & F. Hadacek	GOET	Included	Included	OK	p2	W
S_wald_10651_IT_7	Salix waldsteiniana	23	11	Italy (IT)	South Tyrol	Dolomites	2050	46.5463	11.8061	2019-08-06	E. Hörandl & F. Hadacek	GOET	Included	Included	OK	p2	W
S_wald_10652_IT_7	Salix waldsteiniana	23	11	Italy (IT)	South Tyrol	Dolomites	2050	46.5463	11.8061	2019-08-06	E. Hörandl & F. Hadacek	GOET	Included	Included	OK	p2	W
S_wald_10654_IT_7	Salix waldsteiniana	23	11	Italy (IT)	South Tyrol	Dolomites	2050	46.5463	11.8061	2019-08-06	E. Hörandl & F. Hadacek	GOET	Included	Included	OK	p2	W
S_wald_10656_IT_7	Salix waldsteiniana	23	11	Italy (IT)	South Tyrol	Dolomites	2050	46.5463	11.8061	2019-08-06	E. Hörandl & F. Hadacek	GOET	Included	Included	OK	p2	W
S_wald_10657_IT_7	Salix waldsteiniana	23	11	Italy (IT)	South Tyrol	Dolomites	2050	46.5463	11.8061	2019-08-06	E. Hörandl & F. Hadacek	GOET	Included	Included	OK	p2	W
S_wald_10659_IT_7	Salix waldsteiniana	23	11	Italy (IT)	South Tyrol	Dolomites	2050	46.5463	11.8061	2019-08-06	E. Hörandl & F. Hadacek	GOET	Included	Included	OK	0.973829	H
S_wald_10662_IT_7	Salix waldsteiniana	23	11	Italy (IT)	South Tyrol	Dolomites	2050	46.5463	11.8061	2019-08-06	E. Hörandl & F. Hadacek	GOET	Included	Included	OK	0.980204	H
S_wald_10663_IT_7	Salix waldsteiniana	23	11	Italy (IT)	South Tyrol	Dolomites	2050	46.5463	11.8061	2019-08-06	E. Hörandl & F. Hadacek	GOET	Included	Included	OK	0.982222	H
S_waldsteiniana_11007	Salix waldsteiniana	24		Italy (IT)	South Tyrol	Zillertal Alps	1963	46.9838	12.1029	2021-07-26	E. Hörandl	GOET	Included	Removed	-	-	No data
S_waldsteiniana_11191	Salix waldsteiniana	25	12	Austria (AT)	Styria	Dachstein Mountains	1735	47.4526	13.62	2022-08-12	E. Hörandl & F. Hadacek	GOET	No DNA	No DNA	-	-	H
S_waldsteiniana_11192	Salix waldsteiniana	25	12	Austria (AT)	Styria	Dachstein Mountains	1735	47.4526	13.62	2022-08-12	E. Hörandl & F. Hadacek	GOET	Included	Included	OK	0.996647	H
S_waldsteiniana_11193	Salix waldsteiniana	25	12	Austria (AT)	Styria	Dachstein Mountains	1735	47.4526	13.62	2022-08-12	E. Hörandl & F. Hadacek	GOET	Included	Included	OK	0.995832	H
S_waldsteiniana_11194	Salix waldsteiniana	25	12	Austria (AT)	Styria	Dachstein Mountains	1735	47.4526	13.62	2022-08-12	E. Hörandl & F. Hadacek	GOET	Included	Included	OK	0.995771	H
S_waldsteiniana_11195	Salix waldsteiniana	25	12	Austria (AT)	Styria	Dachstein Mountains	1735	47.4526	13.62	2022-08-12	E. Hörandl & F. Hadacek	GOET	Included	Included	OK	0.996475	H
S_waldsteiniana_11196	Salix waldsteiniana	25	12	Austria (AT)	Styria	Dachstein Mountains	1735	47.4526	13.62	2022-08-12	E. Hörandl & F. Hadacek	GOET	Included	Included	OK	0.99582	H
S_waldsteiniana_11197	Salix waldsteiniana	25	12	Austria (AT)	Styria	Dachstein Mountains	1735	47.4526	13.62	2022-08-12	E. Hörandl & F. Hadacek	GOET	Included	Included	OK	0.996132	H
S_waldsteiniana_11198	Salix waldsteiniana	25	12	Austria (AT)	Styria	Dachstein Mountains	1735	47.4526	13.62	2022-08-12	E. Hörandl & F. Hadacek	GOET	Included	Included	OK	0.994886	H
S_waldsteiniana_11199	Salix waldsteiniana	25	12	Austria (AT)	Styria	Dachstein Mountains	1735	47.4526	13.62	2022-08-12	E. Hörandl & F. Hadacek	GOET	Included	Included	OK	0.996389	H
S_waldsteiniana_11200	Salix waldsteiniana	25	12	Austria (AT)	Styria	Dachstein Mountains	1735	47.4526	13.62	2022-08-12	E. Hörandl & F. Hadacek	GOET	Included	Included	OK	0.992335	H
S_waldsteiniana_11201	Salix waldsteiniana	25	12	Austria (AT)	Styria	Dachstein Mountains	1735	47.4526	13.62	2022-08-12	E. Hörandl & F. Hadacek	GOET	Included	Included	OK	0.995498	H
S_waldsteiniana_11202	Salix waldsteiniana	25	12	Austria (AT)	Styria	Dachstein Mountains	1735	47.4526	13.62	2022-08-12	E. Hörandl & F. Hadacek	GOET	No DNA	No DNA	-	-	H
S_waldsteiniana_NW17_018	Salix waldsteiniana	26		Austria (AT)	Styria	Dead Mountains	1777	47.665	13.7822	2017-08-03	N.Wagner & K. Scheufler	GOET	Included	Removed	-	-	No data
S_waldsteiniana_NW17_063	Salix waldsteiniana	27		Austria (AT)	Lower Austria	Ybbstal Alps	1553	47.7166	14.9173	2017-08-07	N.Wagner & K. Scheufler	GOET	Included	Removed	-	-	No data
S_waldsteiniana_NW17_069	Salix waldsteiniana	27		Austria (AT)	Lower Austria	Rax	1553	47.717	15.776	2017-08-08	N.Wagner & K. Scheufler	GOET	Included	Removed	-	-	No data
S_wald_PM20_006_SI_1	Salix waldsteiniana	28	13	Slovenia (SI)	Goriška	Trnovo Forest Plateau	1361	45.9758	13.8756	2020-06-13	P. Marinček	GOET	Included	Included	OK	p2	W
S_wald_PM20_007_SI_1	Salix waldsteiniana	28	13	Slovenia (SI)	Goriška	Trnovo Forest Plateau	1361	45.9758	13.8756	2020-06-13	P. Marinček	GOET	Included	Included	Removed	-	W
S_wald_PM20_008_SI_1	Salix waldsteiniana	28	13	Slovenia (SI)	Goriška	Trnovo Forest Plateau	1361	45.9758	13.8756	2020-06-13	P. Marinček	GOET	Included	Included	Removed	-	W
S_wald_PM20_010_SI_1	Salix waldsteiniana	28	13	Slovenia (SI)	Goriška	Trnovo Forest Plateau	1361	45.9758	13.8756	2020-06-13	P. Marinček	GOET	Included	Included	OK	p2	W
S_wald_PM20_011_SI_1	Salix waldsteiniana	28	13	Slovenia (SI)	Goriška	Trnovo Forest Plateau	1361	45.9758	13.8756	2020-06-13	P. Marinček	GOET	Included	Included	OK	p2	W
S_wald_PM20_012_SI_1	Salix waldsteiniana	28	13	Slovenia (SI)	Goriška	Trnovo Forest Plateau	1361	45.9758	13.8756	2020-06-13	P. Marinček	GOET	Included	Included	OK	p2	W
S_wald_PM20_014_SI_1	Salix waldsteiniana	28	13	Slovenia (SI)	Goriška	Trnovo Forest Plateau	1361	45.9758	13.8756	2020-06-13	P. Marinček	GOET	Included	Included	OK	p2	W
S_wald_PM20_016_SI_1	Salix waldsteiniana	28	13	Slovenia (SI)	Goriška	Trnovo Forest Plateau	1361	45.9758	13.8756	2020-06-13	P. Marinček	GOET	Included	Included	OK	p2	W
S_wald_PM20_021_SI_1	Salix waldsteiniana	28	13	Slovenia (SI)	Goriška	Trnovo Forest Plateau	1361	45.9758	13.8756	2020-06-13	P. Marinček	GOET	Included	Included	OK	p2	W
S_wald_PM20_025_SI_1	Salix waldsteiniana	28	13	Slovenia (SI)	Goriška	Trnovo Forest Plateau	1361	45.9758	13.8756	2020-06-13	P. Marinček	GOET	Included	Included	OK	p2	W
S_waldsteiniana_11161	Salix waldsteiniana	29	14	Austria (AT)	Styria	Seetal Alps	1901.8	47.0766	14.5789	2022-08-10	E. Hörandl & F. Hadacek	GOET	No DNA	No DNA	-	-	W
S_waldsteiniana_11183	Salix waldsteiniana	30	14	Austria (AT)	Styria	Seetal Alps	1812.3	47.0327	14.3356	2022-08-10	E. Hörandl & F. Hadacek	GOET	Included	Included	OK	p2	W
S_waldsteiniana_11184	Salix waldsteiniana	30	14	Austria (AT)	Styria	Seetal Alps	1812.3	47.0327	14.3356	2022-08-10	E. Hörandl & F. Hadacek	GOET	Included	Included	OK	p2	W
S_waldsteiniana_11185	Salix waldsteiniana	30	14	Austria (AT)	Styria	Seetal Alps	1812.3	47.0327	14.3356	2022-08-10	E. Hörandl & F. Hadacek	GOET	Included	Included	OK	p2	W
S_waldsteiniana_11186	Salix waldsteiniana	30	14	Austria (AT)	Styria	Seetal Alps	1812.3	47.0327	14.3356	2022-08-10	E. Hörandl & F. Hadacek	GOET	Included	Included	OK	p2	W
S_wald_PM20_031_SI_2	Salix waldsteiniana	31	15	Slovenia (SI)	Upper Carniola	Julian Alps	1380	46.2381	14.0989	2020-06-17	P. Marinček	GOET	Included	Included	OK	p2	W
S_wald_PM20_034_SI_2	Salix waldsteiniana	31	15	Slovenia (SI)	Upper Carniola	Julian Alps	1380	46.2381	14.0989	2020-06-17	P. Marinček	GOET	Included	Included	OK	p2	W
S_wald_PM20_035_SI_2	Salix waldsteiniana	31	15	Slovenia (SI)	Upper Carniola	Julian Alps	1380	46.2381	14.0989	2020-06-17	P. Marinček	GOET	Included	Included	OK	p2	W
S_wald_PM20_036_SI_2	Salix waldsteiniana	31	15	Slovenia (SI)	Upper Carniola	Julian Alps	1380	46.2381	14.0989	2020-06-17	P. Marinček	GOET	Included	Included	OK	p2	W
S_wald_PM20_038_SI_2	Salix waldsteiniana	31	15	Slovenia (SI)	Upper Carniola	Julian Alps	1380	46.2381	14.0989	2020-06-17	P. Marinček	GOET	Included	Included	OK	p2	W
S_wald_PM20_042_SI_2	Salix waldsteiniana	31	15	Slovenia (SI)	Upper Carniola	Julian Alps	1380	46.2381	14.0989	2020-06-17	P. Marinček	GOET	Included	Included	OK	p2	W
S_wald_PM20_043_SI_2	Salix waldsteiniana	31	15	Slovenia (SI)	Upper Carniola	Julian Alps	1380	46.2381	14.0989	2020-06-17	P. Marinček	GOET	Included	Included	OK	p2	W
S_wald_PM20_044_SI_2	Salix waldsteiniana	31	15	Slovenia (SI)	Upper Carniola	Julian Alps	1380	46.2381	14.0989	2020-06-17	P. Marinček	GOET	Included	Included	Removed	-	W
S_wald_PM20_045_SI_2	Salix waldsteiniana	31	15	Slovenia (SI)	Upper Carniola	Julian Alps	1380	46.2381	14.0989	2020-06-17	P. Marinček	GOET	Included	Included	OK	p2	W
S_wald_PM20_046_SI_2	Salix waldsteiniana	31	15	Slovenia (SI)	Upper Carniola	Julian Alps	1380	46.2381	14.0989	2020-06-17	P. Marinček	GOET	Included	Included	OK	p2	W
S_waldsteiniana_cro2	Salix waldsteiniana	32		Croatia (HR)	Primorje-Gorski Kotar	Gorski Kotar	1400	45.4269	14.6228	2022-10-26	B. Frajman		Included	Removed	-	-	No data
S_waldsteiniana_11128b	Salix waldsteiniana	33	16	North Macedonia (MK)	Polog	Šar Planina, Gorna Leshnica	1939.9	41.9998	20.7837	2022-07-31	E. Hörandl & F. Hadacek	GOET	Included	Included	OK	-	H
S_waldsteiniana_11129	Salix waldsteiniana	33	16	North Macedonia (MK)	Polog	Šar Planina, Gorna Leshnica	1939.9	41.9998	20.7837	2022-08-01	E. Hörandl & F. Hadacek	GOET	Included	Included	OK	-	H
