# Supplementary material for: Hybrid zones in the European Alps impact the phylogeography of alpine vicariant willow species (Salix L.)
Source: Front Plant Sci. 2025 Mar 20;16:1507275. doi: 10.3389/fpls.2025.1507275 (PMC11966204; doi:10.3389/fpls.2025.1507275)
Supplement: Supplementary Table 4 — Pairwise Fst values for the groups of Salix alpina and Salix breviserrata. [file Table2.xlsx]

## Sheet: Information
Frontiers in Plant Science Supporting Information
Article: Hybrid zones in the European Alps impact the phylogeography of alpine vicariant willow species (Salix L.)
Authors: Loïc Pittet, Pia Marinček, Piotr Kosiński, Natascha D. Wagner and Elvira Hörandl
Article acceptance date:
Table S2 (Excel sheet): Leaves measurements used for morphometric analysis. We measured 2,791 leaves representing 317 accessions. Sample ID, Group ID, Genetic classification (Based on STRUCTURE Q-values; A,B,F,W for S. alpina, S. breviserrata, S. foetida, S. waldsteiniana, respectively. H for hybrids), Phenotype (based on field observation; A,B,F,W for S. alpina, S. breviserrata, S. foetida, S. w…

## Sheet: S. alpina S. breviserrata
Sample ID	Group ID	Genetic	Phenotype	Latitude [N]	Longitude [E]	Altitude (m)	A (surface area)	P (perimeter)	T (number of teeth)	BL (length)	BW (maximum width)	BWP (maximum width position)	LBW (position of maximal width in % BL)	A/P (ratio surface to perimeter)	BL/BW (ration length to width)	BL/BWP (ratio length to maximum width position)	T/P (ratio teeth to perimeter)
S_breviserrata_LP22108_1	2	B	B	44.4326	6.92215	2409.1	147.8	47.97	32	19.67	10.62	12.29	62.4809	3.08109	1.85217	1.60049	0.667084
S_breviserrata_LP22108_10	2	B	B	44.4326	6.92215	2409.1	160	48.59	30	18.91	11.22	12.58	66.5256	3.29286	1.68538	1.50318	0.617411
S_breviserrata_LP22108_2	2	B	B	44.4326	6.92215	2409.1	94.5	40	22	16.25	8.13	10.55	64.9231	2.3625	1.99877	1.54028	0.55
S_breviserrata_LP22108_3	2	B	B	44.4326	6.92215	2409.1	148.4	48.98	29	19.43	10.55	12.87	66.2378	3.02981	1.84171	1.50971	0.592078
S_breviserrata_LP22108_5	2	B	B	44.4326	6.92215	2409.1	182.3	52.98	40	21.49	11.8	11.72	54.537	3.44092	1.82119	1.83362	0.755002
S_breviserrata_LP22108_6	2	B	B	44.4326	6.92215	2409.1	47.9	29.02	34	11.96	5.5	7.3	61.0368	1.65059	2.17455	1.63836	1.17161
S_breviserrata_LP22108_8	2	B	B	44.4326	6.92215	2409.1	157	49.86	24	20.33	10.04	12.99	63.8957	3.14882	2.0249	1.56505	0.481348
S_breviserrata_LP22108_9	2	B	B	44.4326	6.92215	2409.1	84.5	37.41	32	15.16	7.58	9.67	63.7863	2.25875	2	1.56774	0.855386
S_breviserrata_LP22109_1	2	B	B	44.4326	6.92215	2409.1	34.6	24.31	34	10.2	4.7	6.15	60.2941	1.42328	2.17021	1.65854	1.3986
S_breviserrata_LP22109_10	2	B	B	44.4326	6.92215	2409.1	82.8	39.06	28	16.091	6.99	8.69	54.0053	2.11982	2.302	1.85167	0.716846
S_breviserrata_LP22109_2	2	B	B	44.4326	6.92215	2409.1	66.5	32.81	30	12.95	7.39	8.42	65.0193	2.02682	1.75237	1.538	0.914355
S_breviserrata_LP22109_3	2	B	B	44.4326	6.92215	2409.1	103.2	40.14	30	15.6	9.05	10.44	66.9231	2.571	1.72376	1.49425	0.747384
S_breviserrata_LP22109_4	2	B	B	44.4326	6.92215	2409.1	191.6	55.61	18	22.21	11.12	14.6	65.7362	3.44542	1.9973	1.52123	0.323683
S_breviserrata_LP22109_5	2	B	B	44.4326	6.92215	2409.1	108.3	42.24	36	17.23	8.86	11.78	68.3691	2.56392	1.9447	1.46265	0.852273
S_breviserrata_LP22109_6	2	B	B	44.4326	6.92215	2409.1	187.5	55.19	35	22.69	11.52	13.69	60.3349	3.39735	1.96962	1.65741	0.634173
S_breviserrata_LP22109_7	2	B	B	44.4326	6.92215	2409.1	153.8	50.48	31	21.29	9.95	13.4	62.9403	3.04675	2.1397	1.58881	0.614105
S_breviserrata_LP22109_8	2	B	B	44.4326	6.92215	2409.1	112.1	43.29	39	18.24	8.57	10.51	57.6206	2.58951	2.12835	1.73549	0.900901
S_breviserrata_LP22109_9	2	B	B	44.4326	6.92215	2409.1	126.4	46.82	41	19.83	9.03	10.71	54.0091	2.6997	2.19601	1.85154	0.875694
S_breviserrata_LP22140_1	2	B	B	44.7246	6.98064	2398.3	28.1	20.78	23	8.21	4.47	5.08	61.8758	1.35226	1.83669	1.61614	1.10683
S_breviserrata_LP22140_10	2	B	B	44.7246	6.98064	2398.3	51.9	28.4	24	10.86	6.33	5.95	54.7882	1.82746	1.71564	1.82521	0.84507
S_breviserrata_LP22140_2	2	B	B	44.7246	6.98064	2398.3	41.3	25.06	18	9.96	5.81	5.31	53.3133	1.64804	1.71429	1.87571	0.718276
S_breviserrata_LP22140_3	2	B	B	44.7246	6.98064	2398.3	32.4	22.65	31	8.77	4.8	5.1	58.1528	1.43046	1.82708	1.71961	1.36865
S_breviserrata_LP22140_4	2	B	B	44.7246	6.98064	2398.3	38.7	23.73	18	9.39	5.64	5.05	53.7806	1.63085	1.66489	1.85941	0.758534
S_breviserrata_LP22140_5	2	B	B	44.7246	6.98064	2398.3	32.8	22.82	30	8.7	4.73	4.6	52.8736	1.43734	1.83932	1.8913	1.31464
S_breviserrata_LP22140_6	2	B	B	44.7246	6.98064	2398.3	53.5	28.6	20	11.22	6.4	6.89	61.4082	1.87063	1.75313	1.62845	0.699301
S_breviserrata_LP22140_7	2	B	B	44.7246	6.98064	2398.3	45.3	27.15	2	10.73	5.75	5.83	54.3336	1.66851	1.86609	1.84048	0.0736648
S_breviserrata_LP22140_8	2	B	B	44.7246	6.98064	2398.3	33.3	23.34	37	9.63	4.49	5.21	54.1018	1.42674	2.14477	1.84837	1.58526
S_breviserrata_LP22140_9	2	B	B	44.7246	6.98064	2398.3	58.4	29.85	31	11.55	6.67	6.32	54.7186	1.95645	1.73163	1.82753	1.03853
S_breviserrata_LP22141_1	2	B	B	44.7246	6.98064	2398.3	59.7	33.54	44	14.58	5.79	8.78	60.2195	1.77996	2.51813	1.66059	1.31187
S_breviserrata_LP22141_10	2	B	B	44.7246	6.98064	2398.3	48.9	28.37	33	11.78	5.82	7.18	60.9508	1.72365	2.02405	1.64067	1.1632
S_breviserrata_LP22141_2	2	B	B	44.7246	6.98064	2398.3	42.7	28.19	42	12.37	5	7.67	62.0049	1.51472	2.474	1.61278	1.48989
S_breviserrata_LP22141_3	2	B	B	44.7246	6.98064	2398.3	34.8	25.27	34	10.72	4.17	7.32	68.2836	1.37713	2.57074	1.46448	1.34547
S_breviserrata_LP22141_4	2	B	B	44.7246	6.98064	2398.3	59.5	32.84	44	14.62	5.78	8.48	58.0027	1.81181	2.52941	1.72406	1.33983
S_breviserrata_LP22141_5	2	B	B	44.7246	6.98064	2398.3	36	26.95	40	11.68	4.09	6.59	56.4212	1.33581	2.85575	1.77238	1.48423
S_breviserrata_LP22141_6	2	B	B	44.7246	6.98064	2398.3	76.5	36.91	40	15.7	7.05	10.51	66.9427	2.07261	2.22695	1.49382	1.08372
S_breviserrata_LP22141_7	2	B	B	44.7246	6.98064	2398.3	38.5	26.38	30	11.01	4.83	6.21	56.4033	1.45944	2.2795	1.77295	1.13723
S_breviserrata_LP22141_8	2	B	B	44.7246	6.98064	2398.3	31.6	25.51	34	10.73	3.66	5.32	49.5806	1.23873	2.93169	2.01692	1.33281
S_breviserrata_LP22141_9	2	B	B	44.7246	6.98064	2398.3	91.6	38.74	32	16.66	7.48	8.21	49.2797	2.36448	2.22727	2.02923	0.82602
S_breviserrata_LP22143_1	2	B	B	44.7246	6.98064	2398.3	34.8	25.75	47	11.31	4.27	7.09	62.6879	1.35146	2.64871	1.5952	1.82524
S_breviserrata_LP22143_10	2	B	B	44.7246	6.98064	2398.3	36.1	25.11	38	10.64	4.72	5.78	54.3233	1.43767	2.25424	1.84083	1.51334
S_breviserrata_LP22143_2	2	B	B	44.7246	6.98064	2398.3	22.2	20.88	40	9.09	3.23	6.21	68.3168	1.06322	2.81424	1.46377	1.91571
S_breviserrata_LP22143_3	2	B	B	44.7246	6.98064	2398.3	37	24.98	41	10.15	5.21	5.91	58.2266	1.48118	1.94818	1.71743	1.64131
S_breviserrata_LP22143_4	2	B	B	44.7246	6.98064	2398.3	22.5	21.04	40	9.26	3.32	6.44	69.5464	1.06939	2.78916	1.43789	1.90114
S_breviserrata_LP22143_5	2	B	B	44.7246	6.98064	2398.3	14.8	16.24	32	7	3.26	3.55	50.7143	0.91133	2.14724	1.97183	1.97044
S_breviserrata_LP22143_6	2	B	B	44.7246	6.98064	2398.3	18.3	18.78	43	8.41	2.98	5.04	59.9287	0.974441	2.82215	1.66865	2.28967
S_breviserrata_LP22143_7	2	B	B	44.7246	6.98064	2398.3	13.1	17.55	35	7.95	2.24	4.71	59.2453	0.746439	3.54911	1.6879	1.9943
S_breviserrata_LP22143_8	2	B	B	44.7246	6.98064	2398.3	21.2	20.23	44	9.04	3.21	4.89	54.0929	1.04795	2.8162	1.84867	2.17499
S_breviserrata_LP22143_9	2	B	B	44.7246	6.98064	2398.3	37.7	25.15	26	10.77	5.24	6.03	55.9889	1.49901	2.05534	1.78607	1.0338
S_breviserrata_LP22181_1	1	B	B	45.088	6.36037	2436.8	89	39.31	39	16.72	7.91	10.49	62.7392	2.26405	2.11378	1.5939	0.992114
S_breviserrata_LP22181_10	1	B	B	45.088	6.36037	2436.8	66.7	36.42	2	15.81	6.1	8.89	56.2302	1.83141	2.5918	1.7784	0.0549149
S_breviserrata_LP22181_2	1	B	B	45.088	6.36037	2436.8	71.3	35.86	44	15.02	7.05	8.99	59.8535	1.98829	2.1305	1.67075	1.22699
S_breviserrata_LP22181_3	1	B	B	45.088	6.36037	2436.8	63.2	34.18	38	14.46	6.37	9.52	65.8368	1.84903	2.27002	1.51891	1.11176
S_breviserrata_LP22181_4	1	B	B	45.088	6.36037	2436.8	81.6	39.46	2	17.33	6.6	11.53	66.532	2.06792	2.62576	1.50304	0.0506842
S_breviserrata_LP22181_5	1	B	B	45.088	6.36037	2436.8	72.3	37.12	8	15.64	7.02	9.6	61.3811	1.94774	2.22792	1.62917	0.215517
S_breviserrata_LP22181_6	1	B	B	45.088	6.36037	2436.8	49.6	29.75	30	12.52	5.6	8.13	64.9361	1.66723	2.23571	1.53998	1.0084
S_breviserrata_LP22181_7	1	B	B	45.088	6.36037	2436.8	53.3	31.56	15	13.58	5.78	8.63	63.5493	1.68885	2.34948	1.57358	0.475285
S_breviserrata_LP22181_8	1	B	B	45.088	6.36037	2436.8	89.6	40.86	4	17.29	8.2	10.91	63.1001	2.19285	2.10854	1.58478	0.0978953
S_breviserrata_LP22181_9	1	B	B	45.088	6.36037	2436.8	92	41.11	2	18.27	7.52	9.79	53.5851	2.2379	2.42952	1.86619	0.04865
S_breviserrata_LP22182_1	1	B	B	45.088	6.36037	2436.8	17.9	18.14	32	8	3.2	4.43	55.375	0.98677	2.5	1.80587	1.76406
S_breviserrata_LP22182_10	1	B	B	45.088	6.36037	2436.8	20.2	20.19	33	9.05	3.19	5.11	56.4641	1.0005	2.83699	1.77104	1.63447
S_breviserrata_LP22182_2	1	B	B	45.088	6.36037	2436.8	26.5	21.96	34	9.66	3.93	5.3	54.8654	1.20674	2.45802	1.82264	1.54827
S_breviserrata_LP22182_3	1	B	B	45.088	6.36037	2436.8	24.7	21.57	40	8.97	3.9	3.74	41.6945	1.14511	2.3	2.3984	1.85443
S_breviserrata_LP22182_4	1	B	B	45.088	6.36037	2436.8	19.4	19.47	24	8.6	3.29	4.8	55.814	0.996405	2.61398	1.79167	1.23267
S_breviserrata_LP22182_5	1	B	B	45.088	6.36037	2436.8	19.1	19.47	24	8.53	3.26	4.82	56.5064	0.980996	2.61656	1.76971	1.23267
S_breviserrata_LP22182_6	1	B	B	45.088	6.36037	2436.8	9.4	14.38	20	6.33	1.81	3.97	62.7172	0.653686	3.49724	1.59446	1.39082
S_breviserrata_LP22182_7	1	B	B	45.088	6.36037	2436.8	18.4	18.82	34	8.06	3.19	4.53	56.2035	0.977683	2.52665	1.77925	1.80659
S_breviserrata_LP22182_8	1	B	B	45.088	6.36037	2436.8	43.5	27.42	35	11.82	5.52	6.57	55.5838	1.58643	2.1413	1.79909	1.27644
S_breviserrata_LP22182_9	1	B	B	45.088	6.36037	2436.8	19.8	19.26	37	8.39	3.31	4.16	49.5828	1.02804	2.53474	2.01683	1.92108
S_breviserrata_LP22185_1	1	B	B	45.088	6.36037	2436.8	24.1	21.17	25	9.05	3.65	6.38	70.4972	1.1384	2.47945	1.4185	1.18092
S_breviserrata_LP22185_10	1	B	B	45.088	6.36037	2436.8	24.1	22.81	14	10.11	3.89	6.01	59.4461	1.05655	2.59897	1.6822	0.613766
S_breviserrata_LP22185_2	1	B	B	45.088	6.36037	2436.8	29.4	23.43	25	10.24	4.01	6.16	60.1562	1.2548	2.55362	1.66234	1.06701
S_breviserrata_LP22185_3	1	B	B	45.088	6.36037	2436.8	23.5	20.99	21	8.88	3.62	6.15	69.2568	1.11958	2.45304	1.4439	1.00048
S_breviserrata_LP22185_4	1	B	B	45.088	6.36037	2436.8	29.8	23.03	28	10.04	4.34	5.86	58.3665	1.29396	2.31336	1.71331	1.21581
S_breviserrata_LP22185_5	1	B	B	45.088	6.36037	2436.8	23.8	22.92	19	10.88	3.45	7.41	68.1066	1.03839	3.15362	1.46829	0.82897
S_breviserrata_LP22185_6	1	B	B	45.088	6.36037	2436.8	23.5	20.91	23	8.92	3.64	6.25	70.0673	1.12386	2.45055	1.4272	1.09995
S_breviserrata_LP22185_7	1	B	B	45.088	6.36037	2436.8	23.4	19.47	21	7.96	4.04	3.69	46.3568	1.20185	1.9703	2.15718	1.07858
S_breviserrata_LP22185_8	1	B	B	45.088	6.36037	2436.8	21.7	20.49	27	8.9	3.46	5.64	63.3708	1.05905	2.57225	1.57801	1.31772
S_breviserrata_LP22185_9	1	B	B	45.088	6.36037	2436.8	21.9	19.82	23	8.53	3.48	5.18	60.7268	1.10494	2.45115	1.64672	1.16044
S_breviserrata_LP22267_1	2	B	B	45.2605	6.89106	2344.5	51.3	29.9	55	12.67	5.89	6.97	55.0118	1.71572	2.1511	1.81779	1.83946
S_breviserrata_LP22267_10	2	B	B	45.2605	6.89106	2344.5	78.7	38.47	62	16.34	7.14	10.4	63.6475	2.04575	2.28852	1.57115	1.61165
S_breviserrata_LP22267_2	2	B	B	45.2605	6.89106	2344.5	49.3	29.29	61	12.66	5.61	6.44	50.8689	1.68317	2.25668	1.96584	2.08262
S_breviserrata_LP22267_3	2	B	B	45.2605	6.89106	2344.5	42.4	26.91	60	11.74	5.39	7.02	59.7956	1.57562	2.17811	1.67236	2.22965
S_breviserrata_LP22267_4	2	B	B	45.2605	6.89106	2344.5	73.7	37.66	69	16.66	6.63	9.93	59.6038	1.95698	2.51282	1.67774	1.83218
S_breviserrata_LP22267_5	2	B	B	45.2605	6.89106	2344.5	130.4	46.73	65	19.37	9.54	10.65	54.9819	2.7905	2.0304	1.81878	1.39097
S_breviserrata_LP22267_6	2	B	B	45.2605	6.89106	2344.5	55.5	32.38	55	13.74	5.8	8.43	61.3537	1.71402	2.36897	1.62989	1.69858
S_breviserrata_LP22267_7	2	B	B	45.2605	6.89106	2344.5	37.9	27.83	65	11.86	4.38	7.06	59.5278	1.36184	2.70776	1.67989	2.33561
S_breviserrata_LP22267_8	2	B	B	45.2605	6.89106	2344.5	51.8	29.77	61	12.33	5.67	7.36	59.6918	1.74001	2.1746	1.67527	2.04904
S_breviserrata_LP22267_9	2	B	B	45.2605	6.89106	2344.5	53.2	33.15	63	14.51	5.14	8.64	59.5451	1.60483	2.82296	1.6794	1.90045
S_breviserrata_LP22279_1	2	B	B	45.2605	6.89106	2344.5	69.5	36.54	27	16.21	6.85	10	61.6903	1.90203	2.36642	1.621	0.738916
S_breviserrata_LP22279_10	2	B	B	45.2605	6.89106	2344.5	75.5	38.95	20	17.17	6.38	12.5	72.8014	1.93838	2.69122	1.3736	0.513479
S_breviserrata_LP22279_2	2	B	B	45.2605	6.89106	2344.5	69	38.58	54	17.26	5.83	10.99	63.6732	1.78849	2.96055	1.57052	1.39969
S_breviserrata_LP22279_3	2	B	B	45.2605	6.89106	2344.5	69.3	36.85	42	15.84	6.74	8.96	56.5657	1.8806	2.35015	1.76786	1.13976
S_breviserrata_LP22279_4	2	B	B	45.2605	6.89106	2344.5	112.8	44.73	43	19.1	8.72	11.51	60.2618	2.5218	2.19037	1.65943	0.961323
S_breviserrata_LP22279_5	2	B	B	45.2605	6.89106	2344.5	91.9	42.33	60	18.27	7.85	11.01	60.2627	2.17104	2.32739	1.6594	1.41743
S_breviserrata_LP22279_6	2	B	B	45.2605	6.89106	2344.5	78.7	38.52	52	16.96	6.97	11.8	69.5755	2.04309	2.43329	1.43729	1.34995
S_breviserrata_LP22279_8	2	B	B	45.2605	6.89106	2344.5	38.7	28.11	50	12.92	4.64	8.41	65.0929	1.37673	2.78448	1.53627	1.77873
S_breviserrata_LP22279_9	2	B	B	45.2605	6.89106	2344.5	87.9	40.96	48	17.94	7.51	11.95	66.6109	2.146	2.38881	1.50126	1.17188
S_breviserrata_LP22281_1	2	B	B	45.2605	6.89106	2344.5	214.7	61.28	43	25.13	12.96	14.03	55.8297	3.50359	1.93904	1.79116	0.701697
S_breviserrata_LP22281_10	2	B	B	45.2605	6.89106	2344.5	99.8	42.72	54	17.72	8.59	11.03	62.246	2.33614	2.06286	1.60653	1.26404
S_breviserrata_LP22281_2	2	B	B	45.2605	6.89106	2344.5	112.6	44.74	38	18.49	9.04	10.78	58.3018	2.51676	2.04535	1.71521	0.849352
S_breviserrata_LP22281_3	2	B	B	45.2605	6.89106	2344.5	98.3	42.05	56	18.03	7.76	10.41	57.7371	2.33769	2.32345	1.73199	1.33175
S_breviserrata_LP22281_4	2	B	B	45.2605	6.89106	2344.5	100	41.93	55	18.22	7.57	13.14	72.1186	2.38493	2.40687	1.38661	1.31171
S_breviserrata_LP22281_5	2	B	B	45.2605	6.89106	2344.5	110.4	45.51	60	19.92	9.03	12.93	64.9096	2.42584	2.20598	1.5406	1.31839
S_breviserrata_LP22281_6	2	B	B	45.2605	6.89106	2344.5	65.2	34.45	52	14.89	6.64	9.54	64.0698	1.8926	2.24247	1.5608	1.50943
S_breviserrata_LP22281_7	2	B	B	45.2605	6.89106	2344.5	217	61.82	42	25.57	13.02	15.3	59.8357	3.51019	1.9639	1.67124	0.679392
S_breviserrata_LP22281_8	2	B	B	45.2605	6.89106	2344.5	49.7	30.94	47	13.86	5.24	8.9	64.2136	1.60633	2.64504	1.5573	1.51907
S_breviserrata_LP22281_9	2	B	B	45.2605	6.89106	2344.5	78.4	36.64	48	15.35	7.75	9.77	63.6482	2.13974	1.98065	1.57114	1.31004
S_breviserrata_LP22283_1	2	B	B	45.2605	6.89106	2344.5	87.7	36.33	34	14.15	8.54	9.01	63.6749	2.41398	1.65691	1.57048	0.935866
S_breviserrata_LP22283_10	2	B	B	45.2605	6.89106	2344.5	45.3	28.04	36	11.91	5.62	6.71	56.3392	1.61555	2.11922	1.77496	1.28388
S_breviserrata_LP22283_2	2	B	B	45.2605	6.89106	2344.5	68.8	33.89	32	13.71	6.98	8	58.3516	2.0301	1.96418	1.71375	0.944231
S_breviserrata_LP22283_3	2	B	B	45.2605	6.89106	2344.5	99.7	39.26	43	15.52	8.99	9.68	62.3711	2.53948	1.72636	1.60331	1.09526
S_breviserrata_LP22283_4	2	B	B	45.2605	6.89106	2344.5	70.3	33.62	33	13.55	7.07	8.16	60.2214	2.09102	1.91655	1.66054	0.981559
S_breviserrata_LP22283_5	2	B	B	45.2605	6.89106	2344.5	48.1	27.67	43	11.57	5.72	7.39	63.8721	1.73834	2.02273	1.56563	1.55403
S_breviserrata_LP22283_6	2	B	B	45.2605	6.89106	2344.5	67.1	33.16	34	13.55	7.09	7.8	57.5646	2.02352	1.91114	1.73718	1.02533
S_breviserrata_LP22283_7	2	B	B	45.2605	6.89106	2344.5	20.9	18.64	30	7.54	3.75	4.97	65.9151	1.12124	2.01067	1.5171	1.60944
S_breviserrata_LP22283_8	2	B	B	45.2605	6.89106	2344.5	42.3	26.1	40	10.88	5.32	6.54	60.1103	1.62069	2.04511	1.66361	1.53257
S_breviserrata_LP22283_9	2	B	B	45.2605	6.89106	2344.5	48.7	28.4	38	11.82	5.7	7.6	64.2978	1.71479	2.07368	1.55526	1.33803
S_breviserrata_LP22288_1	1	B	B	45.4892	6.85095	2362.2	68.6	35.42	50	15.55	6.56	10.02	64.4373	1.93676	2.37043	1.5519	1.41163
S_breviserrata_LP22288_10	1	B	B	45.4892	6.85095	2362.2	105	45.59	52	19.58	7.8	13.33	68.0797	2.30314	2.51026	1.46887	1.1406
S_breviserrata_LP22288_2	1	B	B	45.4892	6.85095	2362.2	103.7	44.24	46	19.32	8	11.84	61.2836	2.34403	2.415	1.63176	1.03978
S_breviserrata_LP22288_3	1	B	B	45.4892	6.85095	2362.2	118.9	48.16	60	21.08	8.28	13.67	64.8482	2.46885	2.54589	1.54206	1.24585
S_breviserrata_LP22288_4	1	B	B	45.4892	6.85095	2362.2	103.9	44.37	49	19.46	7.85	12.38	63.6177	2.34167	2.47898	1.57189	1.10435
S_breviserrata_LP22288_5	1	B	B	45.4892	6.85095	2362.2	64	34.19	52	14.83	6.22	9.57	64.5314	1.87189	2.38424	1.54963	1.52091
S_breviserrata_LP22288_6	1	B	B	45.4892	6.85095	2362.2	119.2	46.76	74	20.12	8.39	11.45	56.9085	2.54919	2.39809	1.75721	1.58255
S_breviserrata_LP22288_7	1	B	B	45.4892	6.85095	2362.2	89.3	40.31	42	17.82	7.61	10.61	59.5398	2.21533	2.34166	1.67955	1.04193
S_breviserrata_LP22288_8	1	B	B	45.4892	6.85095	2362.2	70.6	36.17	42	15.91	6.7	10.53	66.1848	1.95189	2.37463	1.51092	1.16118
S_breviserrata_LP22288_9	1	B	B	45.4892	6.85095	2362.2	82	39.57	36	17.03	7.58	10.18	59.7769	2.07228	2.2467	1.67289	0.90978
S_breviserrata_LP22346_1	1	B	B	45.4892	6.85095	2362.2	37.2	26.25	35	11.36	4.6	7.25	63.8204	1.41714	2.46957	1.5669	1.33333
S_breviserrata_LP22346_10	1	B	B	45.4892	6.85095	2362.2	32.6	26.82	49	11.97	3.9	7.37	61.5706	1.21551	3.06923	1.62415	1.82699
S_breviserrata_LP22346_2	1	B	B	45.4892	6.85095	2362.2	22.1	21.44	43	9.57	3.04	6.76	70.6374	1.03078	3.14803	1.41568	2.0056
S_breviserrata_LP22346_3	1	B	B	45.4892	6.85095	2362.2	36.9	26.69	33	11.16	4.69	7.08	63.4409	1.38254	2.37953	1.57627	1.23642
S_breviserrata_LP22346_4	1	B	B	45.4892	6.85095	2362.2	21.1	21.15	44	9.26	3.07	5.82	62.851	0.997636	3.01629	1.59107	2.08038
S_breviserrata_LP22346_5	1	B	B	45.4892	6.85095	2362.2	39.2	27.65	38	11.91	4.71	7.08	59.4458	1.41772	2.52866	1.6822	1.37432
S_breviserrata_LP22346_6	1	B	B	45.4892	6.85095	2362.2	20.7	19.86	34	8.27	3.5	5.03	60.8222	1.0423	2.36286	1.64414	1.71198
S_breviserrata_LP22346_7	1	B	B	45.4892	6.85095	2362.2	15.3	16.42	40	7.09	2.75	4.01	56.5585	0.93179	2.57818	1.76808	2.43605
S_breviserrata_LP22346_8	1	B	B	45.4892	6.85095	2362.2	37.2	26.74	34	11.34	4.75	6.68	58.9065	1.39117	2.38737	1.6976	1.2715
S_breviserrata_LP22346_9	1	B	B	45.4892	6.85095	2362.2	37	27.2	44	11.73	4.46	6.89	58.7383	1.36029	2.63004	1.70247	1.61765
S_breviserrata_LP22347_1	1	B	B	45.4892	6.85095	2362.2	54.7	36.06	38	15.57	4.81	9.96	63.9692	1.51692	3.23701	1.56325	1.0538
S_breviserrata_LP22347_10	1	B	B	45.4892	6.85095	2362.2	33.5	28.77	38	13.06	3.9	7.99	61.1792	1.16441	3.34872	1.63454	1.32082
S_breviserrata_LP22347_2	1	B	B	45.4892	6.85095	2362.2	25.2	24.61	32	11.13	2.95	6.71	60.2875	1.02397	3.77288	1.65872	1.30028
S_breviserrata_LP22347_3	1	B	B	45.4892	6.85095	2362.2	54	34.5	37	15.77	4.72	10.28	65.1871	1.56522	3.3411	1.53405	1.07246
S_breviserrata_LP22347_4	1	B	B	45.4892	6.85095	2362.2	81.2	42.32	30	18.9	6.27	10.71	56.6667	1.91871	3.01435	1.76471	0.708885
S_breviserrata_LP22347_5	1	B	B	45.4892	6.85095	2362.2	24.2	22.2	23	10.04	3.15	7.2	71.7131	1.09009	3.1873	1.39444	1.03604
S_breviserrata_LP22347_6	1	B	B	45.4892	6.85095	2362.2	81.4	41.89	36	18.85	6.28	10.77	57.1353	1.94318	3.00159	1.75023	0.859394
S_breviserrata_LP22347_7	1	B	B	45.4892	6.85095	2362.2	87.2	44.66	44	19.98	6.7	12.4	62.0621	1.95253	2.98209	1.61129	0.985222
S_breviserrata_LP22347_8	1	B	B	45.4892	6.85095	2362.2	67.6	38.44	44	16.89	5.79	10.15	60.0947	1.75858	2.9171	1.66404	1.14464
S_breviserrata_LP22347_9	1	B	B	45.4892	6.85095	2362.2	54.8	36.04	36	15.59	4.85	10	64.1437	1.52053	3.21443	1.559	0.99889
S_breviserrata_LP22348_1	1	B	B	45.4892	6.85095	2362.2	44	29.33	42	12.94	4.72	8.68	67.0788	1.50017	2.74153	1.49078	1.43198
S_breviserrata_LP22348_10	1	B	B	45.4892	6.85095	2362.2	46.1	29.52	46	12.78	5.73	7.84	61.3459	1.56165	2.23037	1.6301	1.55827
S_breviserrata_LP22348_2	1	B	B	45.4892	6.85095	2362.2	41.3	28.99	48	12.69	4.63	6.94	54.6887	1.42463	2.74082	1.82853	1.65574
S_breviserrata_LP22348_3	1	B	B	45.4892	6.85095	2362.2	41.3	28.985	46	12.5	4.66	7	56	1.42487	2.6824	1.78571	1.58703
S_breviserrata_LP22348_4	1	B	B	45.4892	6.85095	2362.2	53	31.12	46	13.9	5.63	7.9	56.8345	1.70308	2.46892	1.75949	1.47815
S_breviserrata_LP22348_5	1	B	B	45.4892	6.85095	2362.2	62.1	33.81	44	14.32	6.49	8.3	57.9609	1.83673	2.20647	1.7253	1.30139
S_breviserrata_LP22348_6	1	B	B	45.4892	6.85095	2362.2	46.1	29.25	50	12.69	5.68	7.69	60.5989	1.57607	2.23415	1.6502	1.7094
S_breviserrata_LP22348_7	1	B	B	45.4892	6.85095	2362.2	31.1	25.78	39	11.47	3.75	6.92	60.3313	1.20636	3.05867	1.65751	1.5128
S_breviserrata_LP22348_8	1	B	B	45.4892	6.85095	2362.2	63.5	33.69	44	14.3	6.47	8.69	60.7692	1.88483	2.2102	1.64557	1.30603
S_breviserrata_LP22348_9	1	B	B	45.4892	6.85095	2362.2	59.3	32.54	49	14.07	6.5	8.28	58.8486	1.82237	2.16462	1.69928	1.50584
S_breviserrata_LP22349_1	1	B	B	45.3643	7.10731	2503.6	60.9	34.29	52	14.87	5.78	10.09	67.8547	1.77603	2.57266	1.47374	1.51648
S_breviserrata_LP22349_10	1	B	B	45.3643	7.10731	2503.6	61.2	34.13	54	14.72	5.95	9.59	65.1495	1.79314	2.47395	1.53493	1.58219
S_breviserrata_LP22349_2	1	B	B	45.3643	7.10731	2503.6	84.4	37.98	54	16.08	7.84	10.78	67.0398	2.22222	2.05102	1.49165	1.4218
S_breviserrata_LP22349_3	1	B	B	45.3643	7.10731	2503.6	40.1	28.83	50	12.68	4.39	6.69	52.7603	1.39091	2.88838	1.89537	1.7343
S_breviserrata_LP22349_4	1	B	B	45.3643	7.10731	2503.6	126.1	46.45	60	19.45	9.41	11.35	58.3548	2.71475	2.06695	1.71366	1.29171
S_breviserrata_LP22349_5	1	B	B	45.3643	7.10731	2503.6	160.6	51.49	58	21.36	10.9	12.77	59.7846	3.11905	1.95963	1.67267	1.12643
S_breviserrata_LP22349_6	1	B	B	45.3643	7.10731	2503.6	91.9	42.51	56	18.71	6.94	11.79	63.0144	2.16184	2.69597	1.58694	1.31734
S_breviserrata_LP22349_7	1	B	B	45.3643	7.10731	2503.6	91.12	42.34	48	18.69	6.98	10.94	58.534	2.1521	2.67765	1.70841	1.13368
S_breviserrata_LP22349_8	1	B	B	45.3643	7.10731	2503.6	92.5	39.83	44	16.57	8.05	10.9	65.7815	2.32237	2.05839	1.52018	1.10469
S_breviserrata_LP22349_9	1	B	B	45.3643	7.10731	2503.6	79.6	38.98	54	16.89	7.17	12.14	71.8769	2.04207	2.35565	1.39127	1.38533
S_brev_10894_CH_3_1	3	B	B	46.4103	7.6145	2219.4	65.9	38.1	33	14.2	6.94	7.7	54.2254	1.72966	2.04611	1.84416	0.866142
S_brev_10894_CH_3_10	3	B	B	46.4103	7.6145	2219.4	16.8	21.18	35	8.39	2.68	4.84	57.6877	0.793201	3.1306	1.73347	1.6525
S_brev_10894_CH_3_2	3	B	B	46.4103	7.6145	2219.4	65.3	37.18	35	14.48	6.64	8.2	56.6298	1.75632	2.18072	1.76585	0.941366
S_brev_10894_CH_3_3	3	B	B	46.4103	7.6145	2219.4	25.6	25.59	36	10.37	3.5	5.37	51.784	1.00039	2.96286	1.9311	1.4068
S_brev_10894_CH_3_4	3	B	B	46.4103	7.6145	2219.4	53.8	35.74	42	14.23	5.36	7.6	53.4083	1.50532	2.65485	1.87237	1.17515
S_brev_10894_CH_3_5	3	B	B	46.4103	7.6145	2219.4	35.7	28.55	34	10.96	4.53	5.1	46.5328	1.25044	2.41943	2.14902	1.19089
S_brev_10894_CH_3_6	3	B	B	46.4103	7.6145	2219.4	21	22.34	32	9.12	3.23	5.46	59.8684	0.940018	2.82353	1.67033	1.43241
S_brev_10894_CH_3_7	3	B	B	46.4103	7.6145	2219.4	15.4	20.25	30	8	2.65	4.09	51.125	0.760494	3.01887	1.95599	1.48148
S_brev_10894_CH_3_8	3	B	B	46.4103	7.6145	2219.4	31.7	26.93	33	10.79	4.37	5.87	54.4022	1.17713	2.46911	1.83816	1.2254
S_brev_10894_CH_3_9	3	B	B	46.4103	7.6145	2219.4	37.1	28.54	34	11.61	4.82	5.91	50.9044	1.29993	2.40871	1.96447	1.19131
S_brev_10896_CH_3_1	3	B	B	46.4103	7.6145	2219.4	82.2	38.93	36	15.24	8.1	8.28	54.3307	2.11148	1.88148	1.84058	0.924737
S_brev_10896_CH_3_10	3	B	B	46.4103	7.6145	2219.4	40.3	30.31	49	11.86	5.12	6.54	55.1433	1.32959	2.31641	1.81346	1.61663
S_brev_10896_CH_3_2	3	B	B	46.4103	7.6145	2219.4	71.7	37.8	41	14.46	6.97	7.92	54.7718	1.89683	2.07461	1.82576	1.08466
S_brev_10896_CH_3_3	3	B	B	46.4103	7.6145	2219.4	53.8	35.33	47	13.05	6.16	7.28	55.7854	1.52279	2.11851	1.79258	1.33031
S_brev_10896_CH_3_4	3	B	B	46.4103	7.6145	2219.4	43.2	29.89	39	11.3	5.5	5.84	51.6814	1.4453	2.05455	1.93493	1.30478
S_brev_10896_CH_3_5	3	B	B	46.4103	7.6145	2219.4	25.9	26.37	46	10.44	3.46	4.24	40.613	0.982177	3.01734	2.46226	1.74441
S_brev_10896_CH_3_6	3	B	B	46.4103	7.6145	2219.4	34.5	27.4	42	10.57	4.83	6.22	58.8458	1.25912	2.18841	1.69936	1.53285
S_brev_10896_CH_3_7	3	B	B	46.4103	7.6145	2219.4	84.5	43.38	42	15.9	7.82	8.47	53.2704	1.9479	2.03325	1.87721	0.968188
S_brev_10896_CH_3_8	3	B	B	46.4103	7.6145	2219.4	68.7	38.33	50	14.81	6.83	8.93	60.2971	1.79233	2.16837	1.65845	1.30446
S_brev_10896_CH_3_9	3	B	B	46.4103	7.6145	2219.4	38.7	29.67	36	11.15	5.18	5.93	53.1839	1.30435	2.15251	1.88027	1.21335
S_brev_10897_CH_3_1	3	B	B	46.4103	7.6145	2219.4	38.4	30.85	50	12.48	4.49	6.99	56.0096	1.24473	2.77951	1.78541	1.62075
S_brev_10897_CH_3_10	3	B	B	46.4103	7.6145	2219.4	45.2	33.87	52	13.04	5.22	7.47	57.2853	1.33451	2.49808	1.74565	1.53528
S_brev_10897_CH_3_2	3	B	B	46.4103	7.6145	2219.4	27.2	24.74	37	9.39	4.11	6.14	65.3887	1.09943	2.28467	1.52932	1.49555
S_brev_10897_CH_3_3	3	B	B	46.4103	7.6145	2219.4	36	29.74	49	11.62	4.27	6.44	55.4217	1.21049	2.72131	1.80435	1.64761
S_brev_10897_CH_3_4	3	B	B	46.4103	7.6145	2219.4	52.1	34.76	48	13.46	5.54	7.64	56.7608	1.49885	2.4296	1.76178	1.3809
S_brev_10897_CH_3_5	3	B	B	46.4103	7.6145	2219.4	37.1	29.08	39	11.48	4.69	6.62	57.6655	1.27579	2.44776	1.73414	1.34113
S_brev_10897_CH_3_6	3	B	B	46.4103	7.6145	2219.4	26	24.75	39	9.97	3.73	6	60.1805	1.05051	2.67292	1.66167	1.57576
S_brev_10897_CH_3_7	3	B	B	46.4103	7.6145	2219.4	41.2	31.78	42	11.84	4.96	6	50.6757	1.29641	2.3871	1.97333	1.32159
S_brev_10897_CH_3_8	3	B	B	46.4103	7.6145	2219.4	34	26.13	43	10.3	4.94	4.29	41.6505	1.30119	2.08502	2.40093	1.64562
S_brev_10897_CH_3_9	3	B	B	46.4103	7.6145	2219.4	39.4	30.38	49	12.17	4.68	5.5	45.1931	1.29691	2.60043	2.21273	1.6129
S_brev_10898_CH_3_1	3	B	B	46.4103	7.6145	2219.4	38.3	29.4	35	12.21	4.82	6.2	50.7781	1.30272	2.5332	1.96935	1.19048
S_brev_10898_CH_3_10	3	B	B	46.4103	7.6145	2219.4	25.7	23.72	38	9.51	3.96	4.79	50.368	1.08347	2.40152	1.98539	1.60202
S_brev_10898_CH_3_2	3	B	B	46.4103	7.6145	2219.4	35.4	28.43	36	11.74	4.34	6.6	56.2181	1.24516	2.70507	1.77879	1.26627
S_brev_10898_CH_3_3	3	B	B	46.4103	7.6145	2219.4	53	35.37	39	13.85	5.78	7.64	55.1625	1.49845	2.39619	1.81283	1.10263
S_brev_10898_CH_3_4	3	B	B	46.4103	7.6145	2219.4	21.4	22.21	38	8.77	3.65	4.6	52.4515	0.96353	2.40274	1.90652	1.71094
S_brev_10898_CH_3_5	3	B	B	46.4103	7.6145	2219.4	15.8	21.22	42	8.42	2.61	4.48	53.2067	0.744581	3.22605	1.87946	1.97926
S_brev_10898_CH_3_6	3	B	B	46.4103	7.6145	2219.4	26.9	26.94	44	11.22	3.63	5.61	50	0.998515	3.09091	2	1.63326
S_brev_10898_CH_3_7	3	B	B	46.4103	7.6145	2219.4	36.9	30.53	42	12.5	4.49	6.91	55.28	1.20865	2.78396	1.80897	1.3757
S_brev_10898_CH_3_8	3	B	B	46.4103	7.6145	2219.4	38.8	29.96	38	11.61	5.06	6.39	55.0388	1.29506	2.29447	1.8169	1.26836
S_brev_10898_CH_3_9	3	B	B	46.4103	7.6145	2219.4	32.4	28.13	40	10.95	4.44	5.91	53.9726	1.1518	2.46622	1.85279	1.42197
S_brev_10899_CH_3_1	3	B	B	46.4103	7.6145	2219.4	98.3	44.79	46	16.85	8.65	9.73	57.7448	2.19469	1.94798	1.73176	1.02701
S_brev_10899_CH_3_10	3	B	B	46.4103	7.6145	2219.4	59.4	36.55	45	14.51	5.89	6.95	47.898	1.62517	2.4635	2.08777	1.23119
S_brev_10899_CH_3_2	3	B	B	46.4103	7.6145	2219.4	108.8	47.61	43	18.5	8.79	9.97	53.8919	2.28523	2.10466	1.85557	0.903172
S_brev_10899_CH_3_3	3	B	B	46.4103	7.6145	2219.4	98.9	44.87	41	16.77	8.99	9.59	57.1855	2.20415	1.86541	1.7487	0.913751
S_brev_10899_CH_3_4	3	B	B	46.4103	7.6145	2219.4	58.5	38.1	41	13.82	6.36	7.52	54.4139	1.53543	2.17296	1.83777	1.07612
S_brev_10899_CH_3_5	3	B	B	46.4103	7.6145	2219.4	117	52.84	42	19.79	8.78	11.05	55.8363	2.21423	2.25399	1.79095	0.794852
S_brev_10899_CH_3_6	3	B	B	46.4103	7.6145	2219.4	72.2	42.26	52	15.79	6.75	8.93	56.5548	1.70847	2.33926	1.7682	1.23048
S_brev_10899_CH_3_7	3	B	B	46.4103	7.6145	2219.4	80.6	43.98	50	16.28	7.49	9.65	59.2752	1.83265	2.17356	1.68705	1.13688
S_brev_10899_CH_3_8	3	B	B	46.4103	7.6145	2219.4	21.5	23.06	36	8.6	3.79	4.85	56.3953	0.93235	2.26913	1.7732	1.56114
S_brev_10899_CH_3_9	3	B	B	46.4103	7.6145	2219.4	37.3	29.21	36	10.55	5.24	5.73	54.3128	1.27696	2.01336	1.84119	1.23245
S_brev_10900_CH_3_1	3	B	B	46.4103	7.6145	2219.4	53.7	36.22	52	12.28	6.67	6.83	55.6189	1.48261	1.84108	1.79795	1.43567
S_brev_10900_CH_3_10	3	B	B	46.4103	7.6145	2219.4	60	41.44	57	13.54	6.43	6.81	50.2954	1.44788	2.10575	1.98825	1.37548
S_brev_10900_CH_3_2	3	B	B	46.4103	7.6145	2219.4	42.5	35.33	58	13.77	4.39	5.92	42.992	1.20294	3.13667	2.32601	1.64166
S_brev_10900_CH_3_3	3	B	B	46.4103	7.6145	2219.4	86.5	46.06	58	15.97	8.2	9.16	57.3575	1.87799	1.94756	1.74345	1.25923
S_brev_10900_CH_3_4	3	B	B	46.4103	7.6145	2219.4	50.4	39.57	58	13.53	5.45	6.25	46.1936	1.27369	2.48257	2.1648	1.46576
S_brev_10900_CH_3_5	3	B	B	46.4103	7.6145	2219.4	44.4	35.4	53	12.96	4.94	8.01	61.8056	1.25424	2.62348	1.61798	1.49718
S_brev_10900_CH_3_6	3	B	B	46.4103	7.6145	2219.4	46.2	36.83	52	12.49	5.67	7.11	56.9255	1.25441	2.20282	1.75668	1.41189
S_brev_10900_CH_3_7	3	B	B	46.4103	7.6145	2219.4	35.5	32.46	55	12.25	4.07	6.12	49.9592	1.09365	3.00983	2.00163	1.69439
S_brev_10900_CH_3_8	3	B	B	46.4103	7.6145	2219.4	52.3	35.26	53	12.87	5.97	6.71	52.1368	1.48327	2.15578	1.91803	1.50312
S_brev_10900_CH_3_9	3	B	B	46.4103	7.6145	2219.4	43.6	35.18	57	13.15	4.64	5.52	41.9772	1.23934	2.83405	2.38225	1.62024
S_brev_10901_CH_3_1	3	B	B	46.4103	7.6145	2219.4	59.4	36.24	45	13.88	6.52	8.36	60.2305	1.63907	2.12883	1.66029	1.24172
S_brev_10901_CH_3_10	3	B	B	46.4103	7.6145	2219.4	49.3	35.7	46	12.58	6.06	7.29	57.9491	1.38095	2.07591	1.72565	1.28852
S_brev_10901_CH_3_2	3	B	B	46.4103	7.6145	2219.4	88.5	47.16	47	16.95	8.37	9.46	55.8112	1.87659	2.02509	1.79175	0.996607
S_brev_10901_CH_3_3	3	B	B	46.4103	7.6145	2219.4	36.1	29.59	42	11.68	4.56	7.12	60.9589	1.22001	2.5614	1.64045	1.4194
S_brev_10901_CH_3_4	3	B	B	46.4103	7.6145	2219.4	57.4	36.9	44	13.46	6.42	8.07	59.9554	1.55556	2.09657	1.66791	1.19241
S_brev_10901_CH_3_5	3	B	B	46.4103	7.6145	2219.4	35	29.32	44	10.64	4.99	6.88	64.6617	1.19372	2.13226	1.54651	1.50068
S_brev_10901_CH_3_6	3	B	B	46.4103	7.6145	2219.4	33.3	27.18	43	10.4	4.48	5.24	50.3846	1.22517	2.32143	1.98473	1.58205
S_brev_10901_CH_3_7	3	B	B	46.4103	7.6145	2219.4	66.5	40.41	50	15.41	6.57	9.14	59.3121	1.64563	2.34551	1.686	1.23732
S_brev_10901_CH_3_8	3	B	B	46.4103	7.6145	2219.4	69.5	38.93	48	14.37	7.26	8.4	58.4551	1.78526	1.97934	1.71071	1.23298
S_brev_10901_CH_3_9	3	B	B	46.4103	7.6145	2219.4	40.9	30.75	39	11.62	5.25	6.81	58.6059	1.33008	2.21333	1.70631	1.26829
S_brev_10902_CH_3_1	3	B	B	46.4103	7.6145	2219.4	74.2	47.34	49	18.34	6.24	8.97	48.9095	1.56738	2.9391	2.04459	1.03507
S_brev_10902_CH_3_10	3	B	B	46.4103	7.6145	2219.4	20	24.18	46	9.32	3.02	4.23	45.3863	0.82713	3.08609	2.20331	1.9024
S_brev_10902_CH_3_2	3	B	B	46.4103	7.6145	2219.4	31.1	31.22	38	12.8	3.59	6.45	50.3906	0.996156	3.56546	1.9845	1.21717
S_brev_10902_CH_3_3	3	B	B	46.4103	7.6145	2219.4	70.1	47.25	55	18.47	5.59	9.03	48.8901	1.4836	3.30411	2.0454	1.16402
S_brev_10902_CH_3_4	3	B	B	46.4103	7.6145	2219.4	44.3	37.91	44	14.74	4.7	8.25	55.9701	1.16856	3.13617	1.78667	1.16064
S_brev_10902_CH_3_5	3	B	B	46.4103	7.6145	2219.4	29.1	30.1	36	11.71	3.46	5.35	45.6874	0.966777	3.38439	2.18879	1.19601
S_brev_10902_CH_3_6	3	B	B	46.4103	7.6145	2219.4	18.8	23.3	34	8.87	2.98	4.48	50.5073	0.806867	2.97651	1.97991	1.45923
S_brev_10902_CH_3_7	3	B	B	46.4103	7.6145	2219.4	25.7	28.55	38	11.06	3.33	5.87	53.0741	0.900175	3.32132	1.88416	1.331
S_brev_10902_CH_3_8	3	B	B	46.4103	7.6145	2219.4	18.6	23.71	37	9.45	2.72	4.71	49.8413	0.784479	3.47426	2.00637	1.56052
S_brev_10902_CH_3_9	3	B	B	46.4103	7.6145	2219.4	16	22.74	32	8.83	2.62	4.56	51.6421	0.703606	3.37023	1.9364	1.40721
S_brev_10903_CH_3_1	3	B	B	46.4103	7.6145	2219.4	21	21.39	34	7.73	3.88	4.07	52.652	0.981767	1.99227	1.89926	1.58953
S_brev_10903_CH_3_10	3	B	B	46.4103	7.6145	2219.4	12.8	16.5	31	6.21	2.92	3.08	49.5974	0.775758	2.12671	2.01623	1.87879
S_brev_10903_CH_3_2	3	B	B	46.4103	7.6145	2219.4	19.4	20.63	31	7.69	3.69	3.68	47.8544	0.940378	2.08401	2.08967	1.50267
S_brev_10903_CH_3_3	3	B	B	46.4103	7.6145	2219.4	17.1	19.19	29	7.1	3.46	3.78	53.2394	0.891089	2.05202	1.87831	1.5112
S_brev_10903_CH_3_4	3	B	B	46.4103	7.6145	2219.4	19.4	20.86	34	8.06	3.53	4.59	56.9479	0.93001	2.28329	1.75599	1.62991
S_brev_10903_CH_3_5	3	B	B	46.4103	7.6145	2219.4	23.3	22.94	25	8.4	4.15	4.05	48.2143	1.01569	2.0241	2.07407	1.0898
S_brev_10903_CH_3_6	3	B	B	46.4103	7.6145	2219.4	26.1	24.43	39	9.1	4.28	3.89	42.7473	1.06836	2.12617	2.33933	1.5964
S_brev_10903_CH_3_7	3	B	B	46.4103	7.6145	2219.4	16.6	19.18	32	7.06	3.28	3.79	53.6827	0.865485	2.15244	1.8628	1.6684
S_brev_10903_CH_3_8	3	B	B	46.4103	7.6145	2219.4	14.1	19.34	34	7.26	2.94	4.11	56.6116	0.729059	2.46939	1.76642	1.75801
S_brev_10903_CH_3_9	3	B	B	46.4103	7.6145	2219.4	26.7	24.67	43	8.66	4.59	4.44	51.2702	1.08229	1.88671	1.95045	1.74301
S_brev_10904_CH_3_1	3	B	B	46.4103	7.6145	2219.4	60.5	39.56	42	15.38	5.87	7.44	48.3745	1.52932	2.6201	2.0672	1.06168
S_brev_10904_CH_3_10	3	B	B	46.4103	7.6145	2219.4	75.8	44.94	34	19.12	6.39	10.22	53.4519	1.68669	2.99218	1.87084	0.756564
S_brev_10904_CH_3_2	3	B	B	46.4103	7.6145	2219.4	77.7	46.44	54	18.83	6.25	10.12	53.744	1.67313	3.0128	1.86067	1.16279
S_brev_10904_CH_3_3	3	B	B	46.4103	7.6145	2219.4	57.5	38.72	39	16.05	5.32	9.09	56.6355	1.48502	3.01692	1.76568	1.00723
S_brev_10904_CH_3_4	3	B	B	46.4103	7.6145	2219.4	30.5	27.55	39	11.55	4.23	5.89	50.9957	1.10708	2.7305	1.96095	1.41561
S_brev_10904_CH_3_5	3	B	B	46.4103	7.6145	2219.4	41.6	35.2	41	14.68	4.29	8.47	57.6975	1.18182	3.42191	1.73318	1.16477
S_brev_10904_CH_3_6	3	B	B	46.4103	7.6145	2219.4	23.6	26.16	42	10.66	3.31	7.15	67.0732	0.902141	3.22054	1.49091	1.6055
S_brev_10904_CH_3_7	3	B	B	46.4103	7.6145	2219.4	53.4	40.54	50	16.69	4.53	9.34	55.9617	1.31722	3.68433	1.78694	1.23335
S_brev_10904_CH_3_8	3	B	B	46.4103	7.6145	2219.4	94.2	53	50	20.59	7.36	13.35	64.8373	1.77736	2.79755	1.54232	0.943396
S_brev_10904_CH_3_9	3	B	B	46.4103	7.6145	2219.4	83.6	49.46	49	19.84	6.33	11.78	59.375	1.69025	3.13428	1.68421	0.9907
S_brev_10858_CH_4_1	4	B	B	46.5806	9.81883	2210.5	124	49.36	39	17.76	9.91	9.43	53.0968	2.51216	1.79213	1.88335	0.790113
S_brev_10858_CH_4_10	4	B	B	46.5806	9.81883	2210.5	29.2	25.51	46	9.81	4.01	5.69	58.002	1.14465	2.44638	1.72408	1.80321
S_brev_10858_CH_4_2	4	B	B	46.5806	9.81883	2210.5	80.2	41.15	60	14.07	8.09	8.21	58.3511	1.94897	1.73918	1.71376	1.45808
S_brev_10858_CH_4_3	4	B	B	46.5806	9.81883	2210.5	108.9	48.66	53	17.16	9.31	9.86	57.4592	2.23798	1.84318	1.74037	1.08919
S_brev_10858_CH_4_4	4	B	B	46.5806	9.81883	2210.5	93.3	42.8	36	16.22	8.48	9.37	57.7682	2.17991	1.91274	1.73106	0.841121
S_brev_10858_CH_4_5	4	B	B	46.5806	9.81883	2210.5	65.8	37.4	52	12.91	7.29	6.52	50.5035	1.75936	1.77092	1.98006	1.39037
S_brev_10858_CH_4_6	4	B	B	46.5806	9.81883	2210.5	68.6	36.52	58	13.59	7.27	7.53	55.4084	1.87842	1.86933	1.80478	1.58817
S_brev_10858_CH_4_7	4	B	B	46.5806	9.81883	2210.5	92.5	43.87	50	16.12	8.69	8.83	54.7767	2.1085	1.85501	1.82559	1.13973
S_brev_10858_CH_4_8	4	B	B	46.5806	9.81883	2210.5	66.5	35.81	54	13.01	7.33	8.42	64.7194	1.85702	1.7749	1.54513	1.50796
S_brev_10858_CH_4_9	4	B	B	46.5806	9.81883	2210.5	61	35.73	52	13.22	6.65	7.07	53.4796	1.70725	1.98797	1.86987	1.45536
S_brev_10859_CH_4_1	4	B	B	46.5806	9.81883	2210.5	78.1	43.13	53	16.78	6.78	11.26	67.1037	1.8108	2.47493	1.49023	1.22884
S_brev_10859_CH_4_10	4	B	B	46.5806	9.81883	2210.5	56.4	36.69	55	14.35	5.75	8.69	60.5575	1.5372	2.49565	1.65132	1.49905
S_brev_10859_CH_4_2	4	B	B	46.5806	9.81883	2210.5	96.7	47.6	65	18.4	8.1	10.35	56.25	2.03151	2.2716	1.77778	1.36555
S_brev_10859_CH_4_3	4	B	B	46.5806	9.81883	2210.5	45.6	35.65	62	14.25	4.87	8.42	59.0877	1.2791	2.92608	1.6924	1.73913
S_brev_10859_CH_4_4	4	B	B	46.5806	9.81883	2210.5	78.3	46.85	66	17.1	6.95	9.76	57.076	1.67129	2.46043	1.75205	1.40875
S_brev_10859_CH_4_5	4	B	B	46.5806	9.81883	2210.5	45.1	34.22	57	13.75	4.9	8.91	64.8	1.31794	2.80612	1.54321	1.66569
S_brev_10859_CH_4_6	4	B	B	46.5806	9.81883	2210.5	84.5	44.34	53	17.52	7.31	9.16	52.2831	1.90573	2.39672	1.91266	1.19531
S_brev_10859_CH_4_7	4	B	B	46.5806	9.81883	2210.5	42.9	32.1	47	12.65	5.11	8.24	65.1383	1.33645	2.47554	1.53519	1.46417
S_brev_10859_CH_4_8	4	B	B	46.5806	9.81883	2210.5	94.5	52.8	52	19.17	7.35	10.13	52.843	1.78977	2.60816	1.8924	0.984848
S_brev_10859_CH_4_9	4	B	B	46.5806	9.81883	2210.5	92.2	53.86	50	18.48	7.4	12.47	67.4784	1.71185	2.4973	1.48196	0.928333
S_brev_10860_CH_4_1	4	B	B	46.5806	9.81883	2210.5	98.1	45.01	51	17.77	8.64	10.67	60.045	2.17952	2.05671	1.66542	1.13308
S_brev_10860_CH_4_10	4	B	B	46.5806	9.81883	2210.5	64.4	39.83	50	15.76	6.44	9.56	60.6599	1.61687	2.4472	1.64854	1.25534
S_brev_10860_CH_4_2	4	B	B	46.5806	9.81883	2210.5	138.6	59.73	51	21.23	9.93	10.22	48.1394	2.32044	2.13797	2.0773	0.853842
S_brev_10860_CH_4_3	4	B	B	46.5806	9.81883	2210.5	163.4	61.94	50	24.08	10.99	15.03	62.4169	2.63804	2.19108	1.60213	0.807233
S_brev_10860_CH_4_4	4	B	B	46.5806	9.81883	2210.5	139.9	59.95	67	23.29	9.17	12.93	55.5174	2.33361	2.5398	1.80124	1.1176
S_brev_10860_CH_4_5	4	B	B	46.5806	9.81883	2210.5	111.6	56.13	74	20.59	8.23	13.95	67.7513	1.98824	2.50182	1.47599	1.31837
S_brev_10860_CH_4_6	4	B	B	46.5806	9.81883	2210.5	81.6	46.23	65	18.19	6.88	7.92	43.5404	1.76509	2.6439	2.29672	1.40601
S_brev_10860_CH_4_7	4	B	B	46.5806	9.81883	2210.5	165.4	68.08	57	24.49	10.85	15.06	61.4945	2.42949	2.25714	1.62616	0.83725
S_brev_10860_CH_4_8	4	B	B	46.5806	9.81883	2210.5	122.3	54.5	58	20.16	9.18	13.55	67.2123	2.24404	2.19608	1.48782	1.06422
S_brev_10860_CH_4_9	4	B	B	46.5806	9.81883	2210.5	67.9	39.71	54	15.52	6.84	8.29	53.4149	1.7099	2.26901	1.87214	1.35986
S_brev_10861_CH_4_1	4	B	B	46.5806	9.81883	2210.5	191	67.87	47	22.07	13.25	14.43	65.3829	2.8142	1.66566	1.52945	0.6925
S_brev_10861_CH_4_10	4	B	B	46.5806	9.81883	2210.5	75.4	41.98	77	15.29	6.97	7.61	49.7711	1.79609	2.19369	2.0092	1.83421
S_brev_10861_CH_4_2	4	B	B	46.5806	9.81883	2210.5	134.4	55.62	53	18.66	10.77	12.34	66.1308	2.4164	1.73259	1.51216	0.952895
S_brev_10861_CH_4_3	4	B	B	46.5806	9.81883	2210.5	105.8	53.53	41	20.36	7.93	10.65	52.3084	1.97646	2.56747	1.91174	0.765926
S_brev_10861_CH_4_4	4	B	B	46.5806	9.81883	2210.5	211.3	80.35	61	27.02	11.48	14.81	54.8113	2.62974	2.35366	1.82444	0.759179
S_brev_10861_CH_4_5	4	B	B	46.5806	9.81883	2210.5	250	71.26	55	25.05	15.26	16.74	66.8263	3.50828	1.64155	1.49642	0.771821
S_brev_10861_CH_4_6	4	B	B	46.5806	9.81883	2210.5	85.8	42.56	56	15.1	8.08	8.74	57.8808	2.01598	1.86881	1.72769	1.31579
S_brev_10861_CH_4_7	4	B	B	46.5806	9.81883	2210.5	243.8	86.44	43	29.35	12.58	15.57	53.0494	2.82045	2.33307	1.88504	0.497455
S_brev_10861_CH_4_8	4	B	B	46.5806	9.81883	2210.5	152.7	58.23	63	20.04	11.22	9.81	48.9521	2.62236	1.7861	2.04281	1.08192
S_brev_10861_CH_4_9	4	B	B	46.5806	9.81883	2210.5	119.4	50.52	67	18.43	9.53	11.04	59.9023	2.36342	1.93389	1.66938	1.32621
S_brev_10865_CH_4_1	4	B	B	46.5806	9.81883	2210.5	86.1	46.52	60	18.54	6.78	10.86	58.5761	1.85082	2.73451	1.70718	1.28977
S_brev_10865_CH_4_10	4	B	B	46.5806	9.81883	2210.5	81.7	46.4	60	17.12	7.14	10.47	61.1565	1.76078	2.39776	1.63515	1.2931
S_brev_10865_CH_4_2	4	B	B	46.5806	9.81883	2210.5	190.5	68.2	66	25.99	11.02	14.99	57.676	2.79326	2.35844	1.73382	0.967742
S_brev_10865_CH_4_3	4	B	B	46.5806	9.81883	2210.5	234.7	70.31	55	27.68	12.8	15.31	55.3107	3.33807	2.1625	1.80797	0.78225
S_brev_10865_CH_4_4	4	B	B	46.5806	9.81883	2210.5	124.7	52.5	60	20.75	8.5	11.75	56.6265	2.37524	2.44118	1.76596	1.14286
S_brev_10865_CH_4_5	4	B	B	46.5806	9.81883	2210.5	79.7	46.16	57	17.72	6.64	10.3	58.1264	1.7266	2.66867	1.72039	1.23484
S_brev_10865_CH_4_6	4	B	B	46.5806	9.81883	2210.5	146.9	55.89	63	21.53	10.04	13.1	60.8453	2.62838	2.14442	1.64351	1.12721
S_brev_10865_CH_4_7	4	B	B	46.5806	9.81883	2210.5	112.6	52.79	66	19.99	8.66	12.23	61.1806	2.13298	2.30831	1.63451	1.25024
S_brev_10865_CH_4_8	4	B	B	46.5806	9.81883	2210.5	98.9	43.57	50	15.83	9.52	8.95	56.5382	2.26991	1.66282	1.76872	1.14758
S_brev_10865_CH_4_9	4	B	B	46.5806	9.81883	2210.5	212.7	68.06	45	24.91	12.39	17.25	69.2493	3.12518	2.01049	1.44406	0.661181
S_brev_10866_CH_4_1	4	B	B	46.5806	9.81883	2210.5	130.1	58.2	27	23.33	8	11.09	47.5354	2.2354	2.91625	2.1037	0.463918
S_brev_10866_CH_4_10	4	B	B	46.5806	9.81883	2210.5	108.1	51.27	64	19.96	7.55	9.56	47.8958	2.10845	2.64371	2.08787	1.24829
S_brev_10866_CH_4_2	4	B	B	46.5806	9.81883	2210.5	137.6	64.53	32	22.58	8.15	9.7	42.9584	2.13234	2.77055	2.32784	0.495893
S_brev_10866_CH_4_3	4	B	B	46.5806	9.81883	2210.5	214.2	75.72	59	28.97	10.44	11.97	41.3186	2.82884	2.7749	2.42022	0.779186
S_brev_10866_CH_4_4	4	B	B	46.5806	9.81883	2210.5	220.4	76.04	42	27.01	11.58	14.49	53.6468	2.89847	2.33247	1.86404	0.552341
S_brev_10866_CH_4_5	4	B	B	46.5806	9.81883	2210.5	232.2	81.29	55	30.05	11.24	16.48	54.8419	2.85644	2.67349	1.82342	0.67659
S_brev_10866_CH_4_6	4	B	B	46.5806	9.81883	2210.5	134.9	58.07	43	21.34	8.94	10.54	49.3908	2.32306	2.38702	2.02467	0.740486
S_brev_10866_CH_4_7	4	B	B	46.5806	9.81883	2210.5	231	71.12	51	26.81	12.21	14.44	53.8605	3.24803	2.19574	1.85665	0.717098
S_brev_10866_CH_4_8	4	B	B	46.5806	9.81883	2210.5	107.1	46.95	43	18.42	8.3	9.64	52.3344	2.28115	2.21928	1.91079	0.915868
S_brev_10866_CH_4_9	4	B	B	46.5806	9.81883	2210.5	83.3	43.37	54	17.57	6.7	8.77	49.9146	1.92068	2.62239	2.00342	1.2451
S_brev_10868_CH_4_1	4	B	B	46.5806	9.81883	2210.5	193	64.76	57	25.09	11.07	16.18	64.4878	2.98023	2.26649	1.55068	0.880173
S_brev_10868_CH_4_10	4	B	B	46.5806	9.81883	2210.5	190.5	75.6	51	25.9	10.74	15.1	58.3012	2.51984	2.41155	1.71523	0.674603
S_brev_10868_CH_4_2	4	B	B	46.5806	9.81883	2210.5	204.5	66.1	57	25.78	11.65	14.47	56.1288	3.0938	2.21288	1.78162	0.86233
S_brev_10868_CH_4_3	4	B	B	46.5806	9.81883	2210.5	125.8	52.88	54	20.32	9.01	12.2	60.0394	2.37897	2.25527	1.66557	1.02118
S_brev_10868_CH_4_4	4	B	B	46.5806	9.81883	2210.5	132	54.35	61	21.18	9.07	12.27	57.932	2.4287	2.33517	1.72616	1.12236
S_brev_10868_CH_4_5	4	B	B	46.5806	9.81883	2210.5	94	43.89	51	17.22	8.14	10.25	59.5238	2.14172	2.11548	1.68	1.162
S_brev_10868_CH_4_6	4	B	B	46.5806	9.81883	2210.5	104	48.38	63	19.19	8.25	9.95	51.8499	2.14965	2.32606	1.92864	1.30219
S_brev_10868_CH_4_7	4	B	B	46.5806	9.81883	2210.5	178.5	65.17	61	25.12	10.64	14.25	56.7277	2.73899	2.3609	1.76281	0.936014
S_brev_10868_CH_4_8	4	B	B	46.5806	9.81883	2210.5	189.2	69.65	66	25.77	10.55	17.15	66.5503	2.71644	2.44265	1.50262	0.947595
S_brev_10868_CH_4_9	4	B	B	46.5806	9.81883	2210.5	89.7	46.96	58	18	7.57	11.31	62.8333	1.91014	2.37781	1.59151	1.23509
S_brev_10869_CH_4_1	4	B	B	46.5806	9.81883	2210.5	107.3	48.45	40	19.18	8.17	9.84	51.3034	2.21465	2.34761	1.94919	0.825593
S_brev_10869_CH_4_10	4	B	B	46.5806	9.81883	2210.5	53.8	37.71	33	14.42	5.32	7.68	53.2594	1.42668	2.71053	1.8776	0.875099
S_brev_10869_CH_4_2	4	B	B	46.5806	9.81883	2210.5	167.7	61.68	47	23.7	10.65	11.49	48.481	2.71887	2.22535	2.06266	0.761997
S_brev_10869_CH_4_3	4	B	B	46.5806	9.81883	2210.5	88.3	45.38	45	17.27	7.8	9.81	56.8037	1.94579	2.2141	1.76045	0.991626
S_brev_10869_CH_4_4	4	B	B	46.5806	9.81883	2210.5	90.2	48.22	60	17.05	7.57	8.72	51.1437	1.87059	2.25231	1.95528	1.2443
S_brev_10869_CH_4_5	4	B	B	46.5806	9.81883	2210.5	92.4	44.82	39	18.05	7.32	9.63	53.3518	2.06158	2.46585	1.87435	0.870147
S_brev_10869_CH_4_6	4	B	B	46.5806	9.81883	2210.5	47.7	35.63	33	14.78	4.68	8.2	55.4804	1.33876	3.15812	1.80244	0.926186
S_brev_10869_CH_4_7	4	B	B	46.5806	9.81883	2210.5	164.5	58.08	54	23.43	10.11	11.95	51.003	2.8323	2.31751	1.96067	0.929752
S_brev_10869_CH_4_8	4	B	B	46.5806	9.81883	2210.5	126.1	53.14	42	21.46	8.97	9.93	46.2721	2.37298	2.39242	2.16113	0.790365
S_brev_10869_CH_4_9	4	B	B	46.5806	9.81883	2210.5	35.1	28.73	33	11.26	4.42	6.43	57.1048	1.22172	2.54751	1.75117	1.14863
S_brev_10870_CH_4_1	4	B	B	46.5806	9.81883	2210.5	69.9	36.67	33	13.5	7.47	6.99	51.7778	1.90619	1.80723	1.93133	0.899918
S_brev_10870_CH_4_10	4	B	B	46.5806	9.81883	2210.5	86.2	49.45	30	17.9	7.07	9.6	53.6313	1.74317	2.53182	1.86458	0.606673
S_brev_10870_CH_4_2	4	B	B	46.5806	9.81883	2210.5	73.4	39.53	31	14.65	7.02	7.67	52.3549	1.85682	2.08689	1.91004	0.784215
S_brev_10870_CH_4_3	4	B	B	46.5806	9.81883	2210.5	67.3	39.62	33	14.23	6.44	5.6	39.3535	1.69864	2.20963	2.54107	0.832913
S_brev_10870_CH_4_4	4	B	B	46.5806	9.81883	2210.5	41.6	32.76	30	12.08	4.97	6.71	55.5464	1.26984	2.43058	1.8003	0.915751
S_brev_10870_CH_4_5	4	B	B	46.5806	9.81883	2210.5	70	38.77	43	14.48	6.69	7.06	48.7569	1.80552	2.16442	2.05099	1.1091
S_brev_10870_CH_4_6	4	B	B	46.5806	9.81883	2210.5	59.6	37.99	37	14.37	6.49	8.33	57.968	1.56883	2.21418	1.72509	0.973941
S_brev_10870_CH_4_7	4	B	B	46.5806	9.81883	2210.5	27.7	26.34	43	9.75	3.91	4.12	42.2564	1.05163	2.49361	2.3665	1.6325
S_brev_10870_CH_4_8	4	B	B	46.5806	9.81883	2210.5	121.8	54.39	38	17.75	9.48	9.37	52.7887	2.23938	1.87236	1.89434	0.698658
S_brev_10870_CH_4_9	4	B	B	46.5806	9.81883	2210.5	43.2	34.83	42	13.81	4.36	5.36	38.8125	1.24031	3.16743	2.57649	1.20586
S_brev_10871_CH_4_1	4	B	B	46.5806	9.81883	2210.5	81.1	45.79	63	16.08	7.73	9.28	57.7114	1.77113	2.08021	1.73276	1.37585
S_brev_10871_CH_4_10	4	B	B	46.5806	9.81883	2210.5	156.4	63.3	87	22.67	10.06	9.91	43.7142	2.47077	2.25348	2.28759	1.37441
S_brev_10871_CH_4_2	4	B	B	46.5806	9.81883	2210.5	144.8	56.78	73	21.24	10.38	11.33	53.3427	2.55019	2.04624	1.87467	1.28566
S_brev_10871_CH_4_3	4	B	B	46.5806	9.81883	2210.5	178.6	62.28	74	23.19	11.91	13.08	56.4036	2.86769	1.9471	1.77294	1.18818
S_brev_10871_CH_4_4	4	B	B	46.5806	9.81883	2210.5	47.8	35.11	60	12.4	5.69	7	56.4516	1.36144	2.17926	1.77143	1.70891
S_brev_10871_CH_4_5	4	B	B	46.5806	9.81883	2210.5	94.9	44.79	70	17.63	8.18	9.26	52.5241	2.11878	2.15526	1.90389	1.56285
S_brev_10871_CH_4_6	4	B	B	46.5806	9.81883	2210.5	71	41	59	15.69	7.04	9.91	63.1612	1.73171	2.22869	1.58325	1.43902
S_brev_10871_CH_4_7	4	B	B	46.5806	9.81883	2210.5	50	34.13	61	12.46	5.98	5.78	46.3884	1.46499	2.08361	2.15571	1.78728
S_brev_10871_CH_4_8	4	B	B	46.5806	9.81883	2210.5	39.8	30.65	58	11	5.33	6.99	63.5455	1.29853	2.06379	1.57368	1.89233
S_brev_10871_CH_4_9	4	B	B	46.5806	9.81883	2210.5	61.6	38.45	56	13.64	6.7	7.69	56.3783	1.60208	2.03582	1.77373	1.45644
S_alp_brev_10565_IT_5_1	5	H	I	46.9624	11.5575	1434.4	152.9	54.17	59	20.7	10.86	11.74	56.715	2.8226	1.90608	1.7632	1.08916
S_alp_brev_10565_IT_5_10	5	H	I	46.9624	11.5575	1434.4	103.1	46.8	26	17.04	8.47	9.38	55.0469	2.20299	2.01181	1.81663	0.555556
S_alp_brev_10565_IT_5_2	5	H	I	46.9624	11.5575	1434.4	119.1	47.82	60	18.86	9.27	9.81	52.0148	2.49059	2.03452	1.92253	1.25471
S_alp_brev_10565_IT_5_3	5	H	I	46.9624	11.5575	1434.4	41.9	31.66	60	12.96	4.49	7.6	58.642	1.32344	2.88641	1.70526	1.89514
S_alp_brev_10565_IT_5_4	5	H	I	46.9624	11.5575	1434.4	75.1	37.73	45	14.9	7.71	8.26	55.4362	1.99046	1.93256	1.80387	1.19268
S_alp_brev_10565_IT_5_5	5	H	I	46.9624	11.5575	1434.4	54	35.09	54	13.13	5.54	9.4	71.5918	1.5389	2.37004	1.39681	1.5389
S_alp_brev_10565_IT_5_6	5	H	I	46.9624	11.5575	1434.4	77.9	39.94	65	15.93	7.32	9.38	58.8826	1.95043	2.17623	1.69829	1.62744
S_alp_brev_10565_IT_5_7	5	H	I	46.9624	11.5575	1434.4	80.5	43.3	69	17.2	6.48	8.99	52.2674	1.85912	2.65432	1.91324	1.59353
S_alp_brev_10565_IT_5_8	5	H	I	46.9624	11.5575	1434.4	105.5	47.77	69	17.72	8.78	10.54	59.4808	2.2085	2.01822	1.68121	1.44442
S_alp_brev_10565_IT_5_9	5	H	I	46.9624	11.5575	1434.4	99.5	42.96	50	16.39	8.81	10.66	65.0397	2.31611	1.86039	1.53752	1.16387
S_alp_brev_10566_IT_5_1	5	H	I	46.9624	11.5575	1434.4	176.7	60.82	44	20.35	12.59	11.53	56.6585	2.90529	1.61636	1.76496	0.723446
S_alp_brev_10566_IT_5_10	5	H	I	46.9624	11.5575	1434.4	90.2	45.19	59	15.36	8.61	7.63	49.6745	1.99602	1.78397	2.01311	1.3056
S_alp_brev_10566_IT_5_2	5	H	I	46.9624	11.5575	1434.4	165.6	60.72	57	20.22	11.91	11.99	59.2977	2.72727	1.69773	1.68641	0.938735
S_alp_brev_10566_IT_5_3	5	H	I	46.9624	11.5575	1434.4	124.3	51.78	44	17.21	10.63	10.3	59.8489	2.40054	1.619	1.67087	0.849749
S_alp_brev_10566_IT_5_4	5	H	I	46.9624	11.5575	1434.4	92.3	46.89	47	15.74	8.32	9.14	58.0686	1.96844	1.89183	1.7221	1.00235
S_alp_brev_10566_IT_5_5	5	H	I	46.9624	11.5575	1434.4	140.4	54.88	54	18.39	11.4	9.82	53.3986	2.55831	1.61316	1.87271	0.983965
S_alp_brev_10566_IT_5_6	5	H	I	46.9624	11.5575	1434.4	127.4	57.07	39	17.79	10.53	8.33	46.8241	2.23235	1.68946	2.13565	0.683371
S_alp_brev_10566_IT_5_7	5	H	I	46.9624	11.5575	1434.4	95.3	46.11	49	16.82	8.29	9.49	56.4209	2.0668	2.02895	1.77239	1.06268
S_alp_brev_10566_IT_5_8	5	H	I	46.9624	11.5575	1434.4	70.9	46.4	46	13.76	7.56	7.51	54.5785	1.52802	1.82011	1.83222	0.991379
S_alp_brev_10566_IT_5_9	5	H	I	46.9624	11.5575	1434.4	69.9	41.14	56	13.58	7.36	7.42	54.6392	1.69908	1.84511	1.83019	1.36121
S_alp_brev_10567_IT_5_1	5	H	I	46.9624	11.5575	1434.4	246.8	76.42	60	25.93	14.44	14.72	56.7682	3.22952	1.79571	1.76155	0.785135
S_alp_brev_10567_IT_5_10	5	H	I	46.9624	11.5575	1434.4	344.1	94.36	65	31.11	16.15	15.42	49.5661	3.64667	1.92632	2.01751	0.688851
S_alp_brev_10567_IT_5_2	5	H	I	46.9624	11.5575	1434.4	161.8	62.3	59	22.16	10.68	8.91	40.2076	2.59711	2.07491	2.48709	0.94703
S_alp_brev_10567_IT_5_3	5	H	I	46.9624	11.5575	1434.4	228.4	69.46	55	23.95	14.3	12.74	53.1942	3.28822	1.67483	1.87991	0.791823
S_alp_brev_10567_IT_5_4	5	H	I	46.9624	11.5575	1434.4	436.4	97.55	50	31.86	19.53	21.32	66.9178	4.4736	1.63134	1.49437	0.512558
S_alp_brev_10567_IT_5_5	5	H	I	46.9624	11.5575	1434.4	101.6	46.68	51	16.77	9.29	10.34	61.6577	2.17652	1.80517	1.62186	1.09254
S_alp_brev_10567_IT_5_6	5	H	I	46.9624	11.5575	1434.4	236.3	67.72	49	23.58	15.02	13.37	56.7006	3.48937	1.56991	1.76365	0.723568
S_alp_brev_10567_IT_5_7	5	H	I	46.9624	11.5575	1434.4	153.3	57.91	48	20.13	11.15	9.13	45.3552	2.64721	1.80538	2.20482	0.828872
S_alp_brev_10567_IT_5_8	5	H	I	46.9624	11.5575	1434.4	242.2	70.64	44	24.4	15.3	14.38	58.9344	3.42865	1.59477	1.6968	0.622877
S_alp_brev_10567_IT_5_9	5	H	I	46.9624	11.5575	1434.4	152.3	56.68	48	19.87	11.74	10.94	55.0579	2.68701	1.6925	1.81627	0.84686
S_alp_brev_10568_IT_5_1	5	H	I	46.9624	11.5575	1434.4	186.8	57.25	59	20.63	12.45	11.12	53.9021	3.26288	1.65703	1.85522	1.03057
S_alp_brev_10568_IT_5_10	5	H	I	46.9624	11.5575	1434.4	226.7	64.8	55	23.92	13.58	12.37	51.714	3.49846	1.76141	1.93371	0.848765
S_alp_brev_10568_IT_5_2	5	H	I	46.9624	11.5575	1434.4	195.2	60.45	66	22.33	12.72	11.6	51.9481	3.22911	1.7555	1.925	1.09181
S_alp_brev_10568_IT_5_3	5	H	I	46.9624	11.5575	1434.4	144.1	50.52	56	19.51	10.52	9.28	47.5654	2.85234	1.85456	2.10237	1.10847
S_alp_brev_10568_IT_5_4	5	H	I	46.9624	11.5575	1434.4	214.9	63.32	44	23.93	13.16	10.66	44.5466	3.39387	1.81839	2.24484	0.694883
S_alp_brev_10568_IT_5_5	5	H	I	46.9624	11.5575	1434.4	127.3	48.77	36	18.89	9.9	9.38	49.6559	2.61021	1.90808	2.01386	0.738159
S_alp_brev_10568_IT_5_6	5	H	I	46.9624	11.5575	1434.4	99.1	44.26	38	16.95	8.01	7.66	45.1917	2.23904	2.1161	2.21279	0.858563
S_alp_brev_10568_IT_5_7	5	H	I	46.9624	11.5575	1434.4	91.4	43.09	49	15.61	7.93	7.55	48.3664	2.12114	1.96847	2.06755	1.13715
S_alp_brev_10568_IT_5_8	5	H	I	46.9624	11.5575	1434.4	102.3	43.49	49	17.35	8.62	8.87	51.1239	2.35226	2.01276	1.95603	1.1267
S_alp_brev_10568_IT_5_9	5	H	I	46.9624	11.5575	1434.4	113.1	46.15	52	17.37	9.18	8.96	51.5832	2.4507	1.89216	1.93862	1.12676
S_alp_brev_10569_IT_5_1	5	H	I	46.9624	11.5575	1434.4	120	53.11	51	18.17	9.78	9.44	51.9538	2.25946	1.85787	1.92479	0.960271
S_alp_brev_10569_IT_5_10	5	H	I	46.9624	11.5575	1434.4	49	32.12	37	11.09	6.64	5.15	46.4382	1.52553	1.67018	2.1534	1.15193
S_alp_brev_10569_IT_5_2	5	H	I	46.9624	11.5575	1434.4	74	39.92	43	13.66	8.04	7.65	56.0029	1.85371	1.699	1.78562	1.07715
S_alp_brev_10569_IT_5_3	5	H	I	46.9624	11.5575	1434.4	90.2	44.52	51	15	8.67	7.5	50	2.02606	1.7301	2	1.14555
S_alp_brev_10569_IT_5_4	5	H	I	46.9624	11.5575	1434.4	156.2	59.36	61	19.8	11.58	10.95	55.303	2.6314	1.70984	1.80822	1.02763
S_alp_brev_10569_IT_5_5	5	H	I	46.9624	11.5575	1434.4	146.6	56.48	58	19.58	10.92	12.41	63.381	2.59561	1.79304	1.57776	1.02691
S_alp_brev_10569_IT_5_6	5	H	I	46.9624	11.5575	1434.4	115.1	48.21	57	16.86	9.81	9.12	54.0925	2.38747	1.71865	1.84868	1.18233
S_alp_brev_10569_IT_5_7	5	H	I	46.9624	11.5575	1434.4	107.4	55.14	44	16.61	9.83	8.78	52.8597	1.94777	1.68973	1.8918	0.797969
S_alp_brev_10569_IT_5_8	5	H	I	46.9624	11.5575	1434.4	68.7	39.73	37	12.43	7.91	6.12	49.2357	1.72917	1.57143	2.03105	0.931286
S_alp_brev_10569_IT_5_9	5	H	I	46.9624	11.5575	1434.4	90.8	44.16	50	15.22	9.01	7.08	46.5177	2.05616	1.68923	2.14972	1.13225
S_alp_brev_10574_IT_5_1	5	H	I	46.9624	11.5575	1434.4	208.3	64.23	26	23.38	12.94	10.78	46.1078	3.24303	1.8068	2.16883	0.404795
S_alp_brev_10574_IT_5_10	5	H	I	46.9624	11.5575	1434.4	52	32.04	30	12.16	6.01	6.14	50.4934	1.62297	2.02329	1.98046	0.93633
S_alp_brev_10574_IT_5_2	5	H	I	46.9624	11.5575	1434.4	168.1	59.73	46	22.09	11.26	11.45	51.8334	2.81433	1.96181	1.92926	0.770132
S_alp_brev_10574_IT_5_3	5	H	I	46.9624	11.5575	1434.4	145	57.09	48	20.8	10.67	10.04	48.2692	2.53985	1.94939	2.07171	0.840778
S_alp_brev_10574_IT_5_4	5	H	I	46.9624	11.5575	1434.4	76.1	42.01	47	15.3	7.66	7.66	50.0654	1.81147	1.99739	1.99739	1.11878
S_alp_brev_10574_IT_5_5	5	H	I	46.9624	11.5575	1434.4	103.7	49.84	42	16.72	8.86	9.56	57.177	2.08066	1.88713	1.74895	0.842697
S_alp_brev_10574_IT_5_6	5	H	I	46.9624	11.5575	1434.4	93.2	46.89	41	16.19	8.89	9.15	56.5164	1.98763	1.82115	1.7694	0.874387
S_alp_brev_10574_IT_5_7	5	H	I	46.9624	11.5575	1434.4	97.3	47.53	56	15.81	9.03	8.54	54.0164	2.04713	1.75083	1.85129	1.1782
S_alp_brev_10574_IT_5_8	5	H	I	46.9624	11.5575	1434.4	71.1	39.03	40	14.26	7.04	6.85	48.0365	1.82168	2.02557	2.08175	1.02485
S_alp_brev_10574_IT_5_9	5	H	I	46.9624	11.5575	1434.4	75.7	44.85	43	15.33	7.26	8.42	54.925	1.68785	2.11157	1.82067	0.958751
S_alp_brev_10576_IT_5_1	5	H	I	46.9624	11.5575	1434.4	63.3	36.13	32	12.75	7.18	7.3	57.2549	1.75201	1.77577	1.74658	0.885691
S_alp_brev_10576_IT_5_10	5	H	I	46.9624	11.5575	1434.4	82.7	43.15	43	14.84	7.87	6.9	46.496	1.91657	1.88564	2.15072	0.996524
S_alp_brev_10576_IT_5_2	5	H	I	46.9624	11.5575	1434.4	58.2	35.62	44	12.67	6.6	6.49	51.2234	1.63391	1.9197	1.95223	1.23526
S_alp_brev_10576_IT_5_3	5	H	I	46.9624	11.5575	1434.4	74.9	42.65	45	15.03	7.05	8.95	59.5476	1.75615	2.13191	1.67933	1.0551
S_alp_brev_10576_IT_5_4	5	H	I	46.9624	11.5575	1434.4	96.1	46.51	51	16.89	8.33	9.03	53.4636	2.06622	2.02761	1.87043	1.09654
S_alp_brev_10576_IT_5_5	5	H	I	46.9624	11.5575	1434.4	129.9	55.71	47	19.64	9.76	10.9	55.499	2.33172	2.0123	1.80183	0.843655
S_alp_brev_10576_IT_5_6	5	H	I	46.9624	11.5575	1434.4	75.6	40.47	44	13.83	7.95	7.36	53.2176	1.86805	1.73962	1.87908	1.08723
S_alp_brev_10576_IT_5_7	5	H	I	46.9624	11.5575	1434.4	58.1	33.18	37	11.76	7.11	6.42	54.5918	1.75105	1.65401	1.83178	1.11513
S_alp_brev_10576_IT_5_8	5	H	I	46.9624	11.5575	1434.4	82.6	41.86	34	15.38	7.65	8.73	56.762	1.97324	2.01046	1.76174	0.812231
S_alp_brev_10576_IT_5_9	5	H	I	46.9624	11.5575	1434.4	88	41.33	36	15.84	7.5	6.93	43.75	2.1292	2.112	2.28571	0.871038
S_alp_brev_10584_IT_5_1	5	H	I	46.9624	11.5575	1434.4	107	47.69	28	17.64	8.41	11.22	63.6054	2.24366	2.0975	1.57219	0.587125
S_alp_brev_10584_IT_5_2	5	H	I	46.9624	11.5575	1434.4	131.6	52.34	37	18.64	10.23	10.78	57.8326	2.51433	1.82209	1.72913	0.706916
S_alp_brev_10584_IT_5_3	5	H	I	46.9624	11.5575	1434.4	69.8	38.22	40	14.59	6.75	6.09	41.7409	1.82627	2.16148	2.39573	1.04657
S_alp_brev_10584_IT_5_4	5	H	I	46.9624	11.5575	1434.4	36.4	27.82	40	10.14	4.82	5.6	55.2268	1.30841	2.10373	1.81071	1.43781
S_alp_brev_10586_IT_5_1	5	H	I	46.9624	11.5575	1434.4	74.3	40.86	53	15.96	6.7	7.86	49.2481	1.8184	2.38209	2.03053	1.29711
S_alp_brev_10586_IT_5_10	5	H	I	46.9624	11.5575	1434.4	30.6	27.76	34	11.18	4.02	6.37	56.9767	1.10231	2.78109	1.7551	1.22478
S_alp_brev_10586_IT_5_2	5	H	I	46.9624	11.5575	1434.4	157.4	58.56	59	22.71	10.48	11.98	52.7521	2.68784	2.16698	1.89566	1.00751
S_alp_brev_10586_IT_5_3	5	H	I	46.9624	11.5575	1434.4	85.1	42.38	43	16.35	7.71	9.45	57.7982	2.00802	2.12062	1.73016	1.01463
S_alp_brev_10586_IT_5_4	5	H	I	46.9624	11.5575	1434.4	41.2	31.7	37	13.2	4.4	6.3	47.7273	1.29968	3	2.09524	1.16719
S_alp_brev_10586_IT_5_5	5	H	I	46.9624	11.5575	1434.4	58.9	36.33	42	15.02	5.52	7.18	47.8029	1.62125	2.72101	2.09192	1.15607
S_alp_brev_10586_IT_5_6	5	H	I	46.9624	11.5575	1434.4	80	41.78	39	16.33	7.4	9.74	59.6448	1.91479	2.20676	1.67659	0.933461
S_alp_brev_10586_IT_5_7	5	H	I	46.9624	11.5575	1434.4	102.5	45.7	50	18.14	7.93	8.85	48.7872	2.24289	2.28752	2.04972	1.09409
S_alp_brev_10586_IT_5_8	5	H	I	46.9624	11.5575	1434.4	39.4	27.8	36	10.94	5.33	5.63	51.4625	1.41727	2.05253	1.94316	1.29496
S_alp_brev_10586_IT_5_9	5	H	I	46.9624	11.5575	1434.4	134.2	49.73	15	19.74	10.27	10.85	54.9645	2.69857	1.9221	1.81935	0.301629
S_alp_brev_10588_IT_5_1	5	H	I	46.9624	11.5575	1434.4	41.2	30.48	49	10.8	5.28	5.44	50.3704	1.35171	2.04545	1.98529	1.60761
S_alp_brev_10588_IT_5_10	5	H	I	46.9624	11.5575	1434.4	71.6	37.26	54	14.54	7.07	8.3	57.0839	1.92163	2.05658	1.75181	1.44928
S_alp_brev_10588_IT_5_2	5	H	I	46.9624	11.5575	1434.4	59.7	33.58	42	12.98	6.55	7.86	60.5547	1.77784	1.98168	1.6514	1.25074
S_alp_brev_10588_IT_5_3	5	H	I	46.9624	11.5575	1434.4	44.3	31.53	50	11.26	5.61	6.24	55.4174	1.40501	2.00713	1.80449	1.58579
S_alp_brev_10588_IT_5_4	5	H	I	46.9624	11.5575	1434.4	59.8	33.79	46	13.16	6.47	7.4	56.231	1.76975	2.034	1.77838	1.36135
S_alp_brev_10588_IT_5_5	5	H	I	46.9624	11.5575	1434.4	53.5	34.32	51	12.78	6.01	7.23	56.5728	1.55886	2.12646	1.76763	1.48601
S_alp_brev_10588_IT_5_6	5	H	I	46.9624	11.5575	1434.4	76.1	41.05	56	14.69	7.35	7.84	53.3696	1.85384	1.99864	1.87372	1.36419
S_alp_brev_10588_IT_5_7	5	H	I	46.9624	11.5575	1434.4	70.3	36.71	46	14.34	7.08	7.78	54.2538	1.91501	2.02542	1.84319	1.25306
S_alp_brev_10588_IT_5_8	5	H	I	46.9624	11.5575	1434.4	61.5	35.94	62	13.98	6.22	7.58	54.2203	1.71119	2.24759	1.84433	1.7251
S_alp_brev_10588_IT_5_9	5	H	I	46.9624	11.5575	1434.4	60.9	37.05	50	13.45	6.26	7.03	52.2677	1.64372	2.14856	1.91323	1.34953
S_alp_brev_10598_IT_6_1	6	H	I	46.5224	11.7675	1980.6	29.9	25.41	33	9.82	4.56	5.54	56.4155	1.1767	2.15351	1.77256	1.2987
S_alp_brev_10598_IT_6_10	6	H	I	46.5224	11.7675	1980.6	26.7	24.27	36	8.99	4.07	4.16	46.2736	1.10012	2.20885	2.16106	1.48331
S_alp_brev_10598_IT_6_2	6	H	I	46.5224	11.7675	1980.6	37.8	26.85	28	9.7	5.5	5.55	57.2165	1.40782	1.76364	1.74775	1.04283
S_alp_brev_10598_IT_6_3	6	H	I	46.5224	11.7675	1980.6	108.5	45.73	26	16.19	9.55	8.43	52.0692	2.37262	1.69529	1.92052	0.568555
S_alp_brev_10598_IT_6_4	6	H	I	46.5224	11.7675	1980.6	156	56.58	31	19.49	11.58	9.39	48.1786	2.75716	1.68307	2.07561	0.547897
S_alp_brev_10598_IT_6_5	6	H	I	46.5224	11.7675	1980.6	92.1	41.68	30	15.56	8.42	6.44	41.3882	2.20969	1.84798	2.41615	0.71977
S_alp_brev_10598_IT_6_6	6	H	I	46.5224	11.7675	1980.6	166	54.72	40	20.37	11.73	9.33	45.8027	3.03363	1.73657	2.18328	0.730994
S_alp_brev_10598_IT_6_7	6	H	I	46.5224	11.7675	1980.6	99.6	47.45	43	15.44	9.33	7.97	51.6192	2.09905	1.65488	1.93726	0.906217
S_alp_brev_10598_IT_6_8	6	H	I	46.5224	11.7675	1980.6	25.5	22.53	36	8.92	3.93	3.82	42.8251	1.13182	2.26972	2.33508	1.59787
S_alp_brev_10598_IT_6_9	6	H	I	46.5224	11.7675	1980.6	77.3	39.64	47	14.62	7.63	8.29	56.7031	1.95005	1.91612	1.76357	1.18567
S_alp_brev_10602_IT_6_1	6	B	I	46.5224	11.7675	1980.6	114.7	53.19	49	19.74	8.63	11.04	55.9271	2.15642	2.28737	1.78804	0.921226
S_alp_brev_10602_IT_6_10	6	B	I	46.5224	11.7675	1980.6	80.3	43	37	15.37	7.82	8.61	56.0182	1.86744	1.96547	1.78513	0.860465
S_alp_brev_10602_IT_6_2	6	B	I	46.5224	11.7675	1980.6	90.8	51.56	51	18.28	7.26	9.51	52.0241	1.76106	2.51791	1.92219	0.989139
S_alp_brev_10602_IT_6_3	6	B	I	46.5224	11.7675	1980.6	99.6	47.99	45	17.37	8.47	10.01	57.6281	2.07543	2.05077	1.73526	0.937695
S_alp_brev_10602_IT_6_4	6	B	I	46.5224	11.7675	1980.6	160.1	61.45	54	23.08	10.37	12.78	55.3726	2.60537	2.22565	1.80595	0.878763
S_alp_brev_10602_IT_6_5	6	B	I	46.5224	11.7675	1980.6	45.1	32.02	35	11.99	5.52	7.18	59.8832	1.40849	2.1721	1.66992	1.09307
S_alp_brev_10602_IT_6_6	6	B	I	46.5224	11.7675	1980.6	46.1	29.94	33	10.81	6.24	5.67	52.4514	1.53975	1.73237	1.90653	1.1022
S_alp_brev_10602_IT_6_7	6	B	I	46.5224	11.7675	1980.6	80.3	43.18	39	15.65	7.73	8.55	54.6326	1.85966	2.02458	1.83041	0.903196
S_alp_brev_10602_IT_6_8	6	B	I	46.5224	11.7675	1980.6	61.6	34.67	34	13.54	6.78	7.32	54.062	1.77675	1.99705	1.84973	0.980675
S_alp_brev_10602_IT_6_9	6	B	I	46.5224	11.7675	1980.6	92.8	48.86	45	18.33	7.46	9.72	53.0278	1.8993	2.4571	1.8858	0.920999
S_alp_brev_10604_IT_6_1	6	B	I	46.5224	11.7675	1980.6	154.5	61.24	52	20.2	11.23	11.01	54.505	2.52286	1.79875	1.8347	0.849118
S_alp_brev_10604_IT_6_10	6	B	I	46.5224	11.7675	1980.6	73.2	43.49	45	15.28	7.13	8.3	54.3194	1.68315	2.14306	1.84096	1.03472
S_alp_brev_10604_IT_6_2	6	B	I	46.5224	11.7675	1980.6	167.9	63.67	48	22.08	11	13.26	60.0543	2.63703	2.00727	1.66516	0.753887
S_alp_brev_10604_IT_6_3	6	B	I	46.5224	11.7675	1980.6	120.5	52.09	44	19.24	9.38	10.89	56.6008	2.3133	2.05117	1.76676	0.844692
S_alp_brev_10604_IT_6_4	6	B	I	46.5224	11.7675	1980.6	108.5	47.82	33	18.5	8.51	10.22	55.2432	2.26893	2.17391	1.81018	0.690088
S_alp_brev_10604_IT_6_5	6	B	I	46.5224	11.7675	1980.6	63.8	38.93	35	14.66	6.48	8.25	56.2756	1.63884	2.26235	1.77697	0.89905
S_alp_brev_10604_IT_6_6	6	B	I	46.5224	11.7675	1980.6	96.5	46.66	41	17	8.94	9.03	53.1176	2.06815	1.90157	1.88261	0.878697
S_alp_brev_10604_IT_6_7	6	B	I	46.5224	11.7675	1980.6	94.1	45.32	35	16.63	8.21	9.93	59.7114	2.07635	2.02558	1.67472	0.772286
S_alp_brev_10604_IT_6_8	6	B	I	46.5224	11.7675	1980.6	51.1	35.71	38	13.13	5.86	6.85	52.1706	1.43097	2.24061	1.91679	1.06413
S_alp_brev_10604_IT_6_9	6	B	I	46.5224	11.7675	1980.6	117.6	53.04	53	18.8	9.58	10.34	55	2.21719	1.96242	1.81818	0.999246
S_alp_brev_10605_IT_6_1	6	H	I	46.5224	11.7675	1980.6	54.9	32.35	14	12.34	6.41	5.58	45.2188	1.69706	1.92512	2.21147	0.432767
S_alp_brev_10605_IT_6_2	6	H	I	46.5224	11.7675	1980.6	42.7	29.63	0	12.39	4.54	5.67	45.7627	1.44111	2.72907	2.18519	0
S_alp_brev_10605_IT_6_3	6	H	I	46.5224	11.7675	1980.6	30.5	26.06	1	10.86	3.85	6.22	57.2744	1.17038	2.82078	1.74598	0.038373
S_alp_brev_10605_IT_6_4	6	H	I	46.5224	11.7675	1980.6	49.2	31.28	0	12.38	5.29	5.96	48.1422	1.57289	2.34026	2.07718	0
S_alp_brev_10605_IT_6_5	6	H	I	46.5224	11.7675	1980.6	118.7	51.65	21	19.03	9.01	7.94	41.7236	2.29816	2.1121	2.39673	0.406583
S_alp_brev_10605_IT_6_6	6	H	I	46.5224	11.7675	1980.6	47.5	33.97	0	12.14	5.42	5.91	48.682	1.39829	2.23985	2.05415	0
S_alp_brev_10607_IT_6_1	6	H	I	46.5224	11.7675	1980.6	72	35.34	36	12.25	8.36	5.45	44.4898	2.03735	1.46531	2.24771	1.01868
S_alp_brev_10607_IT_6_2	6	H	I	46.5224	11.7675	1980.6	22	23.11	39	8.96	3.31	4.16	46.4286	0.951969	2.70695	2.15385	1.68758
S_alp_brev_10607_IT_6_3	6	H	I	46.5224	11.7675	1980.6	105.7	46.11	50	17.03	8.72	7.22	42.3958	2.29234	1.95298	2.35873	1.08436
S_alp_brev_10607_IT_6_4	6	H	I	46.5224	11.7675	1980.6	35.1	27.84	39	10.43	4.59	5.46	52.349	1.26078	2.27233	1.91026	1.40086
S_alp_brev_10607_IT_6_5	6	H	I	46.5224	11.7675	1980.6	37.6	28.29	41	11.24	4.74	5.56	49.4662	1.32909	2.37131	2.02158	1.44928
S_alp_brev_10607_IT_6_6	6	H	I	46.5224	11.7675	1980.6	17.3	19.28	44	7.66	3.06	3.68	48.0418	0.897303	2.50327	2.08152	2.28216
S_alp_brev_10609_IT_6_1	6	B	I	46.5224	11.7675	1980.6	142.8	56.07	27	21.73	9.35	11.28	51.9098	2.54682	2.32406	1.92642	0.481541
S_alp_brev_10609_IT_6_10	6	B	I	46.5224	11.7675	1980.6	67	40.69	16	15.55	5.92	8.81	56.6559	1.6466	2.62669	1.76504	0.393217
S_alp_brev_10609_IT_6_2	6	B	I	46.5224	11.7675	1980.6	116.6	51.11	37	18.99	9.33	11.02	58.0305	2.28135	2.03537	1.72323	0.723929
S_alp_brev_10609_IT_6_3	6	B	I	46.5224	11.7675	1980.6	126.9	52.88	38	19.29	9.23	9.57	49.6112	2.39977	2.08992	2.01567	0.718608
S_alp_brev_10609_IT_6_4	6	B	I	46.5224	11.7675	1980.6	63.1	36	21	13.89	6.67	8.43	60.6911	1.75278	2.08246	1.64769	0.583333
S_alp_brev_10609_IT_6_5	6	B	I	46.5224	11.7675	1980.6	56.1	37.71	26	12.82	6.53	7.67	59.8284	1.48767	1.96325	1.67145	0.689472
S_alp_brev_10609_IT_6_6	6	B	I	46.5224	11.7675	1980.6	38.1	31.05	15	12.54	4.45	6.65	53.0303	1.22705	2.81798	1.88571	0.483092
S_alp_brev_10609_IT_6_7	6	B	I	46.5224	11.7675	1980.6	40.9	30.86	24	11.78	4.89	5.77	48.9813	1.32534	2.409	2.04159	0.777706
S_alp_brev_10609_IT_6_8	6	B	I	46.5224	11.7675	1980.6	65	37.71	28	14.18	6.71	6.78	47.8138	1.72368	2.11326	2.09145	0.742509
S_alp_brev_10609_IT_6_9	6	B	I	46.5224	11.7675	1980.6	103.8	49.27	33	17.87	8.73	9.94	55.624	2.10676	2.04696	1.79779	0.669779
S_alp_brev_10611_IT_6_1	6	H	I	46.5224	11.7675	1980.6	74.3	37.65	35	14.39	7.35	7.94	55.1772	1.97344	1.95782	1.81234	0.929615
S_alp_brev_10611_IT_6_10	6	H	I	46.5224	11.7675	1980.6	60.2	32.86	30	10.7	7.88	5.63	52.6168	1.83201	1.35787	1.90053	0.912964
S_alp_brev_10611_IT_6_2	6	H	I	46.5224	11.7675	1980.6	87.7	40.52	44	14.15	8.95	8.53	60.2827	2.16436	1.58101	1.65885	1.08588
S_alp_brev_10611_IT_6_3	6	H	I	46.5224	11.7675	1980.6	95	41.81	42	15.34	9.06	8.71	56.7797	2.27218	1.69316	1.76119	1.00454
S_alp_brev_10611_IT_6_4	6	H	I	46.5224	11.7675	1980.6	230.9	63.6	41	23.54	14.26	13.44	57.0943	3.6305	1.65077	1.75149	0.644654
S_alp_brev_10611_IT_6_5	6	H	I	46.5224	11.7675	1980.6	41.5	30.05	32	10.74	5.48	6.18	57.5419	1.38103	1.95985	1.73786	1.06489
S_alp_brev_10611_IT_6_6	6	H	I	46.5224	11.7675	1980.6	69.2	36.47	44	13.24	7.58	6.83	51.5861	1.89745	1.7467	1.93851	1.20647
S_alp_brev_10611_IT_6_7	6	H	I	46.5224	11.7675	1980.6	82.9	38.86	26	14.48	8.08	9.2	63.5359	2.1333	1.79208	1.57391	0.669068
S_alp_brev_10611_IT_6_8	6	H	I	46.5224	11.7675	1980.6	51.1	32.2	38	12.04	6.03	7.37	61.2126	1.58696	1.99668	1.63365	1.18012
S_alp_brev_10611_IT_6_9	6	H	I	46.5224	11.7675	1980.6	39.2	28.27	29	9.77	5.57	5.74	58.7513	1.38663	1.75404	1.70209	1.02582
S_alp_brev_10613_IT_6_1	6	H	I	46.5224	11.7675	1980.6	78.4	44	55	16.49	7.01	8.55	51.8496	1.78182	2.35235	1.92865	1.25
S_alp_brev_10613_IT_6_2	6	H	I	46.5224	11.7675	1980.6	282.7	80.92	49	29.24	13.77	17.84	61.0123	3.49357	2.12346	1.63901	0.605536
S_alp_brev_10613_IT_6_3	6	H	I	46.5224	11.7675	1980.6	67.4	43.34	51	15.31	6.45	6.63	43.305	1.55515	2.37364	2.3092	1.17674
S_alp_brev_10613_IT_6_4	6	H	I	46.5224	11.7675	1980.6	81.6	45.16	41	16.7	7.13	9.6	57.485	1.80691	2.34222	1.73958	0.907883
S_alp_brev_10613_IT_6_5	6	H	I	46.5224	11.7675	1980.6	127.2	57.86	49	20.97	8.99	10.79	51.4545	2.19841	2.33259	1.94347	0.846872
S_alp_brev_10613_IT_6_6	6	H	I	46.5224	11.7675	1980.6	129.7	55.92	49	21.26	8.95	11.33	53.2926	2.31938	2.37542	1.87643	0.876252
S_alp_brev_10613_IT_6_7	6	H	I	46.5224	11.7675	1980.6	90.9	48.72	52	17.55	7.21	7.16	40.7977	1.86576	2.43412	2.45112	1.06732
S_alp_brev_10613_IT_6_8	6	H	I	46.5224	11.7675	1980.6	371.7	92.52	40	33.29	15.71	15.58	46.8008	4.01751	2.11903	2.13671	0.432339
S_alp_brev_10613_IT_6_9	6	H	I	46.5224	11.7675	1980.6	46.7	34.21	48	12.72	5.2	6.84	53.7736	1.3651	2.44615	1.85965	1.4031
S_alp_brev_10614_IT_6_1	6	B	I	46.5224	11.7675	1980.6	164.6	62.27	49	23.59	10.68	12.91	54.7266	2.64333	2.2088	1.82727	0.786896
S_alp_brev_10614_IT_6_10	6	B	I	46.5224	11.7675	1980.6	80.4	48.31	48	17.62	6.6	9.64	54.7106	1.66425	2.6697	1.8278	0.993583
S_alp_brev_10614_IT_6_2	6	B	I	46.5224	11.7675	1980.6	173.6	63.54	52	23.92	10.56	10.8	45.1505	2.73214	2.26515	2.21481	0.818382
S_alp_brev_10614_IT_6_3	6	B	I	46.5224	11.7675	1980.6	69.4	45.32	63	15.4	6.39	7.48	48.5714	1.53133	2.41002	2.05882	1.39011
S_alp_brev_10614_IT_6_4	6	B	I	46.5224	11.7675	1980.6	159.2	69.37	55	23.68	10.28	11.88	50.1689	2.29494	2.3035	1.99327	0.79285
S_alp_brev_10614_IT_6_5	6	B	I	46.5224	11.7675	1980.6	407.7	86.94	40	34.2	16.95	16.19	47.3392	4.68944	2.0177	2.11242	0.460087
S_alp_brev_10614_IT_6_6	6	B	I	46.5224	11.7675	1980.6	208.6	72.56	51	25.55	11.93	15.171	59.3777	2.87486	2.14166	1.68413	0.702867
S_alp_brev_10614_IT_6_7	6	B	I	46.5224	11.7675	1980.6	145.1	64.26	54	21.88	9.99	11.5	52.5594	2.25801	2.19019	1.90261	0.840336
S_alp_brev_10614_IT_6_8	6	B	I	46.5224	11.7675	1980.6	96.7	49.03	49	18.8	7.62	9.1	48.4043	1.97226	2.46719	2.06593	0.999388
S_alp_brev_10614_IT_6_9	6	B	I	46.5224	11.7675	1980.6	58.4	38.86	48	14.87	5.42	6.75	45.3934	1.50283	2.74354	2.20296	1.2352
S_alp_brev_10615_IT_6_1	6	B	I	46.5224	11.7675	1980.6	66.2	35.88	34	12.31	7.6	7.48	60.7636	1.84504	1.61974	1.64572	0.947603
S_alp_brev_10615_IT_6_10	6	B	I	46.5224	11.7675	1980.6	64.2	40.53	38	14.11	6.48	7.26	51.4529	1.58401	2.17747	1.94353	0.937577
S_alp_brev_10615_IT_6_2	6	B	I	46.5224	11.7675	1980.6	93.8	48.06	43	16.78	8.39	8.69	51.7878	1.95173	2	1.93096	0.894715
S_alp_brev_10615_IT_6_3	6	B	I	46.5224	11.7675	1980.6	127.5	55.3	49	20.48	9.32	12.69	61.9629	2.30561	2.19742	1.61387	0.886076
S_alp_brev_10615_IT_6_4	6	B	I	46.5224	11.7675	1980.6	181.2	65.77	37	23.39	11.17	13.93	59.5554	2.75506	2.094	1.67911	0.562567
S_alp_brev_10615_IT_6_5	6	B	I	46.5224	11.7675	1980.6	76.4	44.44	43	15.79	6.88	9.32	59.0247	1.71917	2.29506	1.69421	0.967597
S_alp_brev_10615_IT_6_6	6	B	I	46.5224	11.7675	1980.6	86.5	43.48	37	15.61	8.21	8.93	57.2069	1.98942	1.90134	1.74804	0.850966
S_alp_brev_10615_IT_6_7	6	B	I	46.5224	11.7675	1980.6	52.6	38.01	36	13.53	5.93	7.38	54.5455	1.38385	2.28162	1.83333	0.947119
S_alp_brev_10615_IT_6_8	6	B	I	46.5224	11.7675	1980.6	115.6	52.53	48	17.11	9.8	9.12	53.3022	2.20065	1.74592	1.8761	0.913764
S_alp_brev_10615_IT_6_9	6	B	I	46.5224	11.7675	1980.6	86.5	42.95	34	16.51	7.72	9	54.5124	2.01397	2.1386	1.83444	0.791618
S_alp_brev_10618_IT_6_1	6	H	I	46.5224	11.7675	1980.6	129	51.08	24	18.48	10.34	10.4	56.2771	2.52545	1.78723	1.77692	0.469851
S_alp_brev_10618_IT_6_10	6	H	I	46.5224	11.7675	1980.6	74.1	39.89	24	14.06	7.66	8.42	59.8862	1.85761	1.83551	1.66983	0.601655
S_alp_brev_10618_IT_6_2	6	H	I	46.5224	11.7675	1980.6	97.3	44.06	32	15.54	8.8	8.83	56.8211	2.20835	1.76591	1.75991	0.726282
S_alp_brev_10618_IT_6_3	6	H	I	46.5224	11.7675	1980.6	125.7	50.04	26	18.49	10.35	9.93	53.7047	2.51199	1.78647	1.86203	0.519584
S_alp_brev_10618_IT_6_4	6	H	I	46.5224	11.7675	1980.6	55.1	33.39	21	12.59	6.39	6.43	51.0723	1.65019	1.97027	1.95801	0.628931
S_alp_brev_10618_IT_6_5	6	H	I	46.5224	11.7675	1980.6	73.6	38.84	22	14.81	7.49	7.56	51.0466	1.89495	1.9773	1.95899	0.566426
S_alp_brev_10618_IT_6_6	6	H	I	46.5224	11.7675	1980.6	45.6	31.25	15	11.82	5.62	6.62	56.0068	1.4592	2.1032	1.7855	0.48
S_alp_brev_10618_IT_6_7	6	H	I	46.5224	11.7675	1980.6	61.7	35.48	21	12.65	6.88	7.34	58.0237	1.73901	1.83866	1.72343	0.591883
S_alp_brev_10618_IT_6_8	6	H	I	46.5224	11.7675	1980.6	55.3	34.01	19	12.04	6.59	6.67	55.3987	1.62599	1.82701	1.8051	0.558659
S_alp_brev_10618_IT_6_9	6	H	I	46.5224	11.7675	1980.6	46.4	33.08	24	12.28	5.58	6.6	53.7459	1.40266	2.20072	1.86061	0.725514
S_alp_brev_10751_AT_7_01	7	H	I	47.132	13.6767	1136.6	178.9	59.25	27	22.55	11.76	11.66	51.7073	3.01941	1.91752	1.93396	0.455696
S_alp_brev_10751_AT_7_02	7	H	I	47.132	13.6767	1136.6	223.3	66.85	28	24.48	13.08	12.24	50	3.34031	1.87156	2	0.418848
S_alp_brev_10751_AT_7_03	7	H	I	47.132	13.6767	1136.6	212.3	68.37	20	25.38	11.89	14.27	56.2254	3.10516	2.13457	1.77856	0.292526
S_alp_brev_10751_AT_7_04	7	H	I	47.132	13.6767	1136.6	68	42.38	30	14.61	6.71	7.28	49.8289	1.60453	2.17735	2.00687	0.707881
S_alp_brev_10751_AT_7_05	7	H	I	47.132	13.6767	1136.6	159.4	63.31	35	24.13	9.42	13.94	57.7704	2.51777	2.56157	1.73099	0.552835
S_alp_brev_10751_AT_7_06	7	H	I	47.132	13.6767	1136.6	141	55.9	31	20.55	10.37	10.8	52.5547	2.52236	1.98168	1.90278	0.554562
S_alp_brev_10753_AT_7_01	7	H	I	47.132	13.6767	1136.6	135.6	52.46	20	20.06	9.94	10.8	53.8385	2.58483	2.01811	1.85741	0.381243
S_alp_brev_10753_AT_7_02	7	H	I	47.132	13.6767	1136.6	191.7	66.97	27	23.83	11.52	10.91	45.7826	2.86248	2.06858	2.18423	0.403166
S_alp_brev_10753_AT_7_03	7	H	I	47.132	13.6767	1136.6	82.1	45.57	39	16.21	6.89	10.24	63.1709	1.80162	2.35269	1.58301	0.855826
S_alp_brev_10753_AT_7_04	7	H	I	47.132	13.6767	1136.6	93.4	43.12	25	15.65	8.75	8.2	52.3962	2.16605	1.78857	1.90854	0.579777
S_alp_brev_10753_AT_7_05	7	H	I	47.132	13.6767	1136.6	104.4	45.83	30	17.52	9.1	10.15	57.9338	2.27798	1.92527	1.72611	0.654593
S_alp_brev_10753_AT_7_06	7	H	I	47.132	13.6767	1136.6	83.1	45.1	25	15.18	7.93	7.91	52.108	1.84257	1.91425	1.91909	0.554324
S_alp_brev_10753_AT_7_07	7	H	I	47.132	13.6767	1136.6	152.9	53.98	29	20.16	10.96	10.23	50.744	2.83253	1.83942	1.97067	0.537236
S_alp_brev_10753_AT_7_08	7	H	I	47.132	13.6767	1136.6	97.7	47.3	33	16.96	8.57	8.53	50.2948	2.06554	1.979	1.98828	0.697674
S_alp_brev_10753_AT_7_09	7	H	I	47.132	13.6767	1136.6	88.5	41.25	26	16.12	7.85	8.74	54.2184	2.14545	2.0535	1.84439	0.630303
S_alp_brev_10753_AT_7_10	7	H	I	47.132	13.6767	1136.6	141.5	52.64	30	20.33	10.32	10.32	50.7624	2.68807	1.96996	1.96996	0.569909
S_alp_brev_10754_AT_7_1	7	H	I	47.132	13.6767	1136.6	75.6	42.78	44	15.97	6.95	8.67	54.2893	1.76718	2.29784	1.84198	1.02852
S_alp_brev_10754_AT_7_10	7	H	I	47.132	13.6767	1136.6	92.7	44.83	44	16.84	7.88	9.85	58.4917	2.06781	2.13706	1.70964	0.981486
S_alp_brev_10754_AT_7_2	7	H	I	47.132	13.6767	1136.6	80.2	44.01	37	14.59	7.69	7.15	49.0062	1.82231	1.89727	2.04056	0.840718
S_alp_brev_10754_AT_7_3	7	H	I	47.132	13.6767	1136.6	126.1	52.24	24	20.04	9.23	9.14	45.6088	2.41386	2.17118	2.19256	0.459418
S_alp_brev_10754_AT_7_4	7	H	I	47.132	13.6767	1136.6	76.7	39.97	26	15.06	7.27	8.62	57.2377	1.91894	2.07153	1.7471	0.650488
S_alp_brev_10754_AT_7_5	7	H	I	47.132	13.6767	1136.6	99.5	45.67	19	17.5	8.23	9.63	55.0286	2.17867	2.12637	1.81724	0.416028
S_alp_brev_10754_AT_7_6	7	H	I	47.132	13.6767	1136.6	95.1	46.66	35	16.37	8.48	8.56	52.2908	2.03815	1.93042	1.91238	0.750107
S_alp_brev_10754_AT_7_7	7	H	I	47.132	13.6767	1136.6	104.6	48.13	24	16.94	8.54	9.66	57.0248	2.17328	1.98361	1.75362	0.498649
S_alp_brev_10754_AT_7_8	7	H	I	47.132	13.6767	1136.6	92.8	43.7	33	16.61	8.21	8.42	50.6924	2.12357	2.02314	1.97268	0.755149
S_alp_brev_10754_AT_7_9	7	H	I	47.132	13.6767	1136.6	107.8	49.26	24	18.21	8.57	10.43	57.2762	2.18839	2.12485	1.74593	0.487211
S_alp_brev_10757_AT_7_1	7	H	I	47.132	13.6767	1136.6	423.8	100.64	45	38.61	15.74	17.9	46.361	4.21105	2.45299	2.15698	0.447138
S_alp_brev_10757_AT_7_2	7	H	I	47.132	13.6767	1136.6	245.1	74.12	45	29.95	11.06	17.42	58.1636	3.3068	2.70796	1.71929	0.607124
S_alp_brev_10757_AT_7_3	7	H	I	47.132	13.6767	1136.6	116	49.39	29	20.17	8.25	12.66	62.7665	2.34865	2.44485	1.59321	0.587163
S_alp_brev_10757_AT_7_4	7	H	I	47.132	13.6767	1136.6	139.1	59.73	27	23.26	8.82	13.38	57.5236	2.32881	2.63719	1.73842	0.452034
S_alp_brev_10757_AT_7_5	7	H	I	47.132	13.6767	1136.6	72.9	45.48	34	17.1	6.12	8.25	48.2456	1.6029	2.79412	2.07273	0.747581
S_alp_brev_10758_AT_7_1	7	H	I	47.132	13.6767	1136.6	47	34.74	47	13.4	4.78	7.09	52.9104	1.35291	2.80335	1.88999	1.35291
S_alp_brev_10758_AT_7_2	7	H	I	47.132	13.6767	1136.6	46.1	35.07	50	13.82	4.65	8.48	61.3603	1.31451	2.97204	1.62972	1.42572
S_alp_brev_10758_AT_7_3	7	H	I	47.132	13.6767	1136.6	174.8	60.87	51	24.46	10.5	14.55	59.4849	2.87169	2.32952	1.6811	0.837851
S_alp_brev_10758_AT_7_4	7	H	I	47.132	13.6767	1136.6	151.7	60.05	56	23.38	9.48	13.14	56.2019	2.52623	2.46624	1.7793	0.932556
S_alp_brev_10758_AT_7_5	7	H	I	47.132	13.6767	1136.6	94.3	46.51	59	16.86	8.48	9.59	56.8802	2.02752	1.98821	1.75808	1.26854
S_alp_brev_10758_AT_7_6	7	H	I	47.132	13.6767	1136.6	77	46.17	45	18.02	6.93	11.09	61.5427	1.66775	2.60029	1.62489	0.974659
S_alp_brev_10758_AT_7_7	7	H	I	47.132	13.6767	1136.6	91	47.94	50	19.23	6.96	10.73	55.7982	1.89821	2.76293	1.79217	1.04297
S_alp_brev_10758_AT_7_8	7	H	I	47.132	13.6767	1136.6	58.6	38.18	46	15.03	5.43	8.09	53.8257	1.53483	2.76796	1.85785	1.20482
S_alp_brev_10761_AT_7_1	7	H	I	47.132	13.6767	1136.6	40.3	33.52	31	13.62	4.54	8.09	59.3979	1.20227	3	1.68356	0.924821
S_alp_brev_10761_AT_7_2	7	H	I	47.132	13.6767	1136.6	47.6	35.68	38	13.94	4.85	7.93	56.8867	1.33408	2.87423	1.75788	1.06502
S_alp_brev_10761_AT_7_3	7	H	I	47.132	13.6767	1136.6	64.7	41.23	25	15.96	6.27	8.35	52.3183	1.56925	2.54545	1.91138	0.606355
S_alp_brev_10761_AT_7_4	7	H	I	47.132	13.6767	1136.6	66.9	43.59	39	16.26	6.22	9.32	57.3186	1.53476	2.61415	1.74464	0.894701
S_alp_brev_10761_AT_7_5	7	H	I	47.132	13.6767	1136.6	60.4	38.53	25	15.24	6.17	8.19	53.7402	1.56761	2.47002	1.86081	0.648845
S_alp_brev_10763_AT_7_1	7	H	I	47.132	13.6767	1136.6	79.3	40.38	28	14.78	7.52	8.08	54.6685	1.96384	1.96543	1.82921	0.693413
S_alp_brev_10763_AT_7_10	7	H	I	47.132	13.6767	1136.6	109.9	49.25	34	17.58	8.78	9.45	53.7543	2.23147	2.00228	1.86032	0.690355
S_alp_brev_10763_AT_7_2	7	H	I	47.132	13.6767	1136.6	147.6	55.15	36	21.03	9.34	13.13	62.4346	2.67634	2.25161	1.60168	0.652765
S_alp_brev_10763_AT_7_3	7	H	I	47.132	13.6767	1136.6	120.1	51.86	17	19.24	8.71	10.33	53.6902	2.31585	2.20896	1.86254	0.327806
S_alp_brev_10763_AT_7_4	7	H	I	47.132	13.6767	1136.6	94.8	41.25	19	14.52	8.53	9.27	63.843	2.29818	1.70223	1.56634	0.460606
S_alp_brev_10763_AT_7_5	7	H	I	47.132	13.6767	1136.6	79.9	40.81	31	15.02	7.3	9.46	62.9827	1.95785	2.05753	1.58774	0.759618
S_alp_brev_10763_AT_7_6	7	H	I	47.132	13.6767	1136.6	65.5	39.44	34	14.47	6.31	8.06	55.7015	1.66075	2.29319	1.79529	0.862069
S_alp_brev_10763_AT_7_7	7	H	I	47.132	13.6767	1136.6	226.8	65.39	23	24.09	12.22	14.5	60.191	3.46842	1.97136	1.66138	0.351736
S_alp_brev_10763_AT_7_8	7	H	I	47.132	13.6767	1136.6	88.4	45.41	29	15.28	7.66	9.14	59.8168	1.94671	1.99478	1.67177	0.638626
S_alp_brev_10763_AT_7_9	7	H	I	47.132	13.6767	1136.6	98.5	48.64	27	16.71	7.71	9.26	55.4159	2.02508	2.16732	1.80454	0.555099
S_alp_brev_10765_AT_7_1	7	H	I	47.132	13.6767	1136.6	89.2	42.86	57	16.46	7.71	8.19	49.757	2.08119	2.13489	2.00977	1.32991
S_alp_brev_10765_AT_7_2	7	H	I	47.132	13.6767	1136.6	75.9	44.36	45	16.14	6.73	9.4	58.2404	1.711	2.39822	1.71702	1.01443
S_alp_brev_10765_AT_7_3	7	H	I	47.132	13.6767	1136.6	90.2	52.26	45	17.26	7.51	9.56	55.3882	1.72599	2.29827	1.80544	0.861079
S_alp_brev_10765_AT_7_4	7	H	I	47.132	13.6767	1136.6	57.5	36.43	39	14.01	5.45	6.94	49.536	1.57837	2.57064	2.01873	1.07055
S_alp_brev_10765_AT_7_5	7	H	I	47.132	13.6767	1136.6	41.3	32.06	42	12.49	4.48	7.57	60.6085	1.28821	2.78795	1.64993	1.31004
S_alp_brev_10765_AT_7_6	7	H	I	47.132	13.6767	1136.6	38.5	30.7	41	11.49	4.56	5.75	50.0435	1.25407	2.51974	1.99826	1.3355
S_alp_brev_10768_AT_7_1	7	H	I	47.132	13.6767	1136.6	83.5	45.01	15	18.29	7.1	10.66	58.2832	1.85514	2.57606	1.71576	0.333259
S_alp_brev_10768_AT_7_2	7	H	I	47.132	13.6767	1136.6	134	57.87	10	23.14	8.87	14.19	61.3224	2.31553	2.60879	1.63073	0.172801
S_alp_brev_10768_AT_7_3	7	H	I	47.132	13.6767	1136.6	86.9	48.2	18	17.76	7.05	9.51	53.5473	1.8029	2.51915	1.86751	0.373444
S_alp_brev_10768_AT_7_4	7	H	I	47.132	13.6767	1136.6	66.5	40.92	21	16.33	6.38	9.11	55.7869	1.62512	2.55956	1.79254	0.513196
S_alp_brev_10768_AT_7_5	7	H	I	47.132	13.6767	1136.6	39.5	32.77	28	12.72	4.52	7.29	57.3113	1.20537	2.81416	1.74486	0.85444
S_alp_brev_10768_AT_7_6	7	H	I	47.132	13.6767	1136.6	113.1	54.24	18	21.95	7.56	12.3	56.0364	2.08518	2.90344	1.78455	0.331858
S_alp_brev_10768_AT_7_7	7	H	I	47.132	13.6767	1136.6	44	33.78	29	13.59	4.64	8.32	61.2215	1.30255	2.92888	1.63341	0.858496
S_alp_brev_10768_AT_7_8	7	H	I	47.132	13.6767	1136.6	80.9	46.31	20	17.96	6.99	10.89	60.6347	1.74692	2.56938	1.64922	0.431872
S_alp_brev_10770_AT_7_1	7	H	I	47.132	13.6767	1136.6	167.2	59.81	36	23.38	10.89	12.2	52.1814	2.79552	2.14692	1.91639	0.601906
S_alp_brev_10770_AT_7_2	7	H	I	47.132	13.6767	1136.6	79.1	41.75	49	16.33	6.94	7.76	47.5199	1.89461	2.35303	2.10438	1.17365
S_alp_brev_10770_AT_7_3	7	H	I	47.132	13.6767	1136.6	73.4	43.47	36	16.57	6.3	11.04	66.6264	1.68852	2.63016	1.50091	0.828157
S_alp_brev_10770_AT_7_4	7	H	I	47.132	13.6767	1136.6	235.9	72.56	1	28.29	12.07	13.06	46.1647	3.2511	2.34383	2.16616	0.0137817
S_alp_brev_10770_AT_7_5	7	H	I	47.132	13.6767	1136.6	232.6	69.11	1	28.66	11.85	14.45	50.4187	3.36565	2.41857	1.98339	0.0144697
S_alp_brev_10770_AT_7_6	7	H	I	47.132	13.6767	1136.6	65.7	40.24	53	13.94	6.31	7.41	53.1564	1.6327	2.20919	1.88124	1.3171
S_alp_brev_10778_AT_7_1	7	H	I	47.132	13.6767	1136.6	84	41.53	23	16.83	7.07	9.89	58.7641	2.02263	2.38048	1.70172	0.553817
S_alp_brev_10778_AT_7_2	7	H	I	47.132	13.6767	1136.6	53.2	34.2	14	13.9	5.49	8.57	61.6547	1.55556	2.53188	1.62194	0.409357
S_alp_brev_10778_AT_7_3	7	H	I	47.132	13.6767	1136.6	71.2	41.36	18	15.4	6.77	8.15	52.9221	1.72147	2.27474	1.88957	0.435203
S_alp_brev_10778_AT_7_4	7	H	I	47.132	13.6767	1136.6	45.7	34.41	5	14.42	4.57	8.91	61.7892	1.3281	3.15536	1.61841	0.145307
S_alp_brev_10778_AT_7_5	7	H	I	47.132	13.6767	1136.6	65.4	39.43	22	16.46	5.94	10.34	62.819	1.65864	2.77104	1.59188	0.557951
S_alp_brev_10778_AT_7_6	7	H	I	47.132	13.6767	1136.6	35.7	31.31	1	12.99	3.92	6.28	48.3449	1.14021	3.31378	2.06847	0.0319387
S_alp_brev_10778_AT_7_7	7	H	I	47.132	13.6767	1136.6	43.1	35.2	4	14.49	4.36	8.48	58.5231	1.22443	3.32339	1.70873	0.113636
S_alp_brev_10778_AT_7_8	7	H	I	47.132	13.6767	1136.6	65.1	40.15	21	16.27	5.86	10.12	62.2004	1.62142	2.77645	1.60771	0.523039
S_alp_brev_10778_AT_7_9	7	H	I	47.132	13.6767	1136.6	34	31.81	5	13.62	3.6	9.1	66.8135	1.06885	3.78333	1.4967	0.157183
S_alp_brev_10780_AT_8_1	8	H	I	46.9733	13.8897	1427	57.6	36.05	36	13.76	6.07	7.33	53.2703	1.59778	2.26689	1.87722	0.998613
S_alp_brev_10780_AT_8_10	8	H	I	46.9733	13.8897	1427	55.5	36.96	27	14.35	5.74	8.02	55.8885	1.50162	2.5	1.78928	0.730519
S_alp_brev_10780_AT_8_2	8	H	I	46.9733	13.8897	1427	48.7	31.8	25	12.78	5.64	6.76	52.8951	1.53145	2.26596	1.89053	0.786164
S_alp_brev_10780_AT_8_3	8	H	I	46.9733	13.8897	1427	91.3	43.5	12	17.26	7.71	9.63	55.7937	2.09885	2.23865	1.79232	0.275862
S_alp_brev_10780_AT_8_4	8	H	I	46.9733	13.8897	1427	51	33.54	31	12.77	6	5.72	44.7925	1.52057	2.12833	2.23252	0.92427
S_alp_brev_10780_AT_8_5	8	H	I	46.9733	13.8897	1427	56.6	35.63	34	13.75	6.11	7.05	51.2727	1.58855	2.25041	1.95035	0.954252
S_alp_brev_10780_AT_8_6	8	H	I	46.9733	13.8897	1427	41.5	30.51	30	11.71	5.17	6.06	51.7506	1.36021	2.26499	1.93234	0.983284
S_alp_brev_10780_AT_8_7	8	H	I	46.9733	13.8897	1427	49.3	31.94	17	12.45	5.77	6.11	49.0763	1.54352	2.15771	2.03764	0.532248
S_alp_brev_10780_AT_8_8	8	H	I	46.9733	13.8897	1427	38.2	30.24	35	11.81	4.52	6.66	56.3929	1.26323	2.61283	1.77327	1.15741
S_alp_brev_10780_AT_8_9	8	H	I	46.9733	13.8897	1427	41.1	32.34	26	11.51	5.23	6.04	52.4761	1.27087	2.20076	1.90563	0.803958
S_alp_brev_10782_AT_8_1	8	H	I	46.9733	13.8897	1427	40.8	29.69	29	11.7	5.06	6.66	56.9231	1.3742	2.31225	1.75676	0.97676
S_alp_brev_10782_AT_8_10	8	H	I	46.9733	13.8897	1427	33.8	26.37	25	10.61	4.66	5.28	49.7644	1.28176	2.27682	2.00947	0.948047
S_alp_brev_10782_AT_8_2	8	H	I	46.9733	13.8897	1427	56.7	33.87	10	13.32	6.24	7.6	57.0571	1.67405	2.13462	1.75263	0.295247
S_alp_brev_10782_AT_8_3	8	H	I	46.9733	13.8897	1427	60.8	36.2	22	14.22	6.36	7.95	55.9072	1.67956	2.23585	1.78868	0.607735
S_alp_brev_10782_AT_8_4	8	H	I	46.9733	13.8897	1427	57.8	34.22	16	13.81	6.08	7.4	53.5844	1.68907	2.27138	1.86622	0.467563
S_alp_brev_10782_AT_8_5	8	H	I	46.9733	13.8897	1427	49	31.82	4	12.94	5.81	6.65	51.391	1.53991	2.22719	1.94586	0.125707
S_alp_brev_10782_AT_8_6	8	H	I	46.9733	13.8897	1427	58.8	35.82	25	13.99	6.05	7.47	53.3953	1.64154	2.3124	1.87282	0.697934
S_alp_brev_10782_AT_8_7	8	H	I	46.9733	13.8897	1427	44.1	30.22	24	12.01	5.19	5.99	49.8751	1.4593	2.31407	2.00501	0.794176
S_alp_brev_10782_AT_8_8	8	H	I	46.9733	13.8897	1427	50.5	32.59	29	12.79	5.61	6.58	51.4464	1.54956	2.27986	1.94377	0.889844
S_alp_brev_10782_AT_8_9	8	H	I	46.9733	13.8897	1427	40.6	29.7	18	11.32	5.07	6.9	60.9541	1.367	2.23274	1.64058	0.606061
S_alp_brev_10783_AT_8_1	8	H	I	46.9733	13.8897	1427	66.4	37.25	32	14.59	6.79	7.78	53.3242	1.78255	2.14875	1.87532	0.85906
S_alp_brev_10783_AT_8_2	8	H	I	46.9733	13.8897	1427	21.9	21.97	12	8.67	3.52	4.86	56.0554	0.996814	2.46307	1.78395	0.546199
S_alp_brev_10783_AT_8_3	8	H	I	46.9733	13.8897	1427	35.6	28.27	10	10.98	4.89	5.63	51.275	1.25929	2.2454	1.95027	0.353732
S_alp_brev_10783_AT_8_4	8	H	I	46.9733	13.8897	1427	26.9	24.41	24	9.36	4.24	4.75	50.7479	1.10201	2.20755	1.97053	0.983204
S_alp_brev_10783_AT_8_5	8	H	I	46.9733	13.8897	1427	66.3	38.1	40	14.87	6.53	7.67	51.5804	1.74016	2.27718	1.93872	1.04987
S_alp_brev_10783_AT_8_6	8	H	I	46.9733	13.8897	1427	31.8	26.22	25	10.52	4.44	4.56	43.346	1.21281	2.36937	2.30702	0.953471
S_alp_brev_10783_AT_8_7	8	H	I	46.9733	13.8897	1427	31.9	26.1	14	10.4	4.39	5.57	53.5577	1.22222	2.36902	1.86715	0.536398
S_alp_brev_10784_AT_8_1	8	H	I	46.9733	13.8897	1427	37.5	26.66	8	10.7	4.95	6.91	64.5794	1.4066	2.16162	1.54848	0.300075
S_alp_brev_10784_AT_8_10	8	H	I	46.9733	13.8897	1427	46.4	30.83	8	12.06	5.44	7.14	59.204	1.50503	2.21691	1.68908	0.259488
S_alp_brev_10784_AT_8_2	8	H	I	46.9733	13.8897	1427	57.6	33.9	1	13.32	6.27	7.32	54.955	1.69912	2.1244	1.81967	0.0294985
S_alp_brev_10784_AT_8_3	8	H	I	46.9733	13.8897	1427	34.8	26.76	6	10.44	4.64	5.67	54.3103	1.30045	2.25	1.84127	0.224215
S_alp_brev_10784_AT_8_4	8	H	I	46.9733	13.8897	1427	31.9	24.14	3	9.06	4.92	4.76	52.5386	1.32146	1.84146	1.90336	0.124275
S_alp_brev_10784_AT_8_5	8	H	I	46.9733	13.8897	1427	75.7	37.98	3	14.53	7.31	8.46	58.2244	1.99315	1.98769	1.71749	0.0789889
S_alp_brev_10784_AT_8_6	8	H	I	46.9733	13.8897	1427	57.3	33.13	4	13.63	6.1	7.6	55.7594	1.72955	2.23443	1.79342	0.120736
S_alp_brev_10784_AT_8_7	8	H	I	46.9733	13.8897	1427	45.8	30.23	4	12.52	5.36	7.07	56.4696	1.51505	2.33582	1.77086	0.132319
S_alp_brev_10784_AT_8_8	8	H	I	46.9733	13.8897	1427	46.9	30.43	2	12.32	5.64	7.79	63.2305	1.54124	2.1844	1.58151	0.0657246
S_alp_brev_10784_AT_8_9	8	H	I	46.9733	13.8897	1427	47.2	29.98	14	11.67	5.85	6.34	54.3273	1.57438	1.99487	1.84069	0.466978
S_alp_brev_10787_AT_8_1	8	H	I	46.9733	13.8897	1427	112.8	47.46	1	19.32	8.74	9.9	51.2422	2.37674	2.21053	1.95152	0.0210704
S_alp_brev_10787_AT_8_2	8	H	I	46.9733	13.8897	1427	137.2	51.46	1	19.69	9.77	11.26	57.1864	2.66615	2.01535	1.74867	0.0194326
S_alp_brev_10787_AT_8_3	8	H	I	46.9733	13.8897	1427	85.4	44.1	1	15.82	7.39	9.09	57.4589	1.93651	2.14073	1.74037	0.0226757
S_alp_brev_10787_AT_8_4	8	H	I	46.9733	13.8897	1427	129.1	52.36	7	20.57	9	13.94	67.7686	2.46562	2.28556	1.47561	0.13369
S_alp_brev_10787_AT_8_5	8	H	I	46.9733	13.8897	1427	89.2	41.53	1	16.07	7.67	8.59	53.4536	2.14784	2.09518	1.87078	0.024079
S_alp_brev_10788_AT_8_1	8	H	I	46.9733	13.8897	1427	51.5	32.93	1	13.35	5.48	7.64	57.2285	1.56392	2.43613	1.74738	0.0303674
S_alp_brev_10788_AT_8_10	8	H	I	46.9733	13.8897	1427	53.5	33.13	1	13.18	5.48	5.74	43.5508	1.61485	2.40511	2.29617	0.0301841
S_alp_brev_10788_AT_8_2	8	H	I	46.9733	13.8897	1427	77.7	38.99	1	15.28	7.54	8.08	52.8796	1.99282	2.02653	1.89109	0.0256476
S_alp_brev_10788_AT_8_3	8	H	I	46.9733	13.8897	1427	70	36.11	1	14.41	7.05	7.89	54.7536	1.93852	2.04397	1.82636	0.0276932
S_alp_brev_10788_AT_8_4	8	H	I	46.9733	13.8897	1427	70.4	37.76	1	15.6	6.44	8.61	55.1923	1.86441	2.42236	1.81185	0.0264831
S_alp_brev_10788_AT_8_5	8	H	I	46.9733	13.8897	1427	84.5	40.59	1	16.41	7.62	9.83	59.9025	2.08179	2.15354	1.66938	0.0246366
S_alp_brev_10788_AT_8_6	8	H	I	46.9733	13.8897	1427	72.1	36.7	1	14.65	7.25	7.32	49.9659	1.96458	2.02069	2.00137	0.027248
S_alp_brev_10788_AT_8_7	8	H	I	46.9733	13.8897	1427	96.4	42.2	1	17.02	8.22	8.56	50.2938	2.28436	2.07056	1.98832	0.0236967
S_alp_brev_10788_AT_8_8	8	H	I	46.9733	13.8897	1427	74.3	38.46	1	15.41	6.77	7.3	47.3718	1.93188	2.27622	2.11096	0.026001
S_alp_brev_10788_AT_8_9	8	H	I	46.9733	13.8897	1427	71.3	39.39	1	14.8	7.37	7.72	52.1622	1.8101	2.00814	1.9171	0.0253872
S_alp_brev_10789_AT_8_1	8	H	I	46.9733	13.8897	1427	69.7	38.26	30	13.76	7.18	7.8	56.686	1.82175	1.91643	1.7641	0.784109
S_alp_brev_10789_AT_8_10	8	H	I	46.9733	13.8897	1427	50.6	31.61	20	11.31	6.09	6.07	53.6693	1.60076	1.85714	1.86326	0.632711
S_alp_brev_10789_AT_8_2	8	H	I	46.9733	13.8897	1427	51.3	35.11	27	12.05	5.69	6.01	49.8755	1.46112	2.11775	2.00499	0.769012
S_alp_brev_10789_AT_8_3	8	H	I	46.9733	13.8897	1427	55.9	34.64	3	12.02	6.14	5.77	48.0033	1.61374	1.95765	2.08319	0.0866051
S_alp_brev_10789_AT_8_4	8	H	I	46.9733	13.8897	1427	42.4	30.87	32	11.33	5	6.1	53.8394	1.3735	2.266	1.85738	1.03661
S_alp_brev_10789_AT_8_5	8	H	I	46.9733	13.8897	1427	34	30.28	38	10.39	4.34	6.59	63.4264	1.12285	2.39401	1.57663	1.25495
S_alp_brev_10789_AT_8_6	8	H	I	46.9733	13.8897	1427	39.8	30.18	33	10.98	4.84	6.11	55.6466	1.31875	2.2686	1.79705	1.09344
S_alp_brev_10789_AT_8_7	8	H	I	46.9733	13.8897	1427	49.7	36.09	35	12.44	5.48	7.48	60.1286	1.37711	2.27007	1.6631	0.969798
S_alp_brev_10789_AT_8_8	8	H	I	46.9733	13.8897	1427	48.6	33	19	11.32	5.73	5.85	51.6784	1.47273	1.97557	1.93504	0.575758
S_alp_brev_10789_AT_8_9	8	H	I	46.9733	13.8897	1427	50.1	31.96	30	11.6	5.68	5.78	49.8276	1.56758	2.04225	2.00692	0.938673
S_alp_brev_10793_AT_8_1	8	H	I	46.9733	13.8897	1427	63.5	37.39	11	15.28	6.06	8.2	53.6649	1.69832	2.52145	1.86341	0.294196
S_alp_brev_10793_AT_8_10	8	H	I	46.9733	13.8897	1427	58.3	35.08	23	14.16	5.87	6.72	47.4576	1.66192	2.41227	2.10714	0.655644
S_alp_brev_10793_AT_8_2	8	H	I	46.9733	13.8897	1427	60.6	35.35	17	14.41	5.88	8.25	57.2519	1.71429	2.45068	1.74667	0.480905
S_alp_brev_10793_AT_8_3	8	H	I	46.9733	13.8897	1427	67.6	36.29	4	14.91	6.53	7.7	51.6432	1.86277	2.28331	1.93636	0.110223
S_alp_brev_10793_AT_8_4	8	H	I	46.9733	13.8897	1427	77	41.63	25	15.98	6.82	8.75	54.7559	1.84963	2.34311	1.82629	0.600528
S_alp_brev_10793_AT_8_5	8	H	I	46.9733	13.8897	1427	36.2	30.04	3	12.51	3.99	5.37	42.9257	1.20506	3.13534	2.32961	0.0998668
S_alp_brev_10793_AT_8_6	8	H	I	46.9733	13.8897	1427	147.3	52.05	4	20.84	10.07	12.19	58.4933	2.82997	2.06951	1.7096	0.0768492
S_alp_brev_10793_AT_8_7	8	H	I	46.9733	13.8897	1427	124.7	47.66	11	18.92	9.29	9.8	51.797	2.61645	2.0366	1.93061	0.230802
S_alp_brev_10793_AT_8_8	8	H	I	46.9733	13.8897	1427	85.6	42.07	24	16.54	7.48	8.8	53.2044	2.0347	2.21123	1.87955	0.570478
S_alp_brev_10793_AT_8_9	8	H	I	46.9733	13.8897	1427	102.2	43.31	15	16.7	9	8.41	50.3593	2.35973	1.85556	1.98573	0.34634
S_alp_brev_10796_AT_8_1	8	H	I	46.9733	13.8897	1427	43.8	30.04	1	10.85	5.76	5.25	48.3871	1.45806	1.88368	2.06667	0.0332889
S_alp_brev_10796_AT_8_2	8	H	I	46.9733	13.8897	1427	60.6	33.77	1	13.04	6.48	6.7	51.3804	1.79449	2.01235	1.94627	0.0296121
S_alp_brev_10796_AT_8_3	8	H	I	46.9733	13.8897	1427	64.9	36.9	1	15.18	6.32	8.47	55.7971	1.75881	2.4019	1.79221	0.0271003
S_alp_brev_10796_AT_8_4	8	H	I	46.9733	13.8897	1427	40	29.74	2	12.65	4.59	6.99	55.2569	1.34499	2.75599	1.80973	0.0672495
S_alp_brev_10796_AT_8_5	8	H	I	46.9733	13.8897	1427	69.4	38.05	1	15	6.65	7.97	53.1333	1.82392	2.25564	1.88206	0.0262812
S_alp_brev_10796_AT_8_6	8	H	I	46.9733	13.8897	1427	93.4	44.66	1	17.19	7.67	9.08	52.8214	2.09136	2.2412	1.89317	0.0223914
S_alp_brev_10796_AT_8_7	8	H	I	46.9733	13.8897	1427	114.1	45.92	8	17.88	9.11	7.82	43.736	2.48476	1.96268	2.28645	0.174216
S_alp_brev_10796_AT_8_8	8	H	I	46.9733	13.8897	1427	36.1	26.98	3	9.78	5.11	5.31	54.2945	1.33803	1.91389	1.84181	0.111193
S_alp_brev_10797_AT_8_1	8	H	I	46.9733	13.8897	1427	77.5	42.3	1	17.58	6.89	8.08	45.9613	1.83215	2.55152	2.17574	0.0236407
S_alp_brev_10797_AT_8_2	8	H	I	46.9733	13.8897	1427	31.7	30.35	1	13.01	3.76	8.65	66.4873	1.04448	3.46011	1.50405	0.0329489
S_alp_brev_10797_AT_8_3	8	H	I	46.9733	13.8897	1427	86.4	45.42	1	19.45	6.79	11.43	58.7661	1.90225	2.86451	1.70166	0.0220167
S_alp_brev_10797_AT_8_4	8	H	I	46.9733	13.8897	1427	97.1	48.46	1	19.85	7.62	11.26	56.7254	2.00371	2.60499	1.76288	0.0206356
S_alp_brev_10797_AT_8_5	8	H	I	46.9733	13.8897	1427	42.6	34.36	1	15.02	4.3	10.1	67.2437	1.23981	3.49302	1.48713	0.0291036
S_alp_brev_10803_AT_9_1	9	H	I	47.2403	13.6106	1890.3	120.4	48.62	15	18.46	9.41	11.92	64.572	2.47635	1.96174	1.54866	0.308515
S_alp_brev_10803_AT_9_10	9	H	I	47.2403	13.6106	1890.3	72	39.62	5	15	7.09	7.62	50.8	1.81726	2.11566	1.9685	0.126199
S_alp_brev_10803_AT_9_2	9	H	I	47.2403	13.6106	1890.3	100.2	44.88	17	16.3	8.68	9.39	57.6074	2.23262	1.87788	1.73589	0.378788
S_alp_brev_10803_AT_9_3	9	H	I	47.2403	13.6106	1890.3	84.2	41.41	12	15.96	7.75	10.44	65.4135	2.03333	2.05935	1.52874	0.289785
S_alp_brev_10803_AT_9_4	9	H	I	47.2403	13.6106	1890.3	80.7	40.37	1	15.88	7.65	8.28	52.1411	1.99901	2.07582	1.91787	0.0247709
S_alp_brev_10803_AT_9_5	9	H	I	47.2403	13.6106	1890.3	57	33.74	8	13.47	6.28	7.16	53.1552	1.68939	2.1449	1.88128	0.237107
S_alp_brev_10803_AT_9_6	9	H	I	47.2403	13.6106	1890.3	241.7	68.32	1	22.55	15.48	14.23	63.1042	3.53776	1.45672	1.58468	0.014637
S_alp_brev_10803_AT_9_7	9	H	I	47.2403	13.6106	1890.3	177.7	58.92	1	22.42	11.53	13.33	59.4558	3.01595	1.94449	1.68192	0.0169722
S_alp_brev_10803_AT_9_8	9	H	I	47.2403	13.6106	1890.3	157	53.48	1	20.49	11.17	10.2	49.7804	2.93568	1.83438	2.00882	0.0186986
S_alp_brev_10803_AT_9_9	9	H	I	47.2403	13.6106	1890.3	122.3	45	1	16.71	10.88	10.42	62.3579	2.71778	1.53585	1.60365	0.0222222
S_alp_brev_10805_AT_9_1	9	H	I	47.2403	13.6106	1890.3	111.9	47.8	24	19.68	8.49	10.39	52.7947	2.341	2.31802	1.89413	0.502092
S_alp_brev_10805_AT_9_10	9	H	I	47.2403	13.6106	1890.3	96.9	49.88	40	19.48	7.09	10.42	53.4908	1.94266	2.74753	1.86948	0.801925
S_alp_brev_10805_AT_9_2	9	H	I	47.2403	13.6106	1890.3	127.6	56.51	61	20.68	8.16	13.91	67.2631	2.25801	2.53431	1.4867	1.07945
S_alp_brev_10805_AT_9_3	9	H	I	47.2403	13.6106	1890.3	62.1	38.6	37	15.67	5.64	9.04	57.6899	1.60881	2.77837	1.73341	0.958549
S_alp_brev_10805_AT_9_4	9	H	I	47.2403	13.6106	1890.3	75.8	45.39	52	17.38	6.23	11.35	65.3049	1.66997	2.78973	1.53128	1.14563
S_alp_brev_10805_AT_9_5	9	H	I	47.2403	13.6106	1890.3	170.5	64.37	65	23.53	11.34	11.58	49.2138	2.64875	2.07496	2.03195	1.00979
S_alp_brev_10805_AT_9_6	9	H	I	47.2403	13.6106	1890.3	124.4	48.69	33	19.41	9.57	12.33	63.524	2.55494	2.02821	1.57421	0.677757
S_alp_brev_10805_AT_9_7	9	H	I	47.2403	13.6106	1890.3	171.5	55.5	5	21.65	11.45	13.37	61.7552	3.09009	1.89083	1.6193	0.0900901
S_alp_brev_10805_AT_9_8	9	H	I	47.2403	13.6106	1890.3	164.5	65.46	1	22.83	10.57	12.66	55.4534	2.51299	2.15989	1.80332	0.0152765
S_alp_brev_10805_AT_9_9	9	H	I	47.2403	13.6106	1890.3	166.5	57.49	9	22.94	10.88	13.77	60.0262	2.89616	2.10846	1.66594	0.156549
S_alp_brev_10806_AT_9_1	9	H	I	47.2403	13.6106	1890.3	65.5	38.05	22	14.52	6.14	9.41	64.8072	1.72142	2.36482	1.54304	0.578187
S_alp_brev_10806_AT_9_10	9	H	I	47.2403	13.6106	1890.3	56.8	33.75	16	12.21	6.63	7.61	62.326	1.68296	1.84163	1.60447	0.474074
S_alp_brev_10806_AT_9_2	9	H	I	47.2403	13.6106	1890.3	75.7	40.46	15	15.6	7.01	9.18	58.8462	1.87098	2.22539	1.69935	0.370737
S_alp_brev_10806_AT_9_3	9	H	I	47.2403	13.6106	1890.3	69.2	37.86	25	13.78	6.92	9.81	71.1901	1.82779	1.99133	1.40469	0.660328
S_alp_brev_10806_AT_9_4	9	H	I	47.2403	13.6106	1890.3	53.7	33.51	1	12.53	5.99	7.56	60.3352	1.60251	2.09182	1.65741	0.0298418
S_alp_brev_10806_AT_9_5	9	H	I	47.2403	13.6106	1890.3	69	37.24	19	13.06	7.15	8.31	63.6294	1.85285	1.82657	1.5716	0.510204
S_alp_brev_10806_AT_9_6	9	H	I	47.2403	13.6106	1890.3	84.6	40.8	22	15.04	8.32	8.18	54.3883	2.07353	1.80769	1.83863	0.539216
S_alp_brev_10806_AT_9_7	9	H	I	47.2403	13.6106	1890.3	105.8	45.19	25	17.07	8.68	10.2	59.754	2.34123	1.96659	1.67353	0.55322
S_alp_brev_10806_AT_9_8	9	H	I	47.2403	13.6106	1890.3	116.1	48.34	20	18.05	9.13	10.97	60.7756	2.40174	1.977	1.6454	0.413736
S_alp_brev_10806_AT_9_9	9	H	I	47.2403	13.6106	1890.3	118.1	50.27	28	17.13	10.08	10.74	62.697	2.34931	1.6994	1.59497	0.556992
S_alp_brev_10807_AT_9_1	9	H	I	47.2403	13.6106	1890.3	138.8	51.47	1	20.36	9.97	12.39	60.8546	2.69672	2.04213	1.64326	0.0194288
S_alp_brev_10807_AT_9_10	9	H	I	47.2403	13.6106	1890.3	88.1	44.1	1	18.63	7.62	10.5	56.3607	1.99773	2.44488	1.77429	0.0226757
S_alp_brev_10807_AT_9_2	9	H	I	47.2403	13.6106	1890.3	95	44.06	1	18.15	8.03	10.78	59.3939	2.15615	2.26027	1.68367	0.0226963
S_alp_brev_10807_AT_9_3	9	H	I	47.2403	13.6106	1890.3	75.6	38.85	1	15.34	7.38	7.83	51.043	1.94595	2.07859	1.95913	0.02574
S_alp_brev_10807_AT_9_4	9	H	I	47.2403	13.6106	1890.3	212.4	66.12	1	26.14	12.13	15.44	59.0666	3.21234	2.15499	1.69301	0.015124
S_alp_brev_10807_AT_9_5	9	H	I	47.2403	13.6106	1890.3	189.5	59.74	1	23.72	12.13	13.77	58.0523	3.17208	1.95548	1.72259	0.0167392
S_alp_brev_10807_AT_9_6	9	H	I	47.2403	13.6106	1890.3	101.3	45.74	1	18.68	8.41	11.16	59.743	2.21469	2.22117	1.67384	0.0218627
S_alp_brev_10807_AT_9_7	9	H	I	47.2403	13.6106	1890.3	146.2	53.54	1	21.25	10.58	12.38	58.2588	2.73067	2.00851	1.71648	0.0186776
S_alp_brev_10807_AT_9_8	9	H	I	47.2403	13.6106	1890.3	252.9	69.89	1	28.08	13.08	15.09	53.7393	3.61854	2.14679	1.86083	0.0143082
S_alp_brev_10807_AT_9_9	9	H	I	47.2403	13.6106	1890.3	237.2	67.2	1	26.9	13.43	16.25	60.4089	3.52976	2.00298	1.65538	0.014881
S_alp_brev_10808_AT_9_1	9	H	I	47.2403	13.6106	1890.3	189.6	58.27	42	22.41	11.92	11.26	50.2454	3.25382	1.88003	1.99023	0.720783
S_alp_brev_10808_AT_9_10	9	H	I	47.2403	13.6106	1890.3	60.7	37.79	1	14.56	5.97	6.17	42.3764	1.60625	2.43886	2.35981	0.026462
S_alp_brev_10808_AT_9_2	9	H	I	47.2403	13.6106	1890.3	214	64.49	45	24.05	12.55	11.94	49.6466	3.31834	1.91633	2.01424	0.697783
S_alp_brev_10808_AT_9_3	9	H	I	47.2403	13.6106	1890.3	248.8	66.44	53	24.67	13.79	12.53	50.7904	3.74473	1.78898	1.96887	0.797712
S_alp_brev_10808_AT_9_4	9	H	I	47.2403	13.6106	1890.3	284	71.87	36	26.05	15.75	14.7	56.4299	3.95158	1.65397	1.77211	0.500904
S_alp_brev_10808_AT_9_5	9	H	I	47.2403	13.6106	1890.3	124.8	47.32	27	18.47	9.67	10.38	56.1992	2.63736	1.91003	1.77938	0.570583
S_alp_brev_10808_AT_9_6	9	H	I	47.2403	13.6106	1890.3	134.6	49.01	30	18.69	10.04	9.51	50.8828	2.74638	1.86155	1.9653	0.61212
S_alp_brev_10808_AT_9_7	9	H	I	47.2403	13.6106	1890.3	112.5	46.03	29	17.5	9.5	8.19	46.8	2.44406	1.84211	2.13675	0.630024
S_alp_brev_10808_AT_9_8	9	H	I	47.2403	13.6106	1890.3	71.8	36.88	1	13.77	7.66	7.56	54.902	1.94685	1.79765	1.82143	0.027115
S_alp_brev_10808_AT_9_9	9	H	I	47.2403	13.6106	1890.3	84.3	40.12	23	15.65	7.9	8.41	53.738	2.1012	1.98101	1.86088	0.57328
S_alp_brev_10814_AT_9_1	9	H	I	47.2403	13.6106	1890.3	91.5	41.58	2	16.53	8.12	9.11	55.1119	2.20058	2.03571	1.81449	0.0481
S_alp_brev_10814_AT_9_10	9	H	I	47.2403	13.6106	1890.3	79.4	39.24	1	15.67	6.92	6.83	43.5865	2.02345	2.26445	2.29429	0.0254842
S_alp_brev_10814_AT_9_2	9	H	I	47.2403	13.6106	1890.3	85.9	41.38	5	16.5	7.1	8.28	50.1818	2.07588	2.32394	1.99275	0.120831
S_alp_brev_10814_AT_9_3	9	H	I	47.2403	13.6106	1890.3	76.8	37.74	1	15.34	7.33	8.91	58.0834	2.03498	2.09277	1.72166	0.0264971
S_alp_brev_10814_AT_9_4	9	H	I	47.2403	13.6106	1890.3	53.1	32.27	2	13.16	6.17	7.57	57.5228	1.64549	2.1329	1.73844	0.0619771
S_alp_brev_10814_AT_9_5	9	H	I	47.2403	13.6106	1890.3	42	28.68	23	11.08	5.41	5.94	53.6101	1.46444	2.04806	1.86532	0.801953
S_alp_brev_10814_AT_9_6	9	H	I	47.2403	13.6106	1890.3	67.4	35.18	30	13.95	6.96	8.75	62.724	1.91586	2.00431	1.59429	0.852757
S_alp_brev_10814_AT_9_7	9	H	I	47.2403	13.6106	1890.3	138.9	51.15	22	20.26	10.21	11.07	54.6397	2.71554	1.98433	1.83017	0.430108
S_alp_brev_10814_AT_9_8	9	H	I	47.2403	13.6106	1890.3	90.4	40.69	28	16.13	8.38	8.68	53.8128	2.22168	1.92482	1.85829	0.68813
S_alp_brev_10814_AT_9_9	9	H	I	47.2403	13.6106	1890.3	68.6	37.07	2	14.5	7.03	7.89	54.4138	1.85055	2.06259	1.83777	0.053952
S_alp_brev_10815_AT_9_1	9	H	I	47.2403	13.6106	1890.3	61.6	37.35	28	14.56	6.66	7.78	53.4341	1.64926	2.18619	1.87147	0.749665
S_alp_brev_10815_AT_9_2	9	H	I	47.2403	13.6106	1890.3	36.7	28.71	14	11.56	4.92	7.31	63.2353	1.2783	2.34959	1.5814	0.487635
S_alp_brev_10815_AT_9_3	9	H	I	47.2403	13.6106	1890.3	162.4	57.01	1	20.29	11.48	11.37	56.0375	2.84862	1.76742	1.78452	0.0175408
S_alp_brev_10815_AT_9_4	9	H	I	47.2403	13.6106	1890.3	76.4	38.8	24	14.58	7.46	7.83	53.7037	1.96907	1.95442	1.86207	0.618557
S_alp_brev_10815_AT_9_5	9	H	I	47.2403	13.6106	1890.3	83.5	43.55	10	16.5	7.8	8.7	52.7273	1.91734	2.11538	1.89655	0.229621
S_alp_brev_10815_AT_9_6	9	H	I	47.2403	13.6106	1890.3	64.6	36.34	18	14.09	6.49	10.51	74.5919	1.77766	2.17103	1.34063	0.495322
S_alp_brev_10815_AT_9_7	9	H	I	47.2403	13.6106	1890.3	100.4	46.49	21	17.02	8.59	11.03	64.8061	2.1596	1.98137	1.54306	0.45171
S_alp_brev_10815_AT_9_8	9	H	I	47.2403	13.6106	1890.3	70.8	38.58	18	14.76	6.91	8.56	57.9946	1.83515	2.13603	1.7243	0.466563
S_alp_brev_10816_AT_9_1	9	H	I	47.2403	13.6106	1890.3	114	44.23	8	16.49	9.49	9.06	54.9424	2.57744	1.73762	1.82009	0.180873
S_alp_brev_10816_AT_9_10	9	H	I	47.2403	13.6106	1890.3	85.9	41.64	34	15.64	7.95	9.36	59.8465	2.06292	1.9673	1.67094	0.816523
S_alp_brev_10816_AT_9_2	9	H	I	47.2403	13.6106	1890.3	95.5	41.45	38	15.7	8.87	9.02	57.4522	2.30398	1.77001	1.74058	0.916767
S_alp_brev_10816_AT_9_3	9	H	I	47.2403	13.6106	1890.3	54.1	33.95	38	12.2	6.42	7.96	65.2459	1.59352	1.90031	1.53266	1.11929
S_alp_brev_10816_AT_9_4	9	H	I	47.2403	13.6106	1890.3	42.2	29.62	32	11.11	5.26	7.19	64.7165	1.42471	2.11217	1.5452	1.08035
S_alp_brev_10816_AT_9_5	9	H	I	47.2403	13.6106	1890.3	43	27.31	1	10.18	5.86	5.72	56.1886	1.57451	1.7372	1.77972	0.0366166
S_alp_brev_10816_AT_9_6	9	H	I	47.2403	13.6106	1890.3	48.3	32.11	37	11.64	6.02	6.64	57.0447	1.5042	1.93355	1.75301	1.15229
S_alp_brev_10816_AT_9_7	9	H	I	47.2403	13.6106	1890.3	103.7	41.41	1	15.87	9.32	9.05	57.0258	2.50423	1.70279	1.75359	0.0241488
S_alp_brev_10816_AT_9_8	9	H	I	47.2403	13.6106	1890.3	64.8	35.44	23	11.96	7.73	7.42	62.0401	1.82844	1.54722	1.61186	0.648984
S_alp_brev_10816_AT_9_9	9	H	I	47.2403	13.6106	1890.3	71.9	35.4	2	13.16	7.3	7.16	54.4073	2.03107	1.80274	1.83799	0.0564972
S_alp_brev_10817_AT_9_1	9	H	I	47.2403	13.6106	1890.3	36.9	27.12	9	11.16	4.6	6.34	56.81	1.36062	2.42609	1.76025	0.331858
S_alp_brev_10817_AT_9_2	9	H	I	47.2403	13.6106	1890.3	45.1	31.48	20	12.19	5.24	8.03	65.8737	1.43266	2.32634	1.51806	0.635324
S_alp_brev_10817_AT_9_3	9	H	I	47.2403	13.6106	1890.3	49.9	32.75	13	12.63	5.89	6.87	54.3943	1.52366	2.14431	1.83843	0.396947
S_alp_brev_10817_AT_9_4	9	H	I	47.2403	13.6106	1890.3	56.5	35.47	2	13.77	5.96	7.55	54.8293	1.5929	2.3104	1.82384	0.0563857
S_alp_brev_10817_AT_9_5	9	H	I	47.2403	13.6106	1890.3	50.9	32.18	16	12.46	6.05	7.52	60.3531	1.58173	2.0595	1.65691	0.497203
S_alp_brev_10817_AT_9_6	9	H	I	47.2403	13.6106	1890.3	30.3	26.61	5	10.58	4.18	6.38	60.3025	1.13867	2.5311	1.65831	0.187899
S_alp_brev_10817_AT_9_7	9	H	I	47.2403	13.6106	1890.3	46.2	30.97	7	12.7	5.18	7.65	60.2362	1.49177	2.45174	1.66013	0.226025
S_alp_brev_10818_AT_9_1	9	H	I	47.2403	13.6106	1890.3	95.1	40.79	44	13.43	10.01	8.8	65.5249	2.33145	1.34166	1.52614	1.0787
S_alp_brev_10818_AT_9_10	9	H	I	47.2403	13.6106	1890.3	54.2	31.47	31	11.21	7.02	6.89	61.463	1.72228	1.59687	1.627	0.985065
S_alp_brev_10818_AT_9_2	9	H	I	47.2403	13.6106	1890.3	85.3	38.3	45	12.48	9.65	7.61	60.9776	2.22715	1.29326	1.63995	1.17493
S_alp_brev_10818_AT_9_3	9	H	I	47.2403	13.6106	1890.3	147.6	53.72	47	17.28	12.65	9.88	57.1759	2.74758	1.36601	1.74899	0.874907
S_alp_brev_10818_AT_9_4	9	H	I	47.2403	13.6106	1890.3	75.9	41.53	37	12.95	8.33	7.5	57.9151	1.82759	1.55462	1.72667	0.890922
S_alp_brev_10818_AT_9_5	9	H	I	47.2403	13.6106	1890.3	69.5	38.59	1	12.28	8.1	6.36	51.7915	1.80098	1.51605	1.93082	0.0259134
S_alp_brev_10818_AT_9_6	9	H	I	47.2403	13.6106	1890.3	48.2	30	33	9.76	6.95	5.53	56.6598	1.60667	1.40432	1.76492	1.1
S_alp_brev_10818_AT_9_7	9	H	I	47.2403	13.6106	1890.3	49.6	28.45	35	9.94	7.07	5.56	55.9356	1.74341	1.40594	1.78777	1.23023
S_alp_brev_10818_AT_9_8	9	H	I	47.2403	13.6106	1890.3	53.1	31.95	39	10.3	7.55	5.52	53.5922	1.66197	1.36424	1.86594	1.22066
S_alp_brev_10818_AT_9_9	9	H	I	47.2403	13.6106	1890.3	45.7	29.61	31	9.83	6.68	5.28	53.7131	1.5434	1.47156	1.86174	1.04694
S_alp_brev_10819_AT_9_1	9	H	I	47.2403	13.6106	1890.3	37.2	27.43	26	10.75	5.1	5.67	52.7442	1.35618	2.10784	1.89594	0.947867
S_alp_brev_10819_AT_9_2	9	H	I	47.2403	13.6106	1890.3	31.7	25.5	23	9.98	4.55	5.5	55.1102	1.24314	2.19341	1.81455	0.901961
S_alp_brev_10819_AT_9_3	9	H	I	47.2403	13.6106	1890.3	38.1	27.35	6	10.83	5.18	6.43	59.3721	1.39305	2.09073	1.68429	0.219378
S_alp_brev_10819_AT_9_4	9	H	I	47.2403	13.6106	1890.3	36	26.94	23	9.6	5.33	5.8	60.4167	1.3363	1.80113	1.65517	0.853749
S_alp_10620_IT_1_1	10	H	A	46.5607	11.8163	2431.3	81.4	40.77	3	14.3	8.21	6.89	48.1818	1.99657	1.74178	2.07547	0.0735835
S_alp_10620_IT_1_2	10	H	A	46.5607	11.8163	2431.3	59.7	34.34	15	11.26	7.21	6.89	61.1901	1.7385	1.56172	1.63425	0.436808
S_alp_10620_IT_1_3	10	H	A	46.5607	11.8163	2431.3	86.1	43.59	0	15.87	7.84	7.89	49.7164	1.97522	2.02423	2.01141	0
S_alp_10620_IT_1_4	10	H	A	46.5607	11.8163	2431.3	112.5	48.88	0	18.95	8.22	6.47	34.1425	2.30155	2.30535	2.9289	0
S_alp_10621_IT_1_1	10	H	A	46.5607	11.8163	2431.3	193.7	63.16	35	22.69	12.67	13.16	57.9991	3.06681	1.79084	1.72416	0.554148
S_alp_10621_IT_1_2	10	H	A	46.5607	11.8163	2431.3	123.2	54.15	40	19.76	9.04	12.75	64.5243	2.27516	2.18584	1.5498	0.738689
S_alp_10621_IT_1_3	10	H	A	46.5607	11.8163	2431.3	60.4	39.81	32	15.36	5.53	9.06	58.9844	1.51721	2.77758	1.69536	0.803818
S_alp_10621_IT_1_4	10	H	A	46.5607	11.8163	2431.3	60.9	41.47	39	15.12	5.83	9.76	64.5503	1.46853	2.59348	1.54918	0.940439
S_alp_10622_IT_1_1	10	H	A	46.5607	11.8163	2431.3	65.4	34.15	42	12.84	6.99	6.41	49.9221	1.91508	1.83691	2.00312	1.22987
S_alp_10622_IT_1_2	10	H	A	46.5607	11.8163	2431.3	40.1	28.43	35	9.7	5.86	5.39	55.567	1.41048	1.65529	1.79963	1.23109
S_alp_10622_IT_1_3	10	H	A	46.5607	11.8163	2431.3	55.1	34.64	50	12.71	5.91	6.86	53.9732	1.59065	2.15059	1.85277	1.44342
S_alp_10622_IT_1_4	10	H	A	46.5607	11.8163	2431.3	36.1	27.41	41	10.32	5.09	5.36	51.938	1.31704	2.0275	1.92537	1.4958
S_alp_10623_IT_1_1	10	H	A	46.5607	11.8163	2431.3	135.5	52.18	0	18.34	10.31	8.56	46.6739	2.59678	1.77886	2.14252	0
S_alp_10623_IT_1_2	10	H	A	46.5607	11.8163	2431.3	105.6	49.75	0	15.77	9.17	7.87	49.9049	2.12261	1.71974	2.00381	0
S_alp_10623_IT_1_3	10	H	A	46.5607	11.8163	2431.3	128.8	50.32	0	17.75	10.03	9.53	53.6901	2.55962	1.76969	1.86254	0
S_alp_10623_IT_1_4	10	H	A	46.5607	11.8163	2431.3	133.1	54.84	0	18.32	10.13	9.03	49.2904	2.42706	1.80849	2.02879	0
S_alp_10623_IT_1_5	10	H	A	46.5607	11.8163	2431.3	164.9	53.11	0	18.63	11.9	8.89	47.7187	3.10488	1.56555	2.09561	0
S_alp_10623_IT_1_6	10	H	A	46.5607	11.8163	2431.3	45.9	34.73	0	10.85	5.89	5.61	51.7051	1.32162	1.84211	1.93405	0
S_alp_10624_IT_1_1	10	H	A	46.5607	11.8163	2431.3	68.7	36.71	7	14.2	7.12	7.4	52.1127	1.87142	1.99438	1.91892	0.190684
S_alp_10624_IT_1_2	10	H	A	46.5607	11.8163	2431.3	98.6	43.33	17	16.4	8.77	10.14	61.8293	2.27556	1.87001	1.61736	0.392338
S_alp_10624_IT_1_3	10	H	A	46.5607	11.8163	2431.3	70.3	38.81	17	15.3	6.51	9.3	60.7843	1.81139	2.35023	1.64516	0.438031
S_alp_10624_IT_1_4	10	H	A	46.5607	11.8163	2431.3	143.3	53.97	0	21.29	10.02	10.32	48.4735	2.65518	2.12475	2.06298	0
S_alp_10624_IT_1_5	10	H	A	46.5607	11.8163	2431.3	62.1	36.3	0	11.78	7.19	5.8	49.236	1.71074	1.63839	2.03103	0
S_alp_10624_IT_1_6	10	H	A	46.5607	11.8163	2431.3	85.2	42.72	14	17.02	7.18	9.94	58.4019	1.99438	2.37047	1.71227	0.327715
S_alp_10624_IT_1_7	10	H	A	46.5607	11.8163	2431.3	44.1	31.38	21	11.23	5.58	6.63	59.0383	1.40535	2.01254	1.69382	0.669216
S_alp_10625_IT_1_1	10	H	A	46.5607	11.8163	2431.3	118.6	53.27	0	19.36	9.03	10.86	56.095	2.22639	2.14396	1.78269	0
S_alp_10625_IT_1_2	10	H	A	46.5607	11.8163	2431.3	115.9	53.07	0	18.1	9.37	9.26	51.1602	2.18391	1.9317	1.95464	0
S_alp_10625_IT_1_3	10	H	A	46.5607	11.8163	2431.3	184.5	60.73	1	21.9	12.44	12.49	57.032	3.03804	1.76045	1.7534	0.0164663
S_alp_10625_IT_1_4	10	H	A	46.5607	11.8163	2431.3	164	64.14	0	22.19	11.26	12.14	54.7093	2.55691	1.97069	1.82784	0
S_alp_10625_IT_1_5	10	H	A	46.5607	11.8163	2431.3	77.3	42.71	0	14.73	8.03	7.64	51.8669	1.80988	1.83437	1.92801	0
S_alp_10625_IT_1_6	10	H	A	46.5607	11.8163	2431.3	38.8	28.13	0	10.82	5.16	5.84	53.9741	1.37931	2.0969	1.85274	0
S_alp_10625_IT_1_7	10	H	A	46.5607	11.8163	2431.3	145.7	55.67	0	20.27	10.84	11.59	57.1781	2.61721	1.86993	1.74892	0
S_alp_10625_IT_1_8	10	H	A	46.5607	11.8163	2431.3	118.2	59.05	0	18.43	9.81	9.71	52.6858	2.00169	1.8787	1.89804	0
S_alp_10626_IT_1_1	10	H	A	46.5607	11.8163	2431.3	74.7	37.49	0	14.23	7.3	7.21	50.6676	1.99253	1.94932	1.97365	0
S_alp_10626_IT_1_2	10	H	A	46.5607	11.8163	2431.3	73.4	36.77	0	13.97	7.49	7.92	56.6929	1.99619	1.86515	1.76389	0
S_alp_10626_IT_1_3	10	H	A	46.5607	11.8163	2431.3	83.6	36.28	5	13.19	8.62	7.03	53.298	2.3043	1.53016	1.87624	0.137817
S_alp_10626_IT_1_4	10	H	A	46.5607	11.8163	2431.3	87.8	40.44	0	14.47	8.52	8.26	57.0836	2.17112	1.69836	1.75182	0
S_alp_10626_IT_1_5	10	H	A	46.5607	11.8163	2431.3	74.1	39.78	0	14.34	7.38	7.03	49.0237	1.86275	1.94309	2.03983	0
S_alp_10626_IT_1_6	10	H	A	46.5607	11.8163	2431.3	41.4	28.54	0	11.48	5.12	7.33	63.8502	1.4506	2.24219	1.56617	0
S_alp_10626_IT_1_7	10	H	A	46.5607	11.8163	2431.3	54.1	32.35	0	11.61	6.3	5.95	51.2489	1.67233	1.84286	1.95126	0
S_alp_10626_IT_1_8	10	H	A	46.5607	11.8163	2431.3	49.1	28.81	4	9.83	7.1	6.02	61.2411	1.70427	1.38451	1.63289	0.138841
S_alp_10630_IT_1_1	10	H	A	46.5607	11.8163	2431.3	80.8	42.13	3	16.83	6.75	6.46	38.3838	1.91787	2.49333	2.60526	0.0712082
S_alp_10630_IT_1_2	10	H	A	46.5607	11.8163	2431.3	61.3	36.49	7	14.06	6.5	6.39	45.4481	1.67991	2.16308	2.20031	0.191833
S_alp_10630_IT_1_3	10	H	A	46.5607	11.8163	2431.3	122.3	51.72	40	19.92	8.77	10.02	50.3012	2.36466	2.27138	1.98802	0.773395
S_alp_10630_IT_1_4	10	H	A	46.5607	11.8163	2431.3	167.4	57.63	22	23.53	10.3	10.82	45.9839	2.90474	2.28447	2.17468	0.381746
S_alp_10630_IT_1_5	10	H	A	46.5607	11.8163	2431.3	166.9	59.64	21	24.28	10.31	11.51	47.4053	2.79846	2.355	2.10947	0.352113
S_alp_10630_IT_1_6	10	H	A	46.5607	11.8163	2431.3	149	57.89	9	22.37	9.86	9.77	43.6746	2.57385	2.26876	2.28966	0.155467
S_alp_10630_IT_1_7	10	H	A	46.5607	11.8163	2431.3	81.6	40.34	16	15.97	7.32	8.52	53.35	2.02281	2.18169	1.87441	0.396629
S_alp_10630_IT_1_8	10	H	A	46.5607	11.8163	2431.3	104.6	52.74	40	19.66	7.79	11.15	56.7141	1.98331	2.52375	1.76323	0.758438
S_alp_10634_IT_1_1	10	H	A	46.5607	11.8163	2431.3	83.6	44.52	39	15.55	7.38	8.36	53.7621	1.87781	2.10705	1.86005	0.876011
S_alp_10634_IT_1_2	10	H	A	46.5607	11.8163	2431.3	113.8	50.74	42	19.37	8.52	10.09	52.0909	2.24281	2.27347	1.91972	0.827749
S_alp_10634_IT_1_3	10	H	A	46.5607	11.8163	2431.3	88.8	45.17	34	15.62	8.49	8.46	54.1613	1.96591	1.83981	1.84634	0.752712
S_alp_10634_IT_1_4	10	H	A	46.5607	11.8163	2431.3	46.4	32.58	31	12.57	5.49	6.83	54.3357	1.42419	2.28962	1.84041	0.951504
S_alp_10634_IT_1_5	10	H	A	46.5607	11.8163	2431.3	213.2	67.68	47	23.41	12.83	12.01	51.3029	3.15012	1.82463	1.94921	0.694444
S_alp_10634_IT_1_6	10	H	A	46.5607	11.8163	2431.3	192.9	63.87	59	22.82	12.44	11.84	51.8843	3.0202	1.83441	1.92736	0.923751
S_alp_10637A_IT_1_1	10	H	A	46.5607	11.8163	2431.3	83.8	44.95	49	14.83	8.37	7.79	52.5287	1.86429	1.7718	1.90372	1.0901
S_alp_10637A_IT_1_2	10	H	A	46.5607	11.8163	2431.3	106.9	46.35	42	17.09	8.72	10.35	60.5617	2.30636	1.95986	1.65121	0.906149
S_alpina_11143_1	11	A	A	47.0863	14.9314	1615	181.9	58.51	0	25.95	10.59	17.32	66.7437	3.10887	2.45042	1.49827	0
S_alpina_11143_10	11	A	A	47.0863	14.9314	1615	108	48.65	0	21.87	7.1	12.68	57.979	2.21994	3.08028	1.72476	0
S_alpina_11143_2	11	A	A	47.0863	14.9314	1615	81.3	41.36	0	18.6	6.14	11.05	59.4086	1.96567	3.02932	1.68326	0
S_alpina_11143_3	11	A	A	47.0863	14.9314	1615	92.7	43.85	0	19.74	6.86	10.73	54.3566	2.11403	2.87755	1.8397	0
S_alpina_11143_4	11	A	A	47.0863	14.9314	1615	110.1	48.6	0	21.85	6.93	14.02	64.1648	2.26543	3.15296	1.55849	0
S_alpina_11143_5	11	A	A	47.0863	14.9314	1615	113.6	49.37	0	22.17	7.17	10.8	48.7145	2.30099	3.09205	2.05278	0
S_alpina_11143_6	11	A	A	47.0863	14.9314	1615	111.5	46.76	0	20.71	7.4	12.25	59.1502	2.38452	2.79865	1.69061	0
S_alpina_11143_7	11	A	A	47.0863	14.9314	1615	81	38.03	0	16.47	6.97	9.41	57.1342	2.1299	2.36298	1.75027	0
S_alpina_11143_8	11	A	A	47.0863	14.9314	1615	40.4	27.97	0	12.02	4.64	7.13	59.3178	1.4444	2.59052	1.68583	0
S_alpina_11143_9	11	A	A	47.0863	14.9314	1615	109.99	47.87	0	20.74	7.4	12.17	58.6789	2.29768	2.8027	1.70419	0
S_alpina_11144_1	11	A	A	47.0863	14.9314	1615	112.5	43.92	0	18.35	8.1	9.91	54.0054	2.56148	2.26543	1.85166	0
S_alpina_11144_10	11	A	A	47.0863	14.9314	1615	254.3	64.06	0	25.25	14.16	11.63	46.0594	3.96972	1.78319	2.17111	0
S_alpina_11144_2	11	A	A	47.0863	14.9314	1615	96.3	40.41	0	16.99	7.87	6.22	36.6098	2.38307	2.15883	2.73151	0
S_alpina_11144_3	11	A	A	47.0863	14.9314	1615	81.4	33.78	0	12.42	8.49	5.93	47.7456	2.40971	1.4629	2.09444	0
S_alpina_11144_4	11	A	A	47.0863	14.9314	1615	167.3	51.82	0	21.03	11.05	12.41	59.0109	3.22848	1.90317	1.6946	0
S_alpina_11144_5	11	A	A	47.0863	14.9314	1615	136.9	48.08	0	19.72	9.19	9.6	48.6815	2.84734	2.14581	2.05417	0
S_alpina_11144_6	11	A	A	47.0863	14.9314	1615	222.9	59.47	0	23.75	13.02	9.76	41.0947	3.74811	1.82412	2.4334	0
S_alpina_11144_7	11	A	A	47.0863	14.9314	1615	164.9	49.63	0	19.88	11.1	9.54	47.9879	3.32259	1.79099	2.08386	0
S_alpina_11144_8	11	A	A	47.0863	14.9314	1615	212.5	57.79	0	22.47	12.62	11.63	51.7579	3.67711	1.78051	1.93207	0
S_alpina_11144_9	11	A	A	47.0863	14.9314	1615	255.6	66.13	0	27.7	12.89	12.79	46.1733	3.86511	2.14895	2.16575	0
S_alpina_11145_1	11	A	A	47.0863	14.9314	1615	311.6	66.23	0	24.48	17.69	14.91	60.9069	4.70482	1.38383	1.64185	0
S_alpina_11145_10	11	A	A	47.0863	14.9314	1615	264.7	62.81	0	23.51	15.58	14.47	61.5483	4.2143	1.50899	1.62474	0
S_alpina_11145_2	11	A	A	47.0863	14.9314	1615	236.5	59.82	0	22.95	13.87	14.36	62.5708	3.95353	1.65465	1.59819	0
S_alpina_11145_3	11	A	A	47.0863	14.9314	1615	167.3	50.65	0	20.1	11.78	11	54.7264	3.30306	1.70628	1.82727	0
S_alpina_11145_4	11	A	A	47.0863	14.9314	1615	274	64.17	0	25.58	14.52	12.34	48.2408	4.26991	1.76171	2.07293	0
S_alpina_11145_5	11	A	A	47.0863	14.9314	1615	243.8	60.79	0	24.75	13.96	15.25	61.6162	4.01053	1.77292	1.62295	0
S_alpina_11145_6	11	A	A	47.0863	14.9314	1615	273.3	64.41	0	25.65	14.36	12.16	47.4074	4.24313	1.78621	2.10938	0
S_alpina_11145_7	11	A	A	47.0863	14.9314	1615	149.6	48.01	0	19.34	10.94	11.03	57.0321	3.11602	1.76782	1.7534	0
S_alpina_11145_8	11	A	A	47.0863	14.9314	1615	271	62.76	0	24.97	14.89	15.26	61.1133	4.31804	1.67696	1.6363	0
S_alpina_11145_9	11	A	A	47.0863	14.9314	1615	147.5	47.73	0	19.47	10.93	10.99	56.4458	3.0903	1.78134	1.77161	0
S_alpina_11146_1	11	A	A	47.0863	14.9314	1615	193.9	56.38	0	23.8	11.56	14.75	61.9748	3.43916	2.05882	1.61356	0
S_alpina_11146_10	11	A	A	47.0863	14.9314	1615	115.9	49.28	0	21.64	7.73	10.45	48.2902	2.35187	2.79948	2.07081	0
S_alpina_11146_2	11	A	A	47.0863	14.9314	1615	154.4	47.52	0	18.4	11.36	10.3	55.9783	3.24916	1.61972	1.78641	0
S_alpina_11146_3	11	A	A	47.0863	14.9314	1615	151.2	47.8	0	18.82	11.1	9.81	52.1254	3.16318	1.6955	1.91845	0
S_alpina_11146_4	11	A	A	47.0863	14.9314	1615	77.9	32.92	0	12.07	8.22	7.76	64.2916	2.36634	1.46837	1.55541	0
S_alpina_11146_5	11	A	A	47.0863	14.9314	1615	115.1	49.28	0	21.56	7.73	10.13	46.9852	2.33563	2.78913	2.12833	0
S_alpina_11146_6	11	A	A	47.0863	14.9314	1615	125.5	53.34	0	23.42	7.81	11.05	47.1819	2.35283	2.99872	2.11946	0
S_alpina_11146_7	11	A	A	47.0863	14.9314	1615	111.8	52.8	0	24	7.32	12.6	52.5	2.11742	3.27869	1.90476	0
S_alpina_11146_8	11	A	A	47.0863	14.9314	1615	61.8	30.94	0	11.65	7.05	5.95	51.073	1.99741	1.65248	1.95798	0
S_alpina_11146_9	11	A	A	47.0863	14.9314	1615	77.2	42.02	0	18.04	5.81	7.37	40.8537	1.83722	3.10499	2.44776	0
S_alpina_11147_1	11	A	A	47.0863	14.9314	1615	157.4	56.55	0	24.81	8.44	15.4	62.0717	2.78338	2.93957	1.61104	0
S_alpina_11147_10	11	A	A	47.0863	14.9314	1615	257	63.2	0	24.98	14.64	14.98	59.968	4.06646	1.70628	1.66756	0
S_alpina_11147_2	11	A	A	47.0863	14.9314	1615	159.6	48.11	0	18.62	11.77	10.54	56.6058	3.3174	1.58199	1.7666	0
S_alpina_11147_3	11	A	A	47.0863	14.9314	1615	159.1	56.75	0	24.94	8.38	15.31	61.3873	2.80352	2.97613	1.629	0
S_alpina_11147_4	11	A	A	47.0863	14.9314	1615	83.1	36.56	0	14.71	8.35	6.5	44.1876	2.27298	1.76168	2.26308	0
S_alpina_11147_5	11	A	A	47.0863	14.9314	1615	239.9	63.82	0	26.92	12.61	14.68	54.5319	3.75901	2.13481	1.83379	0
S_alpina_11147_6	11	A	A	47.0863	14.9314	1615	291	76.09	0	33.24	12.38	16.05	48.2852	3.82442	2.68498	2.07103	0
S_alpina_11147_7	11	A	A	47.0863	14.9314	1615	157.3	48.6	0	18.42	11.71	11.07	60.0977	3.23663	1.57301	1.66396	0
S_alpina_11147_8	11	A	A	47.0863	14.9314	1615	175.3	58.18	0	24.92	10.04	14.55	58.3868	3.01306	2.48207	1.71271	0
S_alpina_11147_9	11	A	A	47.0863	14.9314	1615	227.9	64.13	0	27.96	11.53	14.19	50.7511	3.55372	2.42498	1.9704	0
S_alpina_11148_1	11	A	A	47.0863	14.9314	1615	128.7	45.65	30	19.12	9.96	9.4	49.1632	2.81928	1.91968	2.03404	0.657174
S_alpina_11148_10	11	A	A	47.0863	14.9314	1615	200.2	57.09	16	23.68	11.93	14.83	62.6267	3.50674	1.98491	1.59676	0.280259
S_alpina_11148_2	11	A	A	47.0863	14.9314	1615	102.1	43.23	29	18.95	8.12	10.72	56.5699	2.36179	2.33374	1.76772	0.67083
S_alpina_11148_3	11	A	A	47.0863	14.9314	1615	102.1	43.98	35	18.36	8.52	10.34	56.3181	2.32151	2.15493	1.77563	0.795816
S_alpina_11148_4	11	A	A	47.0863	14.9314	1615	136.8	50.5	27	22.27	9.56	12.21	54.8271	2.70891	2.3295	1.82391	0.534653
S_alpina_11148_5	11	A	A	47.0863	14.9314	1615	119.6	43.9	29	17.93	9.67	10.97	61.1824	2.72437	1.85419	1.63446	0.660592
S_alpina_11148_6	11	A	A	47.0863	14.9314	1615	148.5	49.79	24	20.39	9.77	14.45	70.8681	2.98253	2.087	1.41107	0.482025
S_alpina_11148_7	11	A	A	47.0863	14.9314	1615	200.1	56.67	12	23.35	11.98	14.18	60.7281	3.53097	1.94908	1.64669	0.211752
S_alpina_11148_8	11	A	A	47.0863	14.9314	1615	147.6	49.04	26	20.45	9.76	13.85	67.7262	3.00979	2.09529	1.47653	0.530179
S_alpina_11148_9	11	A	A	47.0863	14.9314	1615	145.9	48.75	11	20.35	9.9	11.84	58.1818	2.99282	2.05556	1.71875	0.225641
S_alpina_11149_10	11	A	A	47.0863	14.9314	1615	237.7	63.82	0	26.84	13.18	13.33	49.6647	3.72454	2.03642	2.0135	0
S_alpina_11149_2	11	A	A	47.0863	14.9314	1615	291.8	69.8	0	28.49	13.92	14.23	49.9473	4.18052	2.0467	2.00211	0
S_alpina_11149_4	11	A	A	47.0863	14.9314	1615	189.6	55.98	0	23.94	11.77	11.88	49.6241	3.38692	2.03398	2.01515	0
S_alpina_11149_5	11	A	A	47.0863	14.9314	1615	160.3	52.89	0	22.16	9.69	9.7	43.7726	3.03082	2.28689	2.28454	0
S_alpina_11149_6	11	A	A	47.0863	14.9314	1615	183.8	55.63	0	22.85	11.7	12.4	54.267	3.30397	1.95299	1.84274	0
S_alpina_11149_7	11	A	A	47.0863	14.9314	1615	222.1	61.13	0	25.56	12.62	12.67	49.5696	3.63324	2.02536	2.01736	0
S_alpina_11149_8	11	A	A	47.0863	14.9314	1615	81	38.59	0	16.44	7.28	8.17	49.6959	2.09899	2.25824	2.01224	0
S_alpina_11149_9	11	A	A	47.0863	14.9314	1615	244.1	63.9	0	26.56	12.85	14.71	55.384	3.82003	2.06693	1.80557	0
S_alpina_11150_1	11	A	A	47.0863	14.9314	1615	112	39.1	2	14.22	10.23	8.25	58.0169	2.86445	1.39003	1.72364	0.0511509
S_alpina_11150_10	11	A	A	47.0863	14.9314	1615	186.9	51.1	0	17.78	13.26	10.84	60.9674	3.65753	1.34087	1.64022	0
S_alpina_11150_2	11	A	A	47.0863	14.9314	1615	199.8	53.74	0	19.06	12.98	10.31	54.0923	3.7179	1.46841	1.84869	0
S_alpina_11150_3	11	A	A	47.0863	14.9314	1615	185.7	52.5	0	20.55	11.77	11.18	54.4039	3.53714	1.74596	1.8381	0
S_alpina_11150_4	11	A	A	47.0863	14.9314	1615	150.3	46.46	0	16.9	11.33	10.12	59.8817	3.23504	1.49162	1.66996	0
S_alpina_11150_5	11	A	A	47.0863	14.9314	1615	175.6	50.46	0	18.29	11.7	11.05	60.4155	3.47998	1.56325	1.6552	0
S_alpina_11150_6	11	A	A	47.0863	14.9314	1615	75.7	32.5	0	12.2	8.78	5.91	48.4426	2.32923	1.38952	2.0643	0
S_alpina_11150_8	11	A	A	47.0863	14.9314	1615	158.3	46.63	0	17.43	11.99	9.63	55.2496	3.39481	1.45371	1.80997	0
S_alpina_11150_9	11	A	A	47.0863	14.9314	1615	57	28.07	0	10.37	7.43	5.53	53.3269	2.03064	1.39569	1.87523	0
S_alpina_11151_1	11	A	A	47.0863	14.9314	1615	148.3	48.76	0	19.12	10.55	13.42	70.1883	3.04143	1.81232	1.42474	0
S_alpina_11151_10	11	A	A	47.0863	14.9314	1615	119.1	43.21	0	17.25	9.36	10.1	58.5507	2.75631	1.84295	1.70792	0
S_alpina_11151_2	11	A	A	47.0863	14.9314	1615	206.9	55.39	0	20	13.97	11.43	57.15	3.73533	1.43164	1.74978	0
S_alpina_11151_3	11	A	A	47.0863	14.9314	1615	212.6	56.17	0	21.39	14.17	9.35	43.712	3.78494	1.50953	2.2877	0
S_alpina_11151_4	11	A	A	47.0863	14.9314	1615	194	53.49	0	20.23	13.04	9.61	47.5037	3.62685	1.55138	2.1051	0
S_alpina_11151_5	11	A	A	47.0863	14.9314	1615	150.6	48.91	0	19.21	10.33	13.29	69.1827	3.07912	1.85963	1.44545	0
S_alpina_11151_6	11	A	A	47.0863	14.9314	1615	130.6	45.83	0	17.88	9.73	11.4	63.7584	2.84966	1.83762	1.56842	0
S_alpina_11151_7	11	A	A	47.0863	14.9314	1615	131.9	46.15	0	18.21	10.35	10.69	58.704	2.85807	1.75942	1.70346	0
S_alpina_11151_8	11	A	A	47.0863	14.9314	1615	210.1	58.24	0	23.76	12.35	14.91	62.7525	3.60749	1.92389	1.59356	0
S_alpina_11151_9	11	A	A	47.0863	14.9314	1615	144.9	49.95	0	20.94	9.58	12.64	60.3629	2.9009	2.1858	1.65665	0
S_alpina_11152_1	11	A	A	47.0863	14.9314	1615	249.8	64.16	0	25.88	13.42	11.15	43.0835	3.89339	1.92846	2.32108	0
S_alpina_11152_3	11	A	A	47.0863	14.9314	1615	324.3	76.59	0	32.87	13.4	20.51	62.3973	4.23423	2.45299	1.60263	0
S_alpina_11152_4	11	A	A	47.0863	14.9314	1615	120.6	44.78	0	17.83	8.51	10.47	58.7213	2.69317	2.09518	1.70296	0
S_alpina_11152_5	11	A	A	47.0863	14.9314	1615	111.1	42.52	0	16.54	9.75	11.05	66.8077	2.61289	1.69641	1.49683	0
S_alpina_11152_6	11	A	A	47.0863	14.9314	1615	147.9	48.97	0	19.66	10.79	11.13	56.6124	3.02022	1.82206	1.7664	0
S_alpina_11152_7	11	A	A	47.0863	14.9314	1615	229.7	65.04	0	27.61	11.75	15.41	55.8131	3.53167	2.34979	1.79169	0
S_alpina_11152_9	11	A	A	47.0863	14.9314	1615	38.7	26.6	0	11.3	4.64	7.29	64.5133	1.45489	2.43534	1.55007	0
S_alpina_11153_1	11	A	A	47.0863	14.9314	1615	157.1	50.58	0	19.91	10.88	11.03	55.3993	3.10597	1.82996	1.80508	0
S_alpina_11153_10	11	A	A	47.0863	14.9314	1615	61.3	30.33	0	11.72	7.64	6.35	54.1809	2.0211	1.53403	1.84567	0
S_alpina_11153_2	11	A	A	47.0863	14.9314	1615	180.4	55.87	0	22.39	11.15	13.22	59.0442	3.22892	2.00807	1.69365	0
S_alpina_11153_3	11	A	A	47.0863	14.9314	1615	219.2	56.4	0	21.2	13.61	12.04	56.7925	3.88652	1.55768	1.7608	0
S_alpina_11153_4	11	A	A	47.0863	14.9314	1615	184.8	52.6	0	19.84	12.62	10.43	52.5706	3.51331	1.57211	1.90221	0
S_alpina_11153_5	11	A	A	47.0863	14.9314	1615	210.6	55.27	0	20.54	13.59	10.86	52.8724	3.81039	1.51141	1.89134	0
S_alpina_11153_6	11	A	A	47.0863	14.9314	1615	208.5	55.12	0	20.5	14.01	8.81	42.9756	3.78266	1.46324	2.3269	0
S_alpina_11153_7	11	A	A	47.0863	14.9314	1615	179.5	52.74	0	21.07	11.45	10.43	49.5017	3.40349	1.84017	2.02013	0
S_alpina_11153_8	11	A	A	47.0863	14.9314	1615	141.1	45.99	0	18.23	10.8	10.63	58.3105	3.06806	1.68796	1.71496	0
S_alpina_11153_9	11	A	A	47.0863	14.9314	1615	141.4	46.55	0	18.14	11.37	9.03	49.7795	3.03759	1.59543	2.00886	0
S_alpina_11154_1	11	A	A	47.0863	14.9314	1615	133.1	45.62	0	17.89	10.71	9.93	55.5059	2.91758	1.6704	1.80161	0
S_alpina_11154_10	11	A	A	47.0863	14.9314	1615	79.6	35.46	0	14.02	8.02	8.32	59.3438	2.24478	1.74813	1.6851	0
S_alpina_11154_2	11	A	A	47.0863	14.9314	1615	185.7	53.66	0	22	11.94	14.44	65.6364	3.46068	1.84255	1.52355	0
S_alpina_11154_3	11	A	A	47.0863	14.9314	1615	214.1	57.42	0	22.25	13.93	14.36	64.5393	3.72867	1.59727	1.54944	0
S_alpina_11154_4	11	A	A	47.0863	14.9314	1615	217.9	58.74	0	23.53	12.93	14.44	61.3685	3.70957	1.8198	1.6295	0
S_alpina_11154_5	11	A	A	47.0863	14.9314	1615	130.9	45.41	0	18.27	10.5	10.64	58.2375	2.88262	1.74	1.71711	0
S_alpina_11154_6	11	A	A	47.0863	14.9314	1615	221.8	57.23	0	22.71	12.83	13.48	59.3571	3.87559	1.77007	1.68472	0
S_alpina_11154_7	11	A	A	47.0863	14.9314	1615	212.1	56.33	0	21.94	13.96	11.26	51.3218	3.76531	1.57163	1.94849	0
S_alpina_11154_8	11	A	A	47.0863	14.9314	1615	185.3	53.31	0	21.29	11.94	13.9	65.2889	3.4759	1.78308	1.53165	0
S_alpina_11154_9	11	A	A	47.0863	14.9314	1615	95.7	38.66	0	15.1	8.53	9.81	64.9669	2.47543	1.77022	1.53925	0
S_alpina_11155_1	11	A	A	47.0863	14.9314	1615	218.7	56.82	0	21.68	13	13.56	62.5461	3.849	1.66769	1.59882	0
S_alpina_11155_10	11	A	A	47.0863	14.9314	1615	214.9	57.04	0	22.77	12.78	11.3	49.6267	3.76753	1.78169	2.01504	0
S_alpina_11155_2	11	A	A	47.0863	14.9314	1615	212.4	60.83	0	25.44	11.98	15.68	61.6352	3.4917	2.12354	1.62245	0
S_alpina_11155_3	11	A	A	47.0863	14.9314	1615	170.7	54.97	0	23.57	9.59	14.81	62.8341	3.10533	2.45777	1.59149	0
S_alpina_11155_4	11	A	A	47.0863	14.9314	1615	218.5	62.08	0	26.58	11.44	14.39	54.1384	3.51965	2.32343	1.84712	0
S_alpina_11155_5	11	A	A	47.0863	14.9314	1615	75.7	35.89	0	15.08	6.62	9.84	65.252	2.10922	2.27795	1.53252	0
S_alpina_11155_6	11	A	A	47.0863	14.9314	1615	210.9	60.18	0	25.22	12.11	14.18	56.2252	3.50449	2.08258	1.77856	0
S_alpina_11155_7	11	A	A	47.0863	14.9314	1615	200	54.61	0	21.82	13.2	13.34	61.1366	3.66233	1.65303	1.63568	0
S_alpina_11155_8	11	A	A	47.0863	14.9314	1615	161.1	52.37	0	22.48	9.75	11.73	52.1797	3.07619	2.30564	1.91645	0
S_alpina_11155_9	11	A	A	47.0863	14.9314	1615	127.1	44.11	0	17.56	9.94	11.35	64.6355	2.88143	1.7666	1.54714	0
S_alpina_11156_1	11	A	A	47.0863	14.9314	1615	155.7	53.07	0	21.31	11.29	13.51	63.3975	2.93386	1.88751	1.57735	0
S_alpina_11156_10	11	A	A	47.0863	14.9314	1615	129.6	49.65	4	21.19	8.98	12.49	58.9429	2.61027	2.35969	1.69656	0.0805639
S_alpina_11156_2	11	A	A	47.0863	14.9314	1615	152.5	54.5	0	23.97	9.41	13.3	55.486	2.79817	2.54729	1.80226	0
S_alpina_11156_4	11	A	A	47.0863	14.9314	1615	167.9	54.48	2	23.13	10.74	14.31	61.8677	3.08186	2.15363	1.61635	0.0367107
S_alpina_11156_5	11	A	A	47.0863	14.9314	1615	121.4	47.43	0	20.64	8.36	14.97	72.5291	2.55956	2.4689	1.37876	0
S_alpina_11156_6	11	A	A	47.0863	14.9314	1615	236.2	66.69	6	28.08	13.13	17.68	62.963	3.54176	2.13861	1.58824	0.0899685
S_alpina_11156_7	11	A	A	47.0863	14.9314	1615	282.6	70.67	2	29.9	14.29	19.54	65.3512	3.99887	2.09237	1.53019	0.0283006
S_alpina_11156_8	11	A	A	47.0863	14.9314	1615	115.8	45.19	0	19.29	8.98	11.43	59.2535	2.56251	2.14811	1.68766	0
S_alpina_11156_9	11	A	A	47.0863	14.9314	1615	145.3	50.77	0	21.12	9.57	12.9	61.0795	2.86193	2.2069	1.63721	0
S_alpina_11174_1	12	H	A	47.0394	14.3304	1856.7	156.3	51.86	0	22.09	10.74	12.12	54.8665	3.01388	2.0568	1.82261	0
S_alpina_11174_10	12	H	A	47.0394	14.3304	1856.7	91.5	42.07	0	18.32	7.51	11.62	63.4279	2.17495	2.43941	1.57659	0
S_alpina_11174_2	12	H	A	47.0394	14.3304	1856.7	122.7	46.6	0	19.14	9.67	12.99	67.8683	2.63305	1.97932	1.47344	0
S_alpina_11174_3	12	H	A	47.0394	14.3304	1856.7	22.3	19.18	0	7.92	4.19	5.47	69.0657	1.16267	1.89021	1.4479	0
S_alpina_11174_4	12	H	A	47.0394	14.3304	1856.7	65.3	35.99	0	15.63	6.42	9.1	58.2214	1.81439	2.43458	1.71758	0
S_alpina_11174_5	12	H	A	47.0394	14.3304	1856.7	90.2	38.92	0	16.26	8.44	10.43	64.1451	2.31757	1.92654	1.55896	0
S_alpina_11174_7	12	H	A	47.0394	14.3304	1856.7	102	43.83	0	18.72	7.89	13.08	69.8718	2.32717	2.37262	1.43119	0
S_alpina_11174_8	12	H	A	47.0394	14.3304	1856.7	30.5	23.59	0	9.71	4.53	7.73	79.6087	1.29292	2.14349	1.25614	0
S_alpina_11174_9	12	H	A	47.0394	14.3304	1856.7	26	21.53	0	9.22	4.15	5.83	63.2321	1.20762	2.22169	1.58148	0
S_alpina_11175_1	12	H	A	47.0394	14.3304	1856.7	180.2	56.03	0	24.31	11.25	13.82	56.849	3.21613	2.16089	1.75904	0
S_alpina_11175_2	12	H	A	47.0394	14.3304	1856.7	116	46.2	0	19.51	8.6	10.8	55.3562	2.51082	2.2686	1.80648	0
S_alpina_11175_3	12	H	A	47.0394	14.3304	1856.7	53.1	33.61	0	14.89	5.14	7.5	50.3694	1.57989	2.89689	1.98533	0
S_alpina_11175_4	12	H	A	47.0394	14.3304	1856.7	162.5	55.58	0	23.93	9.52	10.36	43.2929	2.92371	2.51366	2.30985	0
S_alpina_11175_6	12	H	A	47.0394	14.3304	1856.7	67.7	38.4	0	17	6.06	8.55	50.2941	1.76302	2.80528	1.9883	0
S_alpina_11175_7	12	H	A	47.0394	14.3304	1856.7	94.6	42.41	3	18.15	7.12	10.72	59.0634	2.23061	2.54916	1.6931	0.070738
S_alpina_11176_1	12	H	A	47.0394	14.3304	1856.7	44.2	27.45	33	11.27	5.64	6.81	60.4259	1.6102	1.99823	1.65492	1.20219
S_alpina_11176_10	12	H	A	47.0394	14.3304	1856.7	41.3	26.47	36	10.89	5.35	6.72	61.708	1.56026	2.03551	1.62054	1.36003
S_alpina_11176_2	12	H	A	47.0394	14.3304	1856.7	44	26.86	33	11.1	5.77	6.19	55.7658	1.63812	1.92374	1.79321	1.22859
S_alpina_11176_3	12	H	A	47.0394	14.3304	1856.7	64.2	33.03	39	13.46	6.93	7.74	57.5037	1.94369	1.94228	1.73902	1.18074
S_alpina_11176_4	12	H	A	47.0394	14.3304	1856.7	27.8	21.67	31	8.31	4.97	5.31	63.8989	1.28288	1.67203	1.56497	1.43055
S_alpina_11176_5	12	H	A	47.0394	14.3304	1856.7	17.4	18.14	31	7.66	3.28	5.06	66.0574	0.959206	2.33537	1.51383	1.70893
S_alpina_11176_6	12	H	A	47.0394	14.3304	1856.7	28.1	22.55	23	9.49	4.2	6.07	63.9621	1.24612	2.25952	1.56343	1.01996
S_alpina_11176_7	12	H	A	47.0394	14.3304	1856.7	41.3	26.49	37	10.87	5.39	6.76	62.1895	1.55908	2.0167	1.60799	1.39675
S_alpina_11176_8	12	H	A	47.0394	14.3304	1856.7	44.4	27.18	32	11.49	5.69	6.98	60.7485	1.63355	2.01933	1.64613	1.17734
S_alpina_11176_9	12	H	A	47.0394	14.3304	1856.7	20.1	19.06	27	8.07	3.32	5.88	72.8625	1.05456	2.43072	1.37245	1.41658
S_alpina_11177_1	12	H	A	47.0394	14.3304	1856.7	58.3	31.23	0	12.79	6.74	8.2	64.1126	1.86679	1.89763	1.55976	0
S_alpina_11177_10	12	H	A	47.0394	14.3304	1856.7	43.1	27.4	0	11.43	5.35	6.3	55.1181	1.57299	2.13645	1.81429	0
S_alpina_11177_2	12	H	A	47.0394	14.3304	1856.7	77.8	35.86	2	14.17	7.93	8.54	60.2682	2.16955	1.78689	1.65925	0.0557724
S_alpina_11177_3	12	H	A	47.0394	14.3304	1856.7	114.7	44.79	0	18.69	9.27	12.36	66.1316	2.56084	2.01618	1.51214	0
S_alpina_11177_4	12	H	A	47.0394	14.3304	1856.7	78.7	36.42	0	15.13	7.53	8.05	53.2056	2.1609	2.0093	1.8795	0
S_alpina_11177_5	12	H	A	47.0394	14.3304	1856.7	51.4	29.99	3	12.87	5.93	7.44	57.8089	1.7139	2.17032	1.72984	0.100033
S_alpina_11177_6	12	H	A	47.0394	14.3304	1856.7	79.3	35.51	0	14.85	8.32	8.3	55.8923	2.23317	1.78486	1.78916	0
S_alpina_11177_7	12	H	A	47.0394	14.3304	1856.7	43.3	27.74	0	11.55	5.42	6.49	56.1905	1.56092	2.131	1.77966	0
S_alpina_11177_8	12	H	A	47.0394	14.3304	1856.7	78.3	36.03	0	15.09	7.23	8.67	57.4553	2.17319	2.08714	1.74048	0
S_alpina_11177_9	12	H	A	47.0394	14.3304	1856.7	122	44.5	0	18.64	10	10.21	54.7747	2.74157	1.864	1.82566	0
S_alpina_11178_1	12	H	A	47.0394	14.3304	1856.7	139.3	52.35	0	22.89	9	10.21	44.6046	2.66094	2.54333	2.24192	0
S_alpina_11178_10	12	H	A	47.0394	14.3304	1856.7	63.7	35.28	0	15.43	6.17	8.77	56.8373	1.80556	2.50081	1.75941	0
S_alpina_11178_2	12	H	A	47.0394	14.3304	1856.7	95.8	43.6	0	18.99	7.15	9.8	51.6061	2.19725	2.65594	1.93776	0
S_alpina_11178_3	12	H	A	47.0394	14.3304	1856.7	250	67.53	0	29.24	11.96	15.07	51.539	3.70206	2.44482	1.94028	0
S_alpina_11178_5	12	H	A	47.0394	14.3304	1856.7	209.8	63.91	0	27.54	11.62	13.44	48.8017	3.28274	2.37005	2.04911	0
S_alpina_11178_7	12	H	A	47.0394	14.3304	1856.7	158.8	56.17	0	25.01	9.8	13.4	53.5786	2.82713	2.55204	1.86642	0
S_alpina_11178_8	12	H	A	47.0394	14.3304	1856.7	206.5	63.23	0	27.5	11.65	13.32	48.4364	3.26585	2.36052	2.06456	0
S_alpina_11178_9	12	H	A	47.0394	14.3304	1856.7	190.2	61.24	0	26.83	10.12	14.25	53.1122	3.10581	2.65119	1.88281	0
S_alpina_11179_1	12	H	A	47.0394	14.3304	1856.7	81.9	37.6	0	15.83	7.5	8.38	52.9375	2.17819	2.11067	1.88902	0
S_alpina_11179_10	12	H	A	47.0394	14.3304	1856.7	116	44.93	7	19.52	8.11	11.79	60.3996	2.58179	2.40691	1.65564	0.155798
S_alpina_11179_2	12	H	A	47.0394	14.3304	1856.7	36.6	25.43	2	10.62	4.44	6.93	65.2542	1.43924	2.39189	1.53247	0.0786473
S_alpina_11179_3	12	H	A	47.0394	14.3304	1856.7	48.8	27.46	0	11.01	6.19	6.36	57.7657	1.77713	1.77868	1.73113	0
S_alpina_11179_4	12	H	A	47.0394	14.3304	1856.7	27.7	20.98	0	8.41	4.58	5.25	62.4257	1.32031	1.83624	1.6019	0
S_alpina_11179_5	12	H	A	47.0394	14.3304	1856.7	84.5	37.66	0	15.22	8.18	8.92	58.6071	2.24376	1.86064	1.70628	0
S_alpina_11179_6	12	H	A	47.0394	14.3304	1856.7	80.7	35.92	0	14.87	7.94	9.2	61.8695	2.24666	1.8728	1.6163	0
S_alpina_11179_7	12	H	A	47.0394	14.3304	1856.7	83.2	38.68	6	16.22	7.3	10.45	64.4266	2.15098	2.22192	1.55215	0.155119
S_alpina_11179_8	12	H	A	47.0394	14.3304	1856.7	148.9	49.12	3	20.66	11.07	13.46	65.15	3.03135	1.86631	1.53492	0.0610749
S_alpina_11179_9	12	H	A	47.0394	14.3304	1856.7	83.2	38.53	6	16.32	7.26	10.84	66.4216	2.15936	2.24793	1.50554	0.155723
S_alpina_11180_1	12	H	A	47.0394	14.3304	1856.7	35.3	24.72	0	10.12	4.93	5.93	58.5968	1.42799	2.05274	1.70658	0
S_alpina_11180_10	12	H	A	47.0394	14.3304	1856.7	208.6	58.41	0	24.25	12.3	13.38	55.1753	3.57131	1.97154	1.81241	0
S_alpina_11180_2	12	H	A	47.0394	14.3304	1856.7	64.5	35.61	0	15.32	6.42	9.23	60.248	1.81129	2.38629	1.6598	0
S_alpina_11180_3	12	H	A	47.0394	14.3304	1856.7	39.3	27.11	0	11.11	5.22	5.72	51.4851	1.44965	2.12835	1.94231	0
S_alpina_11180_4	12	H	A	47.0394	14.3304	1856.7	199.4	55.38	0	21.52	12.24	13.61	63.2435	3.60058	1.75817	1.58119	0
S_alpina_11180_5	12	H	A	47.0394	14.3304	1856.7	48.3	31.12	6	13.62	4.68	9.03	66.2996	1.55206	2.91026	1.50831	0.192802
S_alpina_11180_6	12	H	A	47.0394	14.3304	1856.7	86.4	39.54	0	16.29	7.59	11.2	68.7538	2.18513	2.14625	1.45446	0
S_alpina_11180_7	12	H	A	47.0394	14.3304	1856.7	55.6	32.8	4	13.96	5.65	9.03	64.6848	1.69512	2.4708	1.54596	0.121951
S_alpina_11180_8	12	H	A	47.0394	14.3304	1856.7	80.5	37.08	0	15.1	7.66	9.95	65.894	2.17098	1.97128	1.51759	0
S_alpina_11180_9	12	H	A	47.0394	14.3304	1856.7	142.8	49.52	0	20.38	9.71	10.73	52.6497	2.88368	2.09887	1.89935	0
S_alpina_11181_1	12	H	A	47.0394	14.3304	1856.7	186	55.35	0	23.1	11.44	11.86	51.342	3.36043	2.01923	1.94772	0
S_alpina_11181_10	12	H	A	47.0394	14.3304	1856.7	160.8	50.67	0	20.73	10.9	12.33	59.479	3.17348	1.90183	1.68127	0
S_alpina_11181_2	12	H	A	47.0394	14.3304	1856.7	216.2	59.87	0	24.52	11.85	15.98	65.1713	3.61116	2.0692	1.53442	0
S_alpina_11181_3	12	H	A	47.0394	14.3304	1856.7	132.9	45.43	0	17.94	10.56	11.43	63.7124	2.92538	1.69886	1.56955	0
S_alpina_11181_4	12	H	A	47.0394	14.3304	1856.7	186.4	55.12	0	23.27	11.4	10.42	44.7787	3.38171	2.04123	2.23321	0
S_alpina_11181_5	12	H	A	47.0394	14.3304	1856.7	218.3	61.54	0	25.85	12.32	13.26	51.2959	3.54729	2.09821	1.94947	0
S_alpina_11181_6	12	H	A	47.0394	14.3304	1856.7	153	50.46	0	20.44	10.2	13.89	67.955	3.0321	2.00392	1.47156	0
S_alpina_11181_7	12	H	A	47.0394	14.3304	1856.7	197.2	57.19	0	23.89	12.65	13.61	56.9694	3.44816	1.88854	1.75533	0
S_alpina_11181_8	12	H	A	47.0394	14.3304	1856.7	61.1	32.17	0	13.41	6.82	7.9	58.9113	1.89929	1.96628	1.69747	0
S_alpina_11181_9	12	H	A	47.0394	14.3304	1856.7	141.8	48.73	0	19.15	10.8	12.22	63.812	2.90991	1.77315	1.5671	0
S_alpina_11182_1	12	H	A	47.0394	14.3304	1856.7	306.2	72.97	0	29.88	15.35	15.49	51.8407	4.19625	1.94658	1.92899	0
S_alpina_11182_2	12	H	A	47.0394	14.3304	1856.7	79.8	38.89	0	16.93	6.62	10.13	59.8346	2.05194	2.5574	1.67127	0
S_alpina_11182_3	12	H	A	47.0394	14.3304	1856.7	280	71.08	0	30.99	13.19	17.8	57.4379	3.93922	2.34951	1.74101	0
S_alpina_11133_1	13	H	A	47.3634	15.4274	1664.8	76.2	35.71	0	14.91	8.01	9.24	61.9718	2.13386	1.86142	1.61364	0
S_alpina_11133_10	13	H	A	47.3634	15.4274	1664.8	45.5	25.92	0	10.23	6.12	6.7	65.4936	1.7554	1.67157	1.52687	0
S_alpina_11133_2	13	H	A	47.3634	15.4274	1664.8	80.9	34.57	0	13.32	8.39	8.58	64.4144	2.34018	1.5876	1.55245	0
S_alpina_11133_3	13	H	A	47.3634	15.4274	1664.8	63.4	33.19	0	13.7	7.07	7.27	53.0657	1.91021	1.93777	1.88446	0
S_alpina_11133_4	13	H	A	47.3634	15.4274	1664.8	118.6	42.7	0	16.7	9.73	10.21	61.1377	2.77752	1.71634	1.63565	0
S_alpina_11133_5	13	H	A	47.3634	15.4274	1664.8	145.2	46.99	0	18.91	10.89	9.69	51.2427	3.09002	1.73646	1.9515	0
S_alpina_11133_6	13	H	A	47.3634	15.4274	1664.8	123.4	42.53	0	16.86	10.23	11.43	67.7936	2.90148	1.64809	1.47507	0
S_alpina_11133_7	13	H	A	47.3634	15.4274	1664.8	99.4	38.5	0	13.99	9.51	8.97	64.1172	2.58182	1.47108	1.55964	0
S_alpina_11133_8	13	H	A	47.3634	15.4274	1664.8	36	24.17	0	9.85	4.97	5.8	58.8832	1.48945	1.98189	1.69828	0
S_alpina_11133_9	13	H	A	47.3634	15.4274	1664.8	120.6	42.33	0	16.63	10.03	10.85	65.2435	2.84904	1.65803	1.53272	0
S_alpina_11134_1	13	H	A	47.3634	15.4274	1664.8	231.4	64.1	0	26.23	13.1	16.97	64.6969	3.60998	2.00229	1.54567	0
S_alpina_11134_10	13	H	A	47.3634	15.4274	1664.8	146.2	52.4	0	21.98	10.59	13.51	61.465	2.79008	2.07554	1.62694	0
S_alpina_11134_2	13	H	A	47.3634	15.4274	1664.8	204.7	59.23	0	25.28	12.45	16.4	64.8734	3.45602	2.03052	1.54146	0
S_alpina_11134_3	13	H	A	47.3634	15.4274	1664.8	173.6	54.46	1	23.11	11.23	15.27	66.0753	3.18766	2.05788	1.51343	0.0183621
S_alpina_11134_4	13	H	A	47.3634	15.4274	1664.8	144.6	52.63	1	21.74	10.39	12.93	59.4756	2.74748	2.0924	1.68136	0.0190006
S_alpina_11134_5	13	H	A	47.3634	15.4274	1664.8	174.9	55.11	4	23.42	10.52	13.76	58.7532	3.17365	2.22624	1.70203	0.0725821
S_alpina_11134_6	13	H	A	47.3634	15.4274	1664.8	155.3	50.86	0	20.68	11.64	12.57	60.7834	3.05348	1.77663	1.64519	0
S_alpina_11134_7	13	H	A	47.3634	15.4274	1664.8	188.5	56.23	1	23.16	11.98	14.18	61.2263	3.3523	1.93322	1.63329	0.0177841
S_alpina_11134_8	13	H	A	47.3634	15.4274	1664.8	171.9	57.28	2	22.78	10.4	15.23	66.8569	3.00105	2.19038	1.49573	0.0349162
S_alpina_11134_9	13	H	A	47.3634	15.4274	1664.8	68.5	35.79	0	15.27	5.83	8.84	57.8913	1.91394	2.61921	1.72738	0
S_alpina_11135_1	13	H	A	47.3634	15.4274	1664.8	33.2	26.48	0	11.4	4.02	8.8	77.193	1.25378	2.83582	1.29545	0
S_alpina_11135_10	13	H	A	47.3634	15.4274	1664.8	112.3	43.36	2	17.92	8.5	9.41	52.5112	2.58994	2.10824	1.90436	0.0461255
S_alpina_11135_2	13	H	A	47.3634	15.4274	1664.8	17.4	18	0	7.37	3.34	4.95	67.1642	0.966667	2.20659	1.48889	0
S_alpina_11135_3	13	H	A	47.3634	15.4274	1664.8	54.8	28.58	0	11.06	6.55	6.55	59.2224	1.91742	1.68855	1.68855	0
S_alpina_11135_4	13	H	A	47.3634	15.4274	1664.8	54.2	29.49	0	10.94	7.13	7.61	69.5612	1.83791	1.53436	1.43758	0
S_alpina_11135_6	13	H	A	47.3634	15.4274	1664.8	94.2	38.95	0	15.53	9.06	9.42	60.6568	2.41849	1.71413	1.64862	0
S_alpina_11135_7	13	H	A	47.3634	15.4274	1664.8	86.3	37.99	0	15.65	7.67	10.1	64.5367	2.27165	2.04042	1.5495	0
S_alpina_11135_8	13	H	A	47.3634	15.4274	1664.8	73.4	33.46	0	12.88	8.24	8.22	63.8199	2.19366	1.56311	1.56691	0
S_alpina_11136_1	13	H	A	47.3634	15.4274	1664.8	118.5	45.47	0	17.56	9.61	12.03	68.508	2.60611	1.82726	1.45968	0
S_alpina_11136_2	13	H	A	47.3634	15.4274	1664.8	30.4	22.11	0	8.67	5.12	5.78	66.6667	1.37494	1.69336	1.5	0
S_alpina_11136_3	13	H	A	47.3634	15.4274	1664.8	73.1	33.93	0	12.69	8.33	7.21	56.8164	2.15444	1.52341	1.76006	0
S_alpina_11136_6	13	H	A	47.3634	15.4274	1664.8	118.1	44.69	0	16.98	9.77	8.61	50.7067	2.64265	1.73797	1.97213	0
S_alpina_11136_7	13	H	A	47.3634	15.4274	1664.8	72.3	33.78	0	12.68	8.34	7.56	59.6215	2.14032	1.52038	1.67725	0
S_alpina_11136_8	13	H	A	47.3634	15.4274	1664.8	28	21.24	0	8.46	4.85	5.64	66.6667	1.31827	1.74433	1.5	0
S_alpina_11137_1	13	H	A	47.3634	15.4274	1664.8	69.4	32.22	0	12.52	8.12	6.8	54.3131	2.15394	1.54187	1.84118	0
S_alpina_11137_10	13	H	A	47.3634	15.4274	1664.8	40.6	25.44	0	10.11	5.72	6.33	62.6113	1.59591	1.76748	1.59716	0
S_alpina_11137_2	13	H	A	47.3634	15.4274	1664.8	49.1	27.96	0	11.12	6.37	7.34	66.0072	1.75608	1.74568	1.51499	0
S_alpina_11137_3	13	H	A	47.3634	15.4274	1664.8	48.4	26.78	0	10.34	6.54	6.25	60.4449	1.80732	1.58104	1.6544	0
S_alpina_11137_4	13	H	A	47.3634	15.4274	1664.8	91.9	36.62	0	14.13	8.94	7.3	51.6631	2.50956	1.58054	1.93562	0
S_alpina_11137_5	13	H	A	47.3634	15.4274	1664.8	45.7	26.6	0	10.33	6.55	6.48	62.7299	1.71805	1.5771	1.59414	0
S_alpina_11137_6	13	H	A	47.3634	15.4274	1664.8	35.1	22.34	0	8.25	5.79	5.24	63.5152	1.57117	1.42487	1.57443	0
S_alpina_11137_7	13	H	A	47.3634	15.4274	1664.8	44	26.03	0	10.38	6.52	6.46	62.2351	1.69036	1.59202	1.60681	0
S_alpina_11137_8	13	H	A	47.3634	15.4274	1664.8	54.3	28.64	0	11.34	6.83	6.41	56.5256	1.89595	1.66032	1.76911	0
S_alpina_11137_9	13	H	A	47.3634	15.4274	1664.8	47.9	27.62	0	11.11	6.27	6.35	57.1557	1.73425	1.77193	1.74961	0
S_alpina_11138_1	13	H	A	47.3634	15.4274	1664.8	52.1	30.63	0	13.29	5.33	7.59	57.1106	1.70095	2.49343	1.75099	0
S_alpina_11138_10	13	H	A	47.3634	15.4274	1664.8	70.4	38.16	0	17.27	6.38	10.44	60.4517	1.84486	2.7069	1.65421	0
S_alpina_11138_2	13	H	A	47.3634	15.4274	1664.8	39.2	28.56	2	12.62	4.41	6.84	54.1997	1.37255	2.86168	1.84503	0.070028
S_alpina_11138_3	13	H	A	47.3634	15.4274	1664.8	54.5	33.41	0	14.52	5.25	8.48	58.4022	1.63125	2.76571	1.71226	0
S_alpina_11138_4	13	H	A	47.3634	15.4274	1664.8	68.8	38.08	2	17.03	6.25	9.81	57.6042	1.80672	2.7248	1.73598	0.052521
S_alpina_11138_5	13	H	A	47.3634	15.4274	1664.8	54.6	33.41	0	14.52	5.17	10.11	69.6281	1.63424	2.80851	1.4362	0
S_alpina_11138_6	13	H	A	47.3634	15.4274	1664.8	57.6	32.61	0	14.18	5.84	8.45	59.591	1.76633	2.42808	1.67811	0
S_alpina_11138_7	13	H	A	47.3634	15.4274	1664.8	52.2	30.88	0	13.38	5.33	7.82	58.4454	1.69041	2.51032	1.711	0
S_alpina_11138_8	13	H	A	47.3634	15.4274	1664.8	25.4	23.45	0	10.34	3.35	4.93	47.6789	1.08316	3.08657	2.09736	0
S_alpina_11138_9	13	H	A	47.3634	15.4274	1664.8	54.2	33.61	0	14.97	4.84	9.86	65.8651	1.61262	3.09298	1.51826	0
S_alpina_11139_1	13	H	A	47.3634	15.4274	1664.8	94.7	37.76	0	14.14	8.88	8.27	58.4866	2.50794	1.59234	1.70979	0
S_alpina_11139_2	13	H	A	47.3634	15.4274	1664.8	63.6	31.43	0	12.39	7.04	7.8	62.954	2.02354	1.75994	1.58846	0
S_alpina_11139_3	13	H	A	47.3634	15.4274	1664.8	43.3	26.89	0	11.13	5.4	6.82	61.2758	1.61026	2.06111	1.63196	0
S_alpina_11139_4	13	H	A	47.3634	15.4274	1664.8	35.7	24.53	0	10.09	5	5.66	56.0951	1.45536	2.018	1.78269	0
S_alpina_11139_5	13	H	A	47.3634	15.4274	1664.8	11.3	13.8	0	5.66	2.54	2.7	47.7032	0.818841	2.22835	2.0963	0
S_alpina_11140_1	13	H	A	47.3634	15.4274	1664.8	273.7	63.83	0	24.8	15.74	16.03	64.6371	4.28795	1.5756	1.5471	0
S_alpina_11140_10	13	H	A	47.3634	15.4274	1664.8	101.5	39.45	0	16.16	8.87	9.06	56.0644	2.57288	1.82187	1.78366	0
S_alpina_11140_11	13	H	A	47.3634	15.4274	1664.8	143.1	47.49	0	19.47	10.33	13.03	66.9235	3.01327	1.8848	1.49424	0
S_alpina_11140_2	13	H	A	47.3634	15.4274	1664.8	83.9	38.52	0	16.24	7.26	10.95	67.4261	2.17809	2.23691	1.48311	0
S_alpina_11140_3	13	H	A	47.3634	15.4274	1664.8	174.2	50.72	0	19.37	12.91	12.11	62.5194	3.43454	1.50039	1.5995	0
S_alpina_11140_4	13	H	A	47.3634	15.4274	1664.8	33.7	23.21	0	9.34	4.74	5.81	62.2056	1.45196	1.97046	1.60757	0
S_alpina_11140_5	13	H	A	47.3634	15.4274	1664.8	170.2	50.6	0	19.97	12.15	12.03	60.2404	3.36364	1.64362	1.66002	0
S_alpina_11140_6	13	H	A	47.3634	15.4274	1664.8	112.2	43.06	0	18.16	8.75	10.97	60.4075	2.60567	2.07543	1.65542	0
S_alpina_11140_7	13	H	A	47.3634	15.4274	1664.8	210.5	55.01	0	21.39	14.17	12.92	60.4021	3.82658	1.50953	1.65557	0
S_alpina_11140_8	13	H	A	47.3634	15.4274	1664.8	143.1	47.49	0	19.45	10.07	14.16	72.8021	3.01327	1.93148	1.37359	0
S_alpina_11140_9	13	H	A	47.3634	15.4274	1664.8	145.2	45.88	0	17.29	11.81	9.76	56.4488	3.16478	1.46401	1.77152	0
S_alpina_11141_1	13	H	A	47.3634	15.4274	1664.8	113.9	42.92	0	17.79	9.05	10.89	61.2142	2.65377	1.96575	1.63361	0
S_alpina_11141_10	13	H	A	47.3634	15.4274	1664.8	74.9	34.01	0	13.27	7.54	7.74	58.3271	2.20229	1.75995	1.71447	0
S_alpina_11141_2	13	H	A	47.3634	15.4274	1664.8	96.7	38.99	0	15.68	8.68	9.08	57.9082	2.48012	1.80645	1.72687	0
S_alpina_11141_3	13	H	A	47.3634	15.4274	1664.8	56.9	32.29	0	13.41	6.1	7.88	58.7621	1.76216	2.19836	1.70178	0
S_alpina_11141_4	13	H	A	47.3634	15.4274	1664.8	70.6	33.1	0	13.15	7.47	7.67	58.327	2.13293	1.76037	1.71447	0
S_alpina_11141_5	13	H	A	47.3634	15.4274	1664.8	77.8	34.8	0	13.15	8.21	7.13	54.2205	2.23563	1.60171	1.84432	0
S_alpina_11141_6	13	H	A	47.3634	15.4274	1664.8	101.6	40.51	0	16.66	8.44	10.37	62.2449	2.50802	1.97393	1.60656	0
S_alpina_11141_7	13	H	A	47.3634	15.4274	1664.8	54.7	29.11	0	11.36	6.37	7.15	62.9401	1.87908	1.78336	1.58881	0
S_alpina_11141_8	13	H	A	47.3634	15.4274	1664.8	75.4	33.75	0	13.15	7.92	7.68	58.403	2.23407	1.66035	1.71224	0
S_alpina_11141_9	13	H	A	47.3634	15.4274	1664.8	50.1	28.56	0	11.47	6.31	5.99	52.2232	1.7542	1.81775	1.91486	0
S_alpina_NW17_067_1	13	A	A	47.717	15.776	1551.1	68	37.39	0	15.83	6	8.99	56.7909	1.81867	2.63833	1.76085	0
S_alpina_NW17_067_2	13	A	A	47.717	15.776	1551.1	44.3	31.06	0	12.92	4.81	8.67	67.1053	1.42627	2.68607	1.4902	0
S_alpina_NW17_067_3	13	A	A	47.717	15.776	1551.1	76.1	37.24	0	14.08	7.71	6.2	44.0341	2.0435	1.8262	2.27097	0
S_alpina_NW17_067_4	13	A	A	47.717	15.776	1551.1	86.9	44.86	0	15.63	8.02	6.12	39.1555	1.93714	1.94888	2.55392	0
S_alpina_NW17_067_5	13	A	A	47.717	15.776	1551.1	150.4	53.41	0	20.02	10.65	10.39	51.8981	2.81595	1.87981	1.92685	0
S_alpina_NW17_067_6	13	A	A	47.717	15.776	1551.1	87.6	44.64	0	17.86	7.06	8.8	49.2721	1.96237	2.52975	2.02955	0
S_alpina_NW17_067_7	13	A	A	47.717	15.776	1551.1	109	49.98	0	17.93	8.7	11.38	63.469	2.18087	2.06092	1.57557	0
S_alpina_NW17_068_1	13	A	A	47.717	15.776	1551.1	43.6	28.56	1	11.02	5.58	5.28	47.9129	1.52661	1.97491	2.08712	0.035014
S_alpina_NW17_068_10	13	A	A	47.717	15.776	1551.1	34.5	24.48	0	9.5	5.15	5.25	55.2632	1.40931	1.84466	1.80952	0
S_alpina_NW17_068_2	13	A	A	47.717	15.776	1551.1	42.4	27.76	3	10.58	5.77	5.3	50.0945	1.52738	1.83362	1.99623	0.108069
S_alpina_NW17_068_3	13	A	A	47.717	15.776	1551.1	55.6	30.47	0	11.65	6.81	5.65	48.4979	1.82475	1.71072	2.06195	0
S_alpina_NW17_068_4	13	A	A	47.717	15.776	1551.1	49.5	29.55	0	11.05	6.36	5.44	49.2308	1.67513	1.73742	2.03125	0
S_alpina_NW17_068_5	13	A	A	47.717	15.776	1551.1	41.5	25.87	0	9.83	5.95	5.64	57.3754	1.60417	1.6521	1.74291	0
S_alpina_NW17_068_6	13	A	A	47.717	15.776	1551.1	29.5	23.01	0	9.1	4.57	4.87	53.5165	1.28205	1.99125	1.86858	0
S_alpina_NW17_068_7	13	A	A	47.717	15.776	1551.1	61.4	31.73	0	12.1	7.34	6.19	51.157	1.93508	1.6485	1.95477	0
S_alpina_NW17_068_8	13	A	A	47.717	15.776	1551.1	40.1	27.08	0	10.32	5.3	3.64	35.2713	1.4808	1.94717	2.83516	0
S_alpina_NW17_068_9	13	A	A	47.717	15.776	1551.1	40.6	28.55	0	9.87	5.9	4.8	48.6322	1.42207	1.67288	2.05625	0
S_alpina_NW17_075_1	13	A	A	47.8858	16.0711	617	49.1	32.79	0	12.81	5.65	5.96	46.5262	1.49741	2.26726	2.14933	0
S_alpina_NW17_075_10	13	A	A	47.8858	16.0711	617	37.4	28.36	0	11.41	5.02	6.41	56.1788	1.31876	2.27291	1.78003	0
S_alpina_NW17_075_2	13	A	A	47.8858	16.0711	617	47.3	30.85	0	12.22	5.65	6.89	56.383	1.53323	2.16283	1.77358	0
S_alpina_NW17_075_3	13	A	A	47.8858	16.0711	617	36.3	27.4	0	11.05	5.07	6.33	57.2851	1.32482	2.17949	1.74566	0
S_alpina_NW17_075_4	13	A	A	47.8858	16.0711	617	37.4	27.38	0	10.99	5.06	5.47	49.7725	1.36596	2.17194	2.00914	0
S_alpina_NW17_075_5	13	A	A	47.8858	16.0711	617	34.6	27.12	0	11.22	4.65	6.31	56.2389	1.27581	2.4129	1.77813	0
S_alpina_NW17_075_6	13	A	A	47.8858	16.0711	617	37.6	27.12	0	10.67	5.31	6.82	63.9175	1.38643	2.00942	1.56452	0
S_alpina_NW17_075_7	13	A	A	47.8858	16.0711	617	39.3	27.47	0	11.04	5.44	6.15	55.7065	1.43065	2.02941	1.79512	0
S_alpina_NW17_075_8	13	A	A	47.8858	16.0711	617	34.1	26.89	0	11.17	4.37	5.47	48.9705	1.26813	2.55606	2.04205	0
S_alpina_NW17_075_9	13	A	A	47.8858	16.0711	617	36.9	26.85	0	10.7	5.48	5.29	49.4393	1.3743	1.95255	2.02268	0
S_alp_PM20_059_SI_2_1	14	H	A	46.3514	14.6631	1843	16.3	16.69	0	6.11	3.63	3.38	55.3191	0.976633	1.6832	1.80769	0
S_alp_PM20_059_SI_2_2	14	H	A	46.3514	14.6631	1843	11.8	14.28	0	5.42	2.92	3.33	61.4391	0.826331	1.85616	1.62763	0
S_alp_PM20_059_SI_2_3	14	H	A	46.3514	14.6631	1843	16.4	17.15	0	6.14	3.71	3.59	58.4691	0.956268	1.65499	1.71031	0
S_alp_PM20_059_SI_2_4	14	H	A	46.3514	14.6631	1843	17.2	17.88	0	6.03	3.98	3.8	63.0182	0.961969	1.51508	1.58684	0
S_alp_PM20_060_SI_2_1	14	H	A	46.3514	14.6631	1843	37	27.71	0	9.02	5.49	3.14	34.8115	1.33526	1.64299	2.87261	0
S_alp_PM20_060_SI_2_2	14	H	A	46.3514	14.6631	1843	69.1	33.39	0	11.9	8.17	5.48	46.0504	2.06948	1.45655	2.17153	0
S_alp_PM20_060_SI_2_3	14	H	A	46.3514	14.6631	1843	48.1	28.9	0	10.75	6.11	6.1	56.7442	1.66436	1.75941	1.7623	0
S_alp_PM20_060_SI_2_4	14	H	A	46.3514	14.6631	1843	36.1	27.08	0	8.98	5.7	4.23	47.1047	1.33309	1.57544	2.12293	0
S_alp_PM20_060_SI_2_5	14	H	A	46.3514	14.6631	1843	26.3	22.31	0	8.81	4.4	3.67	41.6572	1.17884	2.00227	2.40054	0
S_alp_PM20_060_SI_2_7	14	H	A	46.3514	14.6631	1843	33.6	27.39	0	10.05	4.68	3.93	39.1045	1.22673	2.14744	2.55725	0
S_alp_PM20_061_SI_2_1	14	H	A	46.3514	14.6631	1843	48.1	31.44	0	11.92	6.01	7.54	63.255	1.5299	1.98336	1.5809	0
S_alp_PM20_061_SI_2_2	14	H	A	46.3514	14.6631	1843	42	28.41	0	10.45	5.92	5.7	54.5455	1.47835	1.7652	1.83333	0
S_alp_PM20_061_SI_2_3	14	H	A	46.3514	14.6631	1843	29.4	23.53	0	9.15	4.57	5.26	57.4863	1.24947	2.00219	1.73954	0
S_alp_PM20_061_SI_2_4	14	H	A	46.3514	14.6631	1843	34.3	26.73	0	10.86	4.32	5.84	53.7753	1.2832	2.51389	1.85959	0
S_alp_PM20_061_SI_2_5	14	H	A	46.3514	14.6631	1843	38.6	27.67	0	10.55	5.32	5.92	56.1137	1.39501	1.98308	1.78209	0
S_alp_PM20_061_SI_2_6	14	H	A	46.3514	14.6631	1843	45.7	31.67	0	11.79	5.68	7.23	61.3232	1.44301	2.0757	1.63071	0
S_alp_PM20_063_SI_2_1	14	H	A	46.3514	14.6631	1843	48.1	31.26	0	12.39	5.75	7.04	56.82	1.53871	2.15478	1.75994	0
S_alp_PM20_063_SI_2_2	14	H	A	46.3514	14.6631	1843	43.6	28.36	0	10.46	6.14	6.75	64.5315	1.53738	1.70358	1.54963	0
S_alp_PM20_063_SI_2_3	14	H	A	46.3514	14.6631	1843	30.8	25.52	0	10.27	4.28	5.84	56.8647	1.2069	2.39953	1.75856	0
S_alp_PM20_063_SI_2_4	14	H	A	46.3514	14.6631	1843	27.3	22.42	0	8.86	4.56	5.97	67.3815	1.21766	1.94298	1.48409	0
S_alp_PM20_063_SI_2_5	14	H	A	46.3514	14.6631	1843	31.2	26.38	0	9.06	4.71	5.14	56.7329	1.18271	1.92357	1.76265	0
S_alp_PM20_063_SI_2_6	14	H	A	46.3514	14.6631	1843	27.4	22.38	0	8.21	4.89	4.49	54.6894	1.22431	1.67894	1.82851	0
S_alp_PM20_063_SI_2_7	14	H	A	46.3514	14.6631	1843	15	16.92	0	6.52	3.24	3.03	46.4724	0.886525	2.01235	2.15182	0
S_alp_PM20_064_SI_2_1	14	H	A	46.3514	14.6631	1843	14.7	16.73	0	6.25	3.35	3.43	54.88	0.878661	1.86567	1.82216	0
S_alp_PM20_064_SI_2_2	14	H	A	46.3514	14.6631	1843	14.4	16.4	0	6.31	3.02	2.3	36.4501	0.878049	2.0894	2.74348	0
S_alp_PM20_064_SI_2_3	14	H	A	46.3514	14.6631	1843	11.5	14.61	0	5.45	2.94	3.65	66.9725	0.787132	1.85374	1.49315	0
S_alp_PM20_064_SI_2_4	14	H	A	46.3514	14.6631	1843	17	17.12	0	6.35	3.92	4.22	66.4567	0.992991	1.6199	1.50474	0
S_alp_PM20_065_SI_2_1	14	H	A	46.3514	14.6631	1843	48.1	28.75	0	9.93	6.29	4.94	49.7482	1.67304	1.5787	2.01012	0
S_alp_PM20_065_SI_2_2	14	H	A	46.3514	14.6631	1843	21.2	20.03	0	7.63	3.9	3.28	42.9882	1.05841	1.95641	2.32622	0
S_alp_PM20_065_SI_2_3	14	H	A	46.3514	14.6631	1843	27.4	22.42	0	8.14	4.87	3.5	42.9975	1.22212	1.67146	2.32571	0
S_alp_PM20_065_SI_2_4	14	H	A	46.3514	14.6631	1843	19.9	18.92	0	7.05	3.92	3.89	55.1773	1.0518	1.79847	1.81234	0
S_alp_PM20_066_SI_2_1	14	H	A	46.3514	14.6631	1843	23.4	20.26	0	7.75	4	3.68	47.4839	1.15499	1.9375	2.10598	0
S_alp_PM20_066_SI_2_2	14	H	A	46.3514	14.6631	1843	19.8	21.42	0	8.63	3.21	4.17	48.3198	0.92437	2.68847	2.06954	0
S_alp_PM20_066_SI_2_3	14	H	A	46.3514	14.6631	1843	17	18.24	0	7.4	3.2	3.82	51.6216	0.932018	2.3125	1.93717	0
S_alp_PM20_066_SI_2_4	14	H	A	46.3514	14.6631	1843	20.1	20.98	0	8.55	3.45	4.99	58.3626	0.958055	2.47826	1.71343	0
S_alp_PM20_066_SI_2_5	14	H	A	46.3514	14.6631	1843	12.8	15.37	0	6.27	3.1	3.68	58.6922	0.832791	2.02258	1.7038	0
S_alp_PM20_067_SI_2_1	14	H	A	46.3514	14.6631	1843	12.7	17.05	0	6.45	2.86	3.42	53.0233	0.744868	2.25524	1.88596	0
S_alp_PM20_067_SI_2_2	14	H	A	46.3514	14.6631	1843	19.3	19.73	0	8.04	3.23	2.61	32.4627	0.978206	2.48916	3.08046	0
S_alp_PM20_067_SI_2_3	14	H	A	46.3514	14.6631	1843	10.1	14.61	0	5.81	2.27	2.24	38.5542	0.691307	2.55947	2.59375	0
S_alp_PM20_067_SI_2_4	14	H	A	46.3514	14.6631	1843	15.8	17.42	0	7.08	3.14	4.3	60.7345	0.907003	2.25478	1.64651	0
S_alp_PM20_068_SI_2_1	14	H	A	46.3514	14.6631	1843	39	30.36	0	12.45	4.58	6.91	55.502	1.28458	2.71834	1.80174	0
S_alp_PM20_068_SI_2_2	14	H	A	46.3514	14.6631	1843	48	33.47	0	13.38	5.24	7.82	58.4454	1.43412	2.55344	1.711	0
S_alp_PM20_068_SI_2_3	14	H	A	46.3514	14.6631	1843	29.9	27.27	0	10.63	3.76	5.75	54.0922	1.09644	2.82713	1.8487	0
S_alp_PM20_068_SI_2_4	14	H	A	46.3514	14.6631	1843	65.8	38.9	0	15.7	6.19	9.31	59.2994	1.69152	2.53635	1.68636	0
S_alp_PM20_068_SI_2_5	14	H	A	46.3514	14.6631	1843	34	28.67	0	11.32	3.94	5.58	49.2933	1.18591	2.8731	2.02867	0
S_alp_PM20_068_SI_2_6	14	H	A	46.3514	14.6631	1843	32.1	29.98	0	12.02	3.67	5.51	45.8403	1.07071	3.2752	2.18149	0
S_alp_PM20_068_SI_2_7	14	H	A	46.3514	14.6631	1843	25.6	24.82	0	10.6	3.1	3.36	31.6981	1.03143	3.41935	3.15476	0
S_alp_PM20_068_SI_2_8	14	H	A	46.3514	14.6631	1843	26.7	24.34	0	10.22	3.36	4.12	40.3131	1.09696	3.04167	2.48058	0
S_alp_PM20_069_SI_2_1	14	H	A	46.3514	14.6631	1843	45.3	28.89	0	10.84	6.17	6.36	58.6716	1.56802	1.75689	1.7044	0
S_alp_PM20_069_SI_2_10	14	H	A	46.3514	14.6631	1843	21.5	20.6	0	8.6	3.57	4.73	55	1.04369	2.40896	1.81818	0
S_alp_PM20_069_SI_2_2	14	H	A	46.3514	14.6631	1843	31.3	24.44	0	9.68	4.75	6.1	63.0165	1.28069	2.03789	1.58689	0
S_alp_PM20_069_SI_2_3	14	H	A	46.3514	14.6631	1843	25.8	21.98	0	9.05	4.24	5.21	57.5691	1.17379	2.13443	1.73704	0
S_alp_PM20_069_SI_2_4	14	H	A	46.3514	14.6631	1843	22.7	20.04	0	7.72	4.32	4.69	60.7513	1.13273	1.78704	1.64606	0
S_alp_PM20_069_SI_2_5	14	H	A	46.3514	14.6631	1843	41	29.01	0	10.79	5.6	6.2	57.4606	1.41331	1.92679	1.74032	0
S_alp_PM20_069_SI_2_6	14	H	A	46.3514	14.6631	1843	28	23.29	0	9.53	4.19	5.78	60.6506	1.20223	2.27446	1.64879	0
S_alp_PM20_069_SI_2_7	14	H	A	46.3514	14.6631	1843	29.5	24.25	0	9.84	4.18	5.78	58.7398	1.21649	2.35407	1.70242	0
S_alp_PM20_069_SI_2_8	14	H	A	46.3514	14.6631	1843	26.8	21.78	0	8.3	4.63	4.94	59.5181	1.23049	1.79266	1.68016	0
S_alp_PM20_069_SI_2_9	14	H	A	46.3514	14.6631	1843	20.1	20.06	0	7.63	3.92	3.9	51.114	1.00199	1.94643	1.95641	0
S_alpina_11111_1	16	A	A	42.0215	20.8691	2022.9	31.7	26.9	0	9.46	4.72	5.18	54.7569	1.17844	2.00424	1.82625	0
S_alpina_11111_10	16	A	A	42.0215	20.8691	2022.9	29.8	21.08	0	8.22	4.86	4.45	54.1363	1.41366	1.69136	1.84719	0
S_alpina_11111_2	16	A	A	42.0215	20.8691	2022.9	20.2	18.02	0	6.69	4.02	3.88	57.997	1.12098	1.66418	1.72423	0
S_alpina_11111_3	16	A	A	42.0215	20.8691	2022.9	15.2	15.94	0	5.17	4.08	3.17	61.3153	0.953576	1.26716	1.63091	0
S_alpina_11111_4	16	A	A	42.0215	20.8691	2022.9	20.3	18.68	0	6.3	4.56	3.59	56.9841	1.08672	1.38158	1.75487	0
S_alpina_11111_5	16	A	A	42.0215	20.8691	2022.9	41.8	34.2	0	9.27	6	5.09	54.9083	1.22222	1.545	1.82122	0
S_alpina_11111_6	16	A	A	42.0215	20.8691	2022.9	26.1	22.23	0	8.05	4.74	4.55	56.5217	1.17409	1.69831	1.76923	0
S_alpina_11111_7	16	A	A	42.0215	20.8691	2022.9	28.1	22.62	0	8.22	4.46	4.87	59.2457	1.24226	1.84305	1.68789	0
S_alpina_11111_8	16	A	A	42.0215	20.8691	2022.9	14.5	18.41	0	6.29	3.17	4.3	68.3625	0.787615	1.98423	1.46279	0
S_alpina_11111_9	16	A	A	42.0215	20.8691	2022.9	43.6	27.69	0	9.8	5.73	5.41	55.2041	1.57458	1.7103	1.81146	0
S_alpina_11112_1	16	A	A	42.0215	20.8691	2022.9	110.1	42.86	0	17.8	8.79	10.95	61.5169	2.56883	2.02503	1.62557	0
S_alpina_11112_10	16	A	A	42.0215	20.8691	2022.9	55.5	28.96	0	11.39	7	6.72	58.9991	1.91644	1.62714	1.69494	0
S_alpina_11112_2	16	A	A	42.0215	20.8691	2022.9	158.9	49.65	0	19.81	11.28	11.4	57.5467	3.2004	1.75621	1.73772	0
S_alpina_11112_3	16	A	A	42.0215	20.8691	2022.9	98.1	39.75	0	16.4	8.53	8.7	53.0488	2.46792	1.92263	1.88506	0
S_alpina_11112_4	16	A	A	42.0215	20.8691	2022.9	74.3	34.27	0	13.78	7.88	7.52	54.5718	2.16808	1.74873	1.83245	0
S_alpina_11112_5	16	A	A	42.0215	20.8691	2022.9	73.1	34.75	0	14.18	7.68	8.26	58.2511	2.1036	1.84635	1.71671	0
S_alpina_11112_6	16	A	A	42.0215	20.8691	2022.9	48.4	28.57	0	12.03	5.9	6.77	56.276	1.69408	2.03898	1.77696	0
S_alpina_11112_7	16	A	A	42.0215	20.8691	2022.9	71	33.51	0	13.43	7.44	6.9	51.3775	2.11877	1.80511	1.94638	0
S_alpina_11112_8	16	A	A	42.0215	20.8691	2022.9	79.7	35.47	0	13.65	8.51	7.29	53.4066	2.24697	1.604	1.87243	0
S_alpina_11112_9	16	A	A	42.0215	20.8691	2022.9	39.1	25.38	0	10.25	4.77	5.69	55.5122	1.54058	2.14885	1.80141	0
S_alpina_11113_1	16	A	A	42.0215	20.8691	2022.9	29.4	22.69	0	9.89	4.26	6.52	65.9252	1.29572	2.3216	1.51687	0
S_alpina_11113_10	16	A	A	42.0215	20.8691	2022.9	37.4	26.17	0	11.12	5.01	6.81	61.241	1.42912	2.21956	1.63289	0
S_alpina_11113_2	16	A	A	42.0215	20.8691	2022.9	86.5	37.91	0	15.32	8.16	8.89	58.0287	2.28172	1.87745	1.72328	0
S_alpina_11113_3	16	A	A	42.0215	20.8691	2022.9	40.1	26.71	0	11.56	5	7.3	63.1488	1.50131	2.312	1.58356	0
S_alpina_11113_4	16	A	A	42.0215	20.8691	2022.9	29.9	23.47	0	9.86	4.24	5.18	52.5355	1.27397	2.32547	1.90347	0
S_alpina_11113_5	16	A	A	42.0215	20.8691	2022.9	20	19.07	0	8.09	3.42	4.78	59.0853	1.04877	2.3655	1.69247	0
S_alpina_11113_6	16	A	A	42.0215	20.8691	2022.9	39.3	26.72	0	11.71	4.95	7.46	63.7062	1.47081	2.36566	1.56971	0
S_alpina_11113_7	16	A	A	42.0215	20.8691	2022.9	26	21.76	0	9.43	2.96	5.48	58.1124	1.19485	3.18581	1.7208	0
S_alpina_11113_8	16	A	A	42.0215	20.8691	2022.9	24.3	20.92	0	9.04	3.95	5.64	62.3894	1.16157	2.28861	1.60284	0
S_alpina_11114_1	16	A	A	42.0215	20.8691	2022.9	25.2	21.54	0	9.08	3.88	5.05	55.6167	1.16992	2.34021	1.79802	0
S_alpina_11114_10	16	A	A	42.0215	20.8691	2022.9	30.6	23.44	0	9.92	4.05	5.85	58.9718	1.30546	2.44938	1.69573	0
S_alpina_11114_2	16	A	A	42.0215	20.8691	2022.9	21.8	21.64	0	9.43	3.29	5.39	57.158	1.00739	2.86626	1.74954	0
S_alpina_11114_3	16	A	A	42.0215	20.8691	2022.9	39.9	27.8	0	12.05	4.74	6.57	54.5228	1.43525	2.54219	1.83409	0
S_alpina_11114_4	16	A	A	42.0215	20.8691	2022.9	33.7	24.15	0	10.1	4.6	6.67	66.0396	1.39545	2.19565	1.51424	0
S_alpina_11114_5	16	A	A	42.0215	20.8691	2022.9	35.4	25.88	0	11.05	4.58	6.44	58.2805	1.36785	2.41266	1.71584	0
S_alpina_11114_6	16	A	A	42.0215	20.8691	2022.9	65	34.91	0	15.15	6.15	9.86	65.0825	1.86193	2.46341	1.53651	0
S_alpina_11114_7	16	A	A	42.0215	20.8691	2022.9	33.9	24.25	0	10.04	4.57	6.83	68.0279	1.39794	2.19694	1.46999	0
S_alpina_11114_8	16	A	A	42.0215	20.8691	2022.9	28.2	21.93	0	8.86	4.33	6.33	71.4447	1.28591	2.04619	1.39968	0
S_alpina_11114_9	16	A	A	42.0215	20.8691	2022.9	30.5	23.63	0	10.12	4.13	6.1	60.2767	1.29073	2.45036	1.65902	0
S_alpina_11115_1	16	A	A	42.0215	20.8691	2022.9	59.7	30.01	0	11.71	7.15	7.55	64.4748	1.98934	1.63776	1.55099	0
S_alpina_11115_10	16	A	A	42.0215	20.8691	2022.9	45.6	26.55	0	9.65	5.93	6.36	65.9067	1.71751	1.62732	1.5173	0
S_alpina_11115_2	16	A	A	42.0215	20.8691	2022.9	63.5	30.9	0	11.46	7.24	7.26	63.3508	2.05502	1.58287	1.57851	0
S_alpina_11115_3	16	A	A	42.0215	20.8691	2022.9	34.1	23.72	0	9.55	5.07	5.67	59.3717	1.43761	1.88363	1.6843	0
S_alpina_11115_4	16	A	A	42.0215	20.8691	2022.9	29.2	20.48	0	7.93	4.99	4.31	54.3506	1.42578	1.58918	1.83991	0
S_alpina_11115_5	16	A	A	42.0215	20.8691	2022.9	45.1	27.66	0	9.73	5.95	6.56	67.4203	1.63051	1.63529	1.48323	0
S_alpina_11115_6	16	A	A	42.0215	20.8691	2022.9	24.9	19.22	0	7.22	4.4	3.83	53.0471	1.29553	1.64091	1.88512	0
S_alpina_11115_7	16	A	A	42.0215	20.8691	2022.9	29.5	20.71	0	8	4.94	4.03	50.375	1.42443	1.61943	1.98511	0
S_alpina_11115_8	16	A	A	42.0215	20.8691	2022.9	38.9	24.17	0	9.14	5.93	5.37	58.7527	1.60943	1.54132	1.70205	0
S_alpina_11115_9	16	A	A	42.0215	20.8691	2022.9	34.2	23.24	0	9.49	5.16	5.97	62.9083	1.4716	1.83915	1.58961	0
S_alpina_11116_1	16	A	A	42.0215	20.8691	2022.9	42.9	28.74	0	12.58	4.22	6.95	55.2464	1.49269	2.98104	1.81007	0
S_alpina_11116_10	16	A	A	42.0215	20.8691	2022.9	20.4	17.6	0	6.54	4.38	3.9	59.633	1.15909	1.49315	1.67692	0
S_alpina_11116_3	16	A	A	42.0215	20.8691	2022.9	22.8	21.07	0	8.93	3.27	4.92	55.0952	1.08211	2.73089	1.81504	0
S_alpina_11116_4	16	A	A	42.0215	20.8691	2022.9	18.1	18.92	0	8.07	2.91	4.74	58.7361	0.95666	2.7732	1.70253	0
S_alpina_11116_5	16	A	A	42.0215	20.8691	2022.9	33.4	26.06	0	11.2	4.28	7.09	63.3036	1.28166	2.61682	1.57969	0
S_alpina_11116_6	16	A	A	42.0215	20.8691	2022.9	22.9	19.67	0	8.21	3.87	4.97	60.5359	1.16421	2.12145	1.65191	0
S_alpina_11116_7	16	A	A	42.0215	20.8691	2022.9	31.9	23.97	0	10	4.58	5.93	59.3	1.33083	2.18341	1.68634	0
S_alpina_11116_8	16	A	A	42.0215	20.8691	2022.9	22.3	19.29	0	7.73	3.71	5.04	65.2005	1.15604	2.08356	1.53373	0
S_alpina_11116_9	16	A	A	42.0215	20.8691	2022.9	20	18.08	0	7.37	3.66	4.8	65.1289	1.10619	2.01366	1.53542	0
S_alpina_11121_1	16	A	A	42.0215	20.8691	2022.9	22.7	19.14	0	7.54	4.09	4.44	58.8859	1.186	1.84352	1.6982	0
S_alpina_11121_10	16	A	A	42.0215	20.8691	2022.9	22.4	19.09	0	7.45	4.05	4.42	59.3289	1.17339	1.83951	1.68552	0
S_alpina_11121_3	16	A	A	42.0215	20.8691	2022.9	17.5	17.32	0	7.03	3.44	4.03	57.3257	1.01039	2.0436	1.74442	0
S_alpina_11121_4	16	A	A	42.0215	20.8691	2022.9	13.3	16.84	0	7.2	2.68	4.71	65.4167	0.789786	2.68657	1.52866	0
S_alpina_11121_5	16	A	A	42.0215	20.8691	2022.9	23.3	20.49	0	8.71	3.71	5	57.4053	1.13714	2.34771	1.742	0
S_alpina_11121_6	16	A	A	42.0215	20.8691	2022.9	16.3	15.43	0	5.53	3.91	2.73	49.3671	1.05638	1.41432	2.02564	0
S_alpina_11121_7	16	A	A	42.0215	20.8691	2022.9	22.2	20.58	0	8.8	3.65	5.06	57.5	1.07872	2.41096	1.73913	0
S_alpina_11121_8	16	A	A	42.0215	20.8691	2022.9	14	16.03	0	6.53	3.32	4.29	65.6968	0.873362	1.96687	1.52214	0
S_alpina_11121_9	16	A	A	42.0215	20.8691	2022.9	10	13.05	0	5.42	2.53	3.22	59.4096	0.766284	2.14229	1.68323	0
S_alpina_11122_1	16	A	A	42.0215	20.8691	2022.9	95.9	41.77	32	17.71	8.01	10.79	60.926	2.29591	2.21099	1.64133	0.7661
S_alpina_11122_10	16	A	A	42.0215	20.8691	2022.9	43.4	28.06	0	12.05	5.34	7.48	62.0747	1.54669	2.25655	1.61096	0
S_alpina_11122_2	16	A	A	42.0215	20.8691	2022.9	73.9	36.37	44	15.57	6.47	9.54	61.2717	2.03189	2.40649	1.63208	1.20979
S_alpina_11122_3	16	A	A	42.0215	20.8691	2022.9	118.3	42.72	10	15.6	10.52	9.24	59.2308	2.76919	1.48289	1.68831	0.234082
S_alpina_11122_4	16	A	A	42.0215	20.8691	2022.9	96.1	38.76	3	15.56	8.71	9.01	57.9049	2.47936	1.78645	1.72697	0.0773994
S_alpina_11122_5	16	A	A	42.0215	20.8691	2022.9	39.3	26.33	0	11	5.2	7.02	63.8182	1.49259	2.11538	1.56695	0
S_alpina_11122_6	16	A	A	42.0215	20.8691	2022.9	46.3	28.31	0	12.09	5.5	7.99	66.0877	1.63546	2.19818	1.51314	0
S_alpina_11122_8	16	A	A	42.0215	20.8691	2022.9	43.6	28.29	4	11.98	5.33	7.35	61.3523	1.54118	2.24765	1.62993	0.141393
S_alpina_11122_9	16	A	A	42.0215	20.8691	2022.9	53.5	31.29	0	13.11	6.09	7.49	57.132	1.70981	2.15271	1.75033	0

## Sheet: S. alpina S.breviserrata av.
Sample ID	Group ID	Genetic	Phenotype	Latitude [N]	Longitude [E]	Altitude (m)	A (surface area)	P (perimeter)	T (number of teeth)	BL (length)	BW (maximum width)	BWP (maximum width position)	LBW (position of maximal width in % BL)	A/P (ratio surface to perimeter)	BL/BW (ration length to width)	BL/BWP (ratio length to maximum width position)	T/P (ratio teeth to perimeter)
S_breviserrata_LP22288	1	B	B	45.4892	6.85095	2362.2	92.52	41.478	50.3	18.07	7.499	11.358	62.9208	2.2055	2.40659	1.59367	1.21586
S_breviserrata_LP22108	2	B	B	44.4326	6.92215	2409.1	127.8	44.3513	30.375	17.9	9.43	11.2462	62.9279	2.78317	1.92483	1.5948	0.711239
S_breviserrata_LP22143	2	B	B	44.7246	6.98064	2398.3	25.77	21.571	38.6	9.362	3.768	5.565	59.3071	1.15821	2.58446	1.70182	1.82599
S_breviserrata_LP22109	2	B	B	44.4326	6.92215	2409.1	116.68	42.995	32.2	17.6331	8.718	10.839	61.5252	2.58836	2.0324	1.63596	0.797801
S_breviserrata_LP22267	2	B	B	45.2605	6.89106	2344.5	62.42	33.209	61.6	14.188	6.119	8.29	58.4028	1.81884	2.34919	1.71881	1.89702
S_breviserrata_LP22140	2	B	B	44.7246	6.98064	2398.3	41.57	25.238	23.4	9.902	5.509	5.534	55.9346	1.62487	1.80935	1.79322	0.950876
S_breviserrata_LP22141	2	B	B	44.7246	6.98064	2398.3	51.98	30.27	37.3	12.985	5.367	7.627	58.8089	1.66783	2.46375	1.71879	1.25143
S_breviserrata_LP22181	1	B	B	45.088	6.36037	2436.8	72.86	36.563	18.4	15.664	6.815	9.648	61.7743	1.97353	2.3083	1.62587	0.528222
S_breviserrata_LP22182	1	B	B	45.088	6.36037	2436.8	21.89	20.068	31.3	8.741	3.46	4.743	54.4807	1.05624	2.60255	1.85489	1.56615
S_breviserrata_LP22185	1	B	B	45.088	6.36037	2436.8	24.52	21.504	22.6	9.351	3.758	5.873	62.6351	1.13914	2.49963	1.61976	1.05636
S_breviserrata_LP22279	2	B	B	45.2605	6.89106	2344.5	77.0333	38.3967	44	16.8522	6.83222	10.7922	64.0594	1.97424	2.49919	1.56962	1.16346
S_breviserrata_LP22281	2	B	B	45.2605	6.89106	2344.5	114.61	44.208	49.5	18.718	8.76	11.583	62.291	2.46538	2.18156	1.61326	1.17949
S_breviserrata_LP22283	2	B	B	45.2605	6.89106	2344.5	59.89	30.511	36.3	12.42	6.478	7.586	61.2718	1.89087	1.94466	1.63618	1.23002
S_breviserrata_LP22346	1	B	B	45.4892	6.85095	2362.2	29.93	24.022	39.4	10.366	3.947	6.397	61.6792	1.21869	2.65698	1.62686	1.68942
S_breviserrata_LP22347	1	B	B	45.4892	6.85095	2362.2	56.38	34.949	35.8	15.578	4.942	9.617	62.2438	1.54542	3.20166	1.61343	1.04804
S_breviserrata_LP22348	1	B	B	45.4892	6.85095	2362.2	48.78	30.3015	45.4	13.166	5.426	7.824	59.4457	1.59408	2.47381	1.68725	1.50466
S_breviserrata_LP22349	1	B	B	45.3643	7.10731	2503.6	88.842	39.683	53	17.002	7.341	10.704	63.015	2.16945	2.38002	1.59888	1.36139
S_brev_10904_CH_3	3	B	B	46.4103	7.6145	2219.4	59.84	40.157	44	16.339	5.388	9.285	56.8146	1.435	3.06311	1.77629	1.13416
S_brev_10903_CH_3	3	B	B	46.4103	7.6145	2219.4	19.65	20.913	33.2	7.727	3.672	3.948	51.2817	0.927988	2.11971	1.96325	1.59677
S_brev_10902_CH_3	3	B	B	46.4103	7.6145	2219.4	34.79	31.63	40.9	12.359	3.825	6.19	50.0299	1.02047	3.25577	2.00601	1.34333
S_brev_10894_CH_3	3	B	B	46.4103	7.6145	2219.4	36.83	28.44	34.4	11.215	4.472	6.014	53.6568	1.22129	2.61148	1.87249	1.25635
S_brev_10896_CH_3	3	B	B	46.4103	7.6145	2219.4	54.35	33.741	42.8	12.878	5.997	6.965	53.7923	1.55919	2.20054	1.87849	1.30244
S_brev_10897_CH_3	3	B	B	46.4103	7.6145	2219.4	37.66	29.608	44.8	11.575	4.663	6.309	54.6231	1.26088	2.49064	1.86093	1.51771
S_brev_10898_CH_3	3	B	B	46.4103	7.6145	2219.4	32.46	27.591	39.2	11.078	4.278	5.913	53.2476	1.14919	2.63003	1.8811	1.45509
S_brev_10899_CH_3	3	B	B	46.4103	7.6145	2219.4	75.25	40.327	43.2	15.146	7.073	8.397	55.3508	1.78093	2.16038	1.81221	1.11071
S_brev_10900_CH_3	3	B	B	46.4103	7.6145	2219.4	51.51	37.375	55.3	13.281	5.643	6.844	51.5262	1.361	2.43396	1.9697	1.49046
S_brev_10901_CH_3	3	B	B	46.4103	7.6145	2219.4	53.59	35.218	44.8	13.099	6.048	7.677	58.6325	1.4852	2.18797	1.71203	1.296
S_brev_10861_CH_4	4	B	B	46.5806	9.81883	2210.5	156.96	60.836	56.3	21.137	10.707	12.174	57.5015	2.49634	2.00765	1.76083	0.99979
S_brev_10860_CH_4	4	B	B	46.5806	9.81883	2210.5	115.32	53.111	57.7	20.108	8.715	11.718	58.0192	2.12252	2.32407	1.75534	1.11528
S_brev_10858_CH_4	4	B	B	46.5806	9.81883	2210.5	79	39.681	50	14.387	7.703	8.093	56.3565	1.93342	1.89917	1.78181	1.30633
S_brev_10859_CH_4	4	B	B	46.5806	9.81883	2210.5	71.43	42.724	56	16.245	6.452	9.739	60.2618	1.63917	2.54125	1.67292	1.34797
S_brev_10866_CH_4	4	B	B	46.5806	9.81883	2210.5	159.89	62.656	47	23.604	9.311	11.668	49.3697	2.48329	2.55358	2.04226	0.783477
S_brev_10868_CH_4	4	B	B	46.5806	9.81883	2210.5	150.12	58.774	57.9	22.357	9.669	13.313	59.4374	2.50585	2.31043	1.69048	1.01435
S_brev_10865_CH_4	4	B	B	46.5806	9.81883	2210.5	136.85	55.04	58.2	21.006	9.349	12.521	59.5286	2.40012	2.28891	1.68613	1.08968
S_brev_10869_CH_4	4	B	B	46.5806	9.81883	2210.5	97.31	46.184	42.6	18.06	7.501	9.368	52.4203	2.00039	2.46313	1.91549	0.936369
S_brev_10870_CH_4	4	B	B	46.5806	9.81883	2210.5	66.07	39.035	36	14.252	6.39	7.081	49.3246	1.63803	2.29782	2.06607	0.965953
S_brev_10871_CH_4	4	B	B	46.5806	9.81883	2210.5	92.6	45.228	66.1	16.6	7.9	9.023	54.9621	1.92373	2.10735	1.84296	1.50709
S_alp_brev_10574_IT_5	5	H	I	46.9624	11.5575	1434.4	109.05	48.324	41.9	17.204	8.962	8.859	51.7441	2.16566	1.93349	1.94197	0.894971
S_alp_brev_10588_IT_5	5	H	I	46.9624	11.5575	1434.4	59.89	35.171	50.6	13.198	6.39	7.27	55.0342	1.69086	2.06715	1.82135	1.44327
S_alp_brev_10586_IT_5	5	H	I	46.9624	11.5575	1434.4	80.36	40.26	40.8	15.957	6.976	8.421	52.7164	1.8811	2.36407	1.90874	1.04914
S_alp_brev_10567_IT_5	5	H	I	46.9624	11.5575	1434.4	230.32	69.972	52.9	23.976	13.76	13.127	54.436	3.16639	1.75708	1.87438	0.784012
S_alp_brev_10565_IT_5	5	H	I	46.9624	11.5575	1434.4	90.95	42.724	55.7	16.483	7.773	9.576	58.5117	2.07031	2.18506	1.72386	1.33554
S_alp_brev_10566_IT_5	5	H	I	46.9624	11.5575	1434.4	115.3	51.1	49.5	16.922	9.72	9.316	54.9409	2.20821	1.76057	1.83006	0.990247
S_alp_brev_10576_IT_5	5	H	I	46.9624	11.5575	1434.4	80.94	41.661	41.3	14.863	7.7	7.901	53.1806	1.91781	1.9269	1.89594	0.999839
S_alp_brev_10569_IT_5	5	H	I	46.9624	11.5575	1434.4	101.8	47.275	48.9	15.842	9.219	8.42	52.5785	2.10123	1.71291	1.9171	1.04333
S_alp_brev_10568_IT_5	5	H	I	46.9624	11.5575	1434.4	150.09	52.21	50.4	19.649	10.607	9.745	49.5597	2.801	1.87445	2.025	0.976183
S_alp_brev_10584_IT_5	5	H	I	46.9624	11.5575	1434.4	86.2	41.5175	36.25	15.2525	7.5525	8.4225	54.6015	1.97317	2.0462	1.87694	0.944607
S_alp_brev_10605_IT_6	6	H	I	46.5224	11.7675	1980.6	57.25	34.1567	6	13.19	5.75333	6.21333	47.8006	1.59631	2.3612	2.11178	0.146287
S_alp_brev_10611_IT_6	6	H	I	46.5224	11.7675	1980.6	83.2	38.229	36.1	13.839	8.024	7.957	57.4579	2.02579	1.749	1.74704	0.972404
S_alp_brev_10598_IT_6	6	H	I	46.5224	11.7675	1980.6	81.94	38.486	35	13.91	7.63	6.892	49.8492	1.92387	1.89296	2.03128	1.00818
S_alp_brev_10602_IT_6	6	B	I	46.5224	11.7675	1980.6	87.14	44.586	42.2	16.416	7.628	9.039	55.1027	1.89497	2.14304	1.8179	0.958743
S_alp_brev_10604_IT_6	6	B	I	46.5224	11.7675	1980.6	104.77	48.797	42.4	17.552	8.632	9.808	55.6998	2.08568	2.05667	1.7987	0.878591
S_alp_brev_10607_IT_6	6	H	I	46.5224	11.7675	1980.6	48.2833	29.995	41.5	11.2617	5.46333	5.255	47.1952	1.46147	2.21202	2.12894	1.48715
S_alp_brev_10609_IT_6	6	B	I	46.5224	11.7675	1980.6	82.03	42.335	26.5	15.864	7.181	8.592	54.2176	1.84978	2.2509	1.8566	0.626319
S_alp_brev_10614_IT_6	6	B	I	46.5224	11.7675	1980.6	156.37	60.046	50.9	21.951	9.642	11.1421	50.6402	2.41634	2.34175	1.989	0.901971
S_alp_brev_10615_IT_6	6	B	I	46.5224	11.7675	1980.6	95.05	46.695	39.9	16.562	8.15	9.38	56.4114	1.97485	2.04512	1.77993	0.86996
S_alp_brev_10618_IT_6	6	H	I	46.5224	11.7675	1980.6	76.38	39.112	22.8	14.276	7.57	7.88	55.1983	1.88754	1.90923	1.81603	0.586879
S_alp_brev_10613_IT_6	6	H	I	46.5224	11.7675	1980.6	141.811	55.85	48.2222	20.3922	8.93556	10.48	51.0857	2.26707	2.32211	1.98709	0.951783
S_alp_brev_10778_AT_7	7	H	I	47.132	13.6767	1136.6	55.2667	36.6	12.5556	14.9311	5.28667	8.87111	59.3145	1.48237	2.92338	1.70057	0.32527
S_alp_brev_10763_AT_7	7	H	I	47.132	13.6767	1136.6	111.08	47.758	27.8	17.272	8.408	10.068	58.2498	2.25445	2.06147	1.72408	0.599209
S_alp_brev_10768_AT_7	7	H	I	47.132	13.6767	1136.6	81.05	44.8875	19.875	17.7175	6.63875	10.2837	58.018	1.74234	2.68493	1.72732	0.483671
S_alp_brev_10770_AT_7	7	H	I	47.132	13.6767	1136.6	142.317	54.49	29.3333	21.195	9.06	10.9867	52.6779	2.43802	2.35028	1.92541	0.658177
S_alp_brev_10751_AT_7	7	H	I	47.132	13.6767	1136.6	163.817	59.3433	28.5	21.95	10.5383	11.6983	53.0145	2.68492	2.10737	1.89219	0.497058
S_alp_brev_10753_AT_7	7	H	I	47.132	13.6767	1136.6	117.09	49.422	28.4	18.202	9.183	9.603	53.125	2.32671	1.99093	1.89517	0.586405
S_alp_brev_10754_AT_7	7	H	I	47.132	13.6767	1136.6	95.11	45.725	31	16.813	8.105	9.013	53.6946	2.06922	2.07633	1.87337	0.686777
S_alp_brev_10758_AT_7	7	H	I	47.132	13.6767	1136.6	92.5625	46.1913	50.5	18.025	7.15125	10.345	57.2505	1.89921	2.58632	1.75164	1.13
S_alp_brev_10761_AT_7	7	H	I	47.132	13.6767	1136.6	55.98	38.51	31.6	15.004	5.61	8.376	55.9323	1.44159	2.70077	1.79165	0.827949
S_alp_brev_10757_AT_7	7	H	I	47.132	13.6767	1136.6	199.38	65.872	36	25.818	9.998	13.922	54.6121	2.75964	2.60742	1.85612	0.568208
S_alp_brev_10765_AT_7	7	H	I	47.132	13.6767	1136.6	65.4333	39.7783	44.8333	14.6417	6.07333	7.90167	53.9289	1.60647	2.45162	1.86653	1.15359
S_alp_brev_10784_AT_8	8	H	I	46.9733	13.8897	1427	48.11	30.404	5.3	12.025	5.648	6.906	57.3599	1.5586	2.13316	1.75058	0.18023
S_alp_brev_10793_AT_8	8	H	I	46.9733	13.8897	1427	82.3	40.087	13.7	16.025	7.099	8.419	52.1553	1.98328	2.33191	1.9315	0.346583
S_alp_brev_10787_AT_8	8	H	I	46.9733	13.8897	1427	110.74	47.382	2.2	18.294	8.514	10.556	57.422	2.31857	2.14947	1.75739	0.0441895
S_alp_brev_10783_AT_8	8	H	I	46.9733	13.8897	1427	40.1143	28.9029	22.4286	11.3414	4.97143	5.83143	51.4124	1.33084	2.29719	1.95614	0.754562
S_alp_brev_10782_AT_8	8	H	I	46.9733	13.8897	1427	49.29	32.05	20.2	12.671	5.613	6.848	54.0298	1.52559	2.25972	1.85818	0.640907
S_alp_brev_10796_AT_8	8	H	I	46.9733	13.8897	1427	65.2875	35.7575	2.25	13.9462	6.46125	7.19875	51.8508	1.7618	2.17842	1.93979	0.0614166
S_alp_brev_10789_AT_8	8	H	I	46.9733	13.8897	1427	49.21	33.2	26.7	11.72	5.617	6.356	54.2781	1.47299	2.10655	1.85517	0.814166
S_alp_brev_10797_AT_8	8	H	I	46.9733	13.8897	1427	67.06	40.178	1	16.982	5.872	9.904	59.0368	1.60448	2.99483	1.72629	0.0256691
S_alp_brev_10780_AT_8	8	H	I	46.9733	13.8897	1427	53.08	34.251	27.3	13.215	5.796	6.938	52.3609	1.52767	2.28865	1.91811	0.814658
S_alp_brev_10788_AT_8	8	H	I	46.9733	13.8897	1427	72.17	37.626	1	15.011	6.922	7.869	52.3301	1.90472	2.18633	1.926	0.0267345
S_alp_brev_10808_AT_9	9	H	I	47.2403	13.6106	1890.3	152.51	51.822	28.7	19.582	10.475	10.065	51.2011	2.77506	1.90705	1.9669	0.515677
S_alp_brev_10815_AT_9	9	H	I	47.2403	13.6106	1890.3	82.05	40.8537	16.75	15.42	7.53875	9.13625	59.5663	1.92938	2.08268	1.7005	0.439577
S_alp_brev_10807_AT_9	9	H	I	47.2403	13.6106	1890.3	153.7	54.071	1	21.725	10.276	12.559	57.6921	2.72746	2.13158	1.73825	0.0192134
S_alp_brev_10806_AT_9	9	H	I	47.2403	13.6106	1890.3	81.45	40.547	19.3	14.899	7.605	9.197	61.8749	1.97243	1.97923	1.62331	0.468653
S_alp_brev_10805_AT_9	9	H	I	47.2403	13.6106	1890.3	127.17	52.969	32.7	20.325	8.942	11.882	58.6516	2.35234	2.34303	1.72097	0.643711
S_alp_brev_10817_AT_9	9	H	I	47.2403	13.6106	1890.3	45.1143	30.94	10.2857	12.2129	5.3	7.19143	58.9713	1.446	2.32135	1.70228	0.333092
S_alp_brev_10803_AT_9	9	H	I	47.2403	13.6106	1890.3	121.32	47.436	6.2	17.724	9.592	10.299	57.8387	2.44551	1.90068	1.746	0.143769
S_alp_brev_10816_AT_9	9	H	I	47.2403	13.6106	1890.3	72.34	36.256	21.4	13.395	7.422	7.858	58.891	1.9405	1.82109	1.70456	0.603234
S_alp_brev_10814_AT_9	9	H	I	47.2403	13.6106	1890.3	79.4	38.498	11.6	15.312	7.363	8.303	54.3687	2.01484	2.08739	1.85475	0.310979
S_alp_brev_10819_AT_9	9	H	I	47.2403	13.6106	1890.3	35.75	26.805	19.5	10.29	5.04	5.85	56.9108	1.33217	2.04828	1.76249	0.730739
S_alp_brev_10818_AT_9	9	H	I	47.2403	13.6106	1890.3	72.42	36.441	34.3	11.946	8.401	6.893	57.4749	1.92125	1.43145	1.74799	0.962827
S_alp_10621_IT_10	10	H	A	46.5607	11.8163	2431.3	109.55	49.6475	36.5	18.2325	8.2675	11.1825	61.5145	2.08193	2.33694	1.62963	0.759274
S_alp_10625_IT_10	10	H	A	46.5607	11.8163	2431.3	120.375	52.0962	0.125	18.225	9.4925	9.94125	54.3377	2.22667	1.93584	1.84329	0.00205829
S_alp_10630_IT_10	10	H	A	46.5607	11.8163	2431.3	116.738	49.8225	19.75	19.5775	8.45	9.33	47.6576	2.2807	2.31768	2.12563	0.385104
S_alp_10624_IT_10	10	H	A	46.5607	11.8163	2431.3	81.7571	40.46	10.8571	15.3171	7.48143	8.50429	55.6966	1.96058	2.05154	1.81165	0.288283
S_alp_10622_IT_10	10	H	A	46.5607	11.8163	2431.3	49.175	31.1575	42	11.3925	5.9625	6.005	52.8501	1.55831	1.91757	1.89522	1.35005
S_alp_10637A_IT_10	10	H	A	46.5607	11.8163	2431.3	95.35	45.65	45.5	15.96	8.545	9.07	56.5452	2.08533	1.86583	1.77747	0.998124
S_alp_10626_IT_10	10	H	A	46.5607	11.8163	2431.3	67.275	35.0575	1.125	12.89	7.22875	7.09375	55.3882	1.89426	1.80695	1.81947	0.0345822
S_alp_10623_IT_10	10	H	A	46.5607	11.8163	2431.3	118.967	49.155	0	16.61	9.57167	8.24833	49.8305	2.35543	1.7474	2.01122	0
S_alp_10620_IT_10	10	H	A	46.5607	11.8163	2431.3	84.925	41.895	4.5	15.095	7.87	7.035	48.3077	2.00296	1.90827	2.16251	0.127598
S_alp_10634_IT_10	10	H	A	46.5607	11.8163	2431.3	123.117	50.76	42	18.2233	9.19167	9.59833	52.9229	2.28017	2.02816	1.89051	0.837695
S_alpina_11143	11	A	A	47.0863	14.9314	1615	103.049	45.097	0	20.012	7.12	11.756	58.5648	2.22314	2.82374	1.71882	0
S_alpina_11150	11	A	A	47.0863	14.9314	1615	144.589	44.5067	0.222222	16.3111	11.0522	9.20222	56.0885	3.13853	1.47101	1.7917	0.00568343
S_alpina_11151	11	A	A	47.0863	14.9314	1615	164.9	50.61	0	19.799	11.343	11.684	59.1865	3.22401	1.77142	1.72428	0
S_alpina_11152	11	A	A	47.0863	14.9314	1615	174.586	52.6657	0	21.67	10.3229	12.43	58.2784	3.06292	2.11146	1.74738	0
S_alpina_11153	11	A	A	47.0863	14.9314	1615	168.39	50.145	0	19.354	11.712	10.283	53.1427	3.2858	1.66001	1.89696	0
S_alpina_11154	11	A	A	47.0863	14.9314	1615	167.62	50.184	0	19.9	11.529	12.058	60.5566	3.25361	1.73132	1.66104	0
S_alpina_11155	11	A	A	47.0863	14.9314	1615	181	53.89	0	22.22	11.041	13.018	59.021	3.29669	2.04399	1.70853	0
S_alpina_11156	11	A	A	47.0863	14.9314	1615	167.444	54.7167	1.55556	23.1811	10.5278	14.4589	62.3189	2.99431	2.22256	1.61273	0.0261715
S_alpina_11144	11	A	A	47.0863	14.9314	1615	170.46	51.509	0	20.756	10.849	9.942	47.9127	3.20127	1.92639	2.12126	0
S_alpina_11145	11	A	A	47.0863	14.9314	1615	233.93	58.738	0	23.08	13.852	13.177	57.1608	3.92236	1.68007	1.76586	0
S_alpina_11149	11	A	A	47.0863	14.9314	1615	201.3	57.7175	0	24.105	11.6262	12.1363	50.2406	3.39738	2.08844	1.99915	0
S_alpina_11148	11	A	A	47.0863	14.9314	1615	143.16	48.86	23.9	20.485	9.917	12.279	59.8191	2.89587	2.07639	1.68856	0.504892
S_alpina_11146	11	A	A	47.0863	14.9314	1615	118.47	46.228	0	19.34	8.569	10.017	52.1254	2.52102	2.34659	1.95029	0
S_alpina_11147	11	A	A	47.0863	14.9314	1615	190.76	57.199	0	23.952	10.985	13.327	55.6273	3.26306	2.22655	1.81892	0
S_alpina_11178	12	H	A	47.0394	14.3304	1856.7	164.262	55.4138	0	24.1788	9.68375	12.2825	51.0645	2.85592	2.50984	1.96778	0
S_alpina_11179	12	H	A	47.0394	14.3304	1856.7	79.15	35.631	2.4	14.868	7.257	9.158	61.5258	2.11288	2.0594	1.63254	0.0606362
S_alpina_11180	12	H	A	47.0394	14.3304	1856.7	96.07	39.129	1	16.167	7.64	9.781	60.7031	2.23478	2.18945	1.66279	0.0314753
S_alpina_11181	12	H	A	47.0394	14.3304	1856.7	165.37	51.653	0	21.23	10.894	12.29	58.3427	3.12889	1.94605	1.74071	0
S_alpina_11174	12	H	A	47.0394	14.3304	1856.7	78.5333	35.9522	0	15.2233	7.06	9.81889	65.5897	1.9938	2.16274	1.54066	0
S_alpina_11175	12	H	A	47.0394	14.3304	1856.7	112.35	45.3717	0.5	19.6317	7.94833	10.2917	52.5375	2.3707	2.53241	1.92368	0.0117897
S_alpina_11176	12	H	A	47.0394	14.3304	1856.7	37.28	24.89	32.2	10.261	5.054	6.352	62.5122	1.44877	2.06334	1.60765	1.31217
S_alpina_11177	12	H	A	47.0394	14.3304	1856.7	74.69	34.947	0.5	14.521	7.372	8.456	58.0958	2.07538	1.98837	1.72897	0.0155806
S_alpina_11182	12	H	A	47.0394	14.3304	1856.7	222	60.98	0	25.9333	11.72	14.4733	56.3711	3.3958	2.2845	1.78042	0
S_alpina_11134	13	H	A	47.3634	15.4274	1664.8	165.96	53.809	0.9	22.365	10.813	13.966	62.2097	3.02856	2.10043	1.61125	0.0162645
S_alpina_11133	13	H	A	47.3634	15.4274	1664.8	90.92	36.661	0	14.51	8.495	8.874	61.3364	2.3829	1.72703	1.64303	0
S_alpina_11138	13	H	A	47.3634	15.4274	1664.8	52.9	32.28	0.4	14.212	5.215	8.433	58.8977	1.61431	2.7479	1.71394	0.0122549
S_alpina_11139	13	H	A	47.3634	15.4274	1664.8	49.72	26.882	0	10.682	5.772	6.25	57.3029	1.68319	1.93195	1.76184	0
S_alpina_11135	13	H	A	47.3634	15.4274	1664.8	65.725	32.0388	0.25	12.8438	6.81375	8.1325	64.3332	1.93119	1.9614	1.57248	0.00576568
S_alpina_11137	13	H	A	47.3634	15.4274	1664.8	52.64	28.025	0	10.963	6.765	6.496	59.7201	1.84326	1.62429	1.68374	0
S_alpina_11140	13	H	A	47.3634	15.4274	1664.8	144.664	45.9327	0	18.3309	10.6182	11.53	62.7342	2.99206	1.7831	1.60285	0
S_alpina_11136	13	H	A	47.3634	15.4274	1664.8	73.4	33.5367	0	12.84	7.67	7.805	61.4976	2.03945	1.67445	1.64485	0
S_alpina_11141	13	H	A	47.3634	15.4274	1664.8	77.26	34.804	0	13.909	7.609	8.158	58.457	2.18423	1.8328	1.7158	0
S_alpina_NW17_068	13	A	A	47.717	15.776	1551.1	43.87	27.706	0.4	10.502	5.873	5.206	49.6952	1.56873	1.80132	2.04437	0.0143083
S_alpina_NW17_075	13	A	A	47.8858	16.0711	617	39	28.223	0	11.328	5.17	6.11	54.0418	1.37755	2.20148	1.86602	0
S_alpina_NW17_067	13	A	A	47.717	15.776	1551.1	88.9	42.6543	0	16.3243	7.56429	8.65	53.1036	2.0264	2.22428	1.94399	0
S_alp_PM20_064_SI_2	14	H	A	46.3514	14.6631	1843	14.4	16.215	0	6.09	3.3075	3.4	56.1898	0.884208	1.85718	1.89088	0
S_alp_PM20_065_SI_2	14	H	A	46.3514	14.6631	1843	29.15	22.53	0	8.1875	4.745	3.9025	47.7278	1.25134	1.75126	2.1186	0
S_alp_PM20_063_SI_2	14	H	A	46.3514	14.6631	1843	31.9143	24.7486	0	9.39571	4.79571	5.46571	57.6418	1.25631	1.97368	1.75646	0
S_alp_PM20_059_SI_2	14	H	A	46.3514	14.6631	1843	15.425	16.5	0	5.925	3.56	3.525	59.5614	0.9303	1.67736	1.68312	0
S_alp_PM20_068_SI_2	14	H	A	46.3514	14.6631	1843	37.6375	29.7263	0	12.04	4.23	6.045	49.3105	1.23646	2.90557	2.11166	0
S_alp_PM20_061_SI_2	14	H	A	46.3514	14.6631	1843	39.6833	28.2417	0	10.7867	5.30333	6.24833	57.7498	1.39649	2.0539	1.73769	0
S_alp_PM20_060_SI_2	14	H	A	46.3514	14.6631	1843	41.7	27.7967	0	9.91833	5.75833	4.425	44.2454	1.46796	1.76402	2.31453	0
S_alp_PM20_069_SI_2	14	H	A	46.3514	14.6631	1843	29.2	23.434	0	9.198	4.557	5.369	58.2492	1.22634	2.04196	1.72207	0
S_alp_PM20_067_SI_2	14	H	A	46.3514	14.6631	1843	14.475	17.2025	0	6.845	2.875	3.1425	46.1937	0.830346	2.38966	2.30167	0
S_alp_PM20_066_SI_2	14	H	A	46.3514	14.6631	1843	18.62	19.254	0	7.72	3.392	4.068	52.896	0.960444	2.28786	1.90599	0
S_alpina_11113	16	A	A	42.0215	20.8691	2022.9	36.9889	25.0467	0	10.6689	4.66111	6.45111	60.4636	1.40643	2.36241	1.66066	0
S_alpina_11114	16	A	A	42.0215	20.8691	2022.9	34.42	24.917	0	10.58	4.432	6.509	61.5421	1.35178	2.39633	1.63727	0
S_alpina_11115	16	A	A	42.0215	20.8691	2022.9	40.47	24.666	0	9.388	5.676	5.691	59.9958	1.60568	1.65969	1.68161	0
S_alpina_11116	16	A	A	42.0215	20.8691	2022.9	26.0778	21.4889	0	8.95889	3.87556	5.37111	60.2422	1.19216	2.33302	1.66574	0
S_alpina_11112	16	A	A	42.0215	20.8691	2022.9	80.82	35.317	0	14.272	7.778	8.02	56.0507	2.20257	1.8523	1.78896	0
S_alpina_11111	16	A	A	42.0215	20.8691	2022.9	27.13	22.577	0	7.747	4.634	4.449	57.9432	1.17541	1.67894	1.7336	0
S_alpina_11121	16	A	A	42.0215	20.8691	2022.9	17.9667	17.5522	0	7.13444	3.48667	4.21111	58.9262	1.00794	2.07726	1.70766	0
S_alpina_11122	16	A	A	42.0215	20.8691	2022.9	67.8111	33.5444	10.3333	13.8522	6.79667	8.43444	61.0887	1.94468	2.09526	1.64	0.269863

## Sheet: S. foetida S. waldsteiniana
Sample ID	Group ID	Genetic	Phenotype	Latitude [N]	Longitude [E]	Altitude (m)	A (surface area)	P (perimeter)	T (number of teeth)	BL (length)	BW (maximum width)	BWP (maximum width position)	LBW (position of maximal width in % BL)	A/P (ratio surface to perimeter)	BL/BW (ration length to width)	BL/BWP (ratio length to maximum width position)	T/P (ratio teeth to perimeter)
S_foet_LP22092_1	1	F	F	44.3503	6.82433	2242	40	29	0	13	4	7	53.85	1.38	3.25	1.86	0
S_foet_LP22092_10	1	F	F	44.3503	6.82433	2242	66	34	28	16	6	10	62.5	1.94	2.67	1.6	0.82
S_foet_LP22092_3	1	F	F	44.3503	6.82433	2242	41	39	2	14	4	7	50	1.05	3.5	2	0.05
S_foet_LP22092_4	1	F	F	44.3503	6.82433	2242	72	37	28	17	6	10	58.82	1.95	2.83	1.7	0.76
S_foet_LP22092_5	1	F	F	44.3503	6.82433	2242	46	31	20	14	5	7	50	1.48	2.8	2	0.65
S_foet_LP22092_6	1	F	F	44.3503	6.82433	2242	70	37	24	17	6	9	52.94	1.89	2.83	1.89	0.65
S_foet_LP22092_7	1	F	F	44.3503	6.82433	2242	76	38	36	18	7	10	55.56	2	2.57	1.8	0.95
S_foet_LP22092_8	1	F	F	44.3503	6.82433	2242	82	38	24	18	6	11	61.11	2.16	3	1.64	0.63
S_foet_LP22092_9	1	F	F	44.3503	6.82433	2242	78	39	26	18	7	10	55.56	2	2.57	1.8	0.67
S_foet_LP22094_1	1	F	F	44.3503	6.82433	2242	34	23	24	10	5	6	60	1.48	2	1.67	1.04
S_foet_LP22094_10	1	F	F	44.3503	6.82433	2242	49	27	26	11	6	7	63.64	1.81	1.83	1.57	0.96
S_foet_LP22094_2	1	F	F	44.3503	6.82433	2242	40	26	30	11	5	5	45.45	1.54	2.2	2.2	1.15
S_foet_LP22094_3	1	F	F	44.3503	6.82433	2242	34	23	28	10	4	5	50	1.48	2.5	2	1.22
S_foet_LP22094_4	1	F	F	44.3503	6.82433	2242	39	26	26	12	5	7	58.33	1.5	2.4	1.71	1
S_foet_LP22094_5	1	F	F	44.3503	6.82433	2242	29	21	30	9	4	5	55.56	1.38	2.25	1.8	1.43
S_foet_LP22094_6	1	F	F	44.3503	6.82433	2242	52	28	24	12	6	7	58.33	1.86	2	1.71	0.86
S_foet_LP22094_7	1	F	F	44.3503	6.82433	2242	54	30	38	13	6	6	46.15	1.8	2.17	2.17	1.27
S_foet_LP22094_8	1	F	F	44.3503	6.82433	2242	53	29	40	12	5	8	66.67	1.83	2.4	1.5	1.38
S_foet_LP22094_9	1	F	F	44.3503	6.82433	2242	55	29	28	13	6	6	46.15	1.9	2.17	2.17	0.97
S_foet_LP22102_1	1	F	F	44.4327	6.92234	2412	53	32	6	14	5	8	57.14	1.66	2.8	1.75	0.19
S_foet_LP22102_10	1	F	F	44.4327	6.92234	2412	69	37	22	16	6	7	43.75	1.86	2.67	2.29	0.59
S_foet_LP22102_2	1	F	F	44.4327	6.92234	2412	59	35	32	16	6	9	56.25	1.69	2.67	1.78	0.91
S_foet_LP22102_3	1	F	F	44.4327	6.92234	2412	52	32	34	14	5	9	64.29	1.63	2.8	1.56	1.06
S_foet_LP22102_4	1	F	F	44.4327	6.92234	2412	75	40	28	18	6	9	50	1.88	3	2	0.7
S_foet_LP22102_5	1	F	F	44.4327	6.92234	2412	35	26	30	12	4	7	58.33	1.35	3	1.71	1.15
S_foet_LP22102_6	1	F	F	44.4327	6.92234	2412	88	42	34	19	6	8	42.11	2.1	3.17	2.38	0.81
S_foet_LP22102_7	1	F	F	44.4327	6.92234	2412	73	39	28	17	6	8	47.06	1.87	2.83	2.13	0.72
S_foet_LP22102_8	1	F	F	44.4327	6.92234	2412	74	41	22	18	6	9	50	1.8	3	2	0.54
S_foet_LP22102_9	1	F	F	44.4327	6.92234	2412	33	24	8	11	4	7	63.64	1.38	2.75	1.57	0.33
S_foet_LP22106_1	1	F	F	44.4327	6.92234	2412	162	62	36	26	10	11	42.31	2.61	2.6	2.36	0.58
S_foet_LP22106_10	1	F	F	44.4327	6.92234	2412	102	48	26	21	7	12	57.14	2.13	3	1.75	0.54
S_foet_LP22106_2	1	F	F	44.4327	6.92234	2412	141	51	32	22	10	11	50	2.76	2.2	2	0.63
S_foet_LP22106_3	1	F	F	44.4327	6.92234	2412	63	36	44	17	6	9	52.94	1.75	2.83	1.89	1.22
S_foet_LP22106_4	1	F	F	44.4327	6.92234	2412	113	48	20	22	7	12	54.55	2.35	3.14	1.83	0.42
S_foet_LP22106_5	1	F	F	44.4327	6.92234	2412	63	38	22	17	5	10	58.82	1.66	3.4	1.7	0.58
S_foet_LP22106_6	1	F	F	44.4327	6.92234	2412	67	34	24	15	6	8	53.33	1.97	2.5	1.88	0.71
S_foet_LP22106_7	1	F	F	44.4327	6.92234	2412	113	48	16	22	8	14	63.64	2.35	2.75	1.57	0.33
S_foet_LP22106_8	1	F	F	44.4327	6.92234	2412	71	39	32	16	6	7	43.75	1.82	2.67	2.29	0.82
S_foet_LP22106_9	1	F	F	44.4327	6.92234	2412	138	52	38	22	9	10	45.45	2.65	2.44	2.2	0.73
S_foet_LP22110_1	1	F	F	44.4327	6.92234	2412	96	39	0	16	7	8	50	2.46	2.29	2	0
S_foet_LP22110_10	1	F	F	44.4327	6.92234	2412	174	52	0	22	11	12	54.55	3.35	2	1.83	0
S_foet_LP22110_2	1	F	F	44.4327	6.92234	2412	123	44	2	19	9	7	36.84	2.8	2.11	2.71	0.05
S_foet_LP22110_3	1	F	F	44.4327	6.92234	2412	85	37	4	15	8	9	60	2.3	1.88	1.67	0.11
S_foet_LP22110_4	1	F	F	44.4327	6.92234	2412	235	61	2	24	13	14	58.33	3.85	1.85	1.71	0.03
S_foet_LP22110_5	1	F	F	44.4327	6.92234	2412	175	51	0	21	12	11	52.38	3.43	1.75	1.91	0
S_foet_LP22110_6	1	F	F	44.4327	6.92234	2412	103	40	0	16	8	7	43.75	2.58	2	2.29	0
S_foet_LP22110_7	1	F	F	44.4327	6.92234	2412	149	49	0	19	10	9	47.37	3.04	1.9	2.11	0
S_foet_LP22110_8	1	F	F	44.4327	6.92234	2412	148	48	0	18	10	10	55.56	3.08	1.8	1.8	0
S_foet_LP22110_9	1	F	F	44.4327	6.92234	2412	109	43	2	18	8	11	61.11	2.53	2.25	1.64	0.05
S_foet_LP22111_1	1	F	F	44.4327	6.92234	2412	302	71	28	30	15	17	56.67	4.25	2	1.76	0.39
S_foet_LP22111_10	1	F	F	44.4327	6.92234	2412	209	61	10	27	11	14	51.85	3.43	2.45	1.93	0.16
S_foet_LP22111_2	1	F	F	44.4327	6.92234	2412	209	61	10	27	11	12	44.44	3.43	2.45	2.25	0.16
S_foet_LP22111_3	1	F	F	44.4327	6.92234	2412	135	48	12	21	10	10	47.62	2.81	2.1	2.1	0.25
S_foet_LP22111_4	1	F	F	44.4327	6.92234	2412	307	75	26	33	13	15	45.45	4.09	2.54	2.2	0.35
S_foet_LP22111_6	1	F	F	44.4327	6.92234	2412	225	62	32	27	12	10	37.04	3.63	2.25	2.7	0.52
S_foet_LP22111_7	1	F	F	44.4327	6.92234	2412	236	63	36	27	11	9	33.33	3.75	2.45	3	0.57
S_foet_LP22111_8	1	F	F	44.4327	6.92234	2412	141	48	30	20	9	12	60	2.94	2.22	1.67	0.63
S_foet_LP22111_9	1	F	F	44.4327	6.92234	2412	445	86	24	37	17	20	54.05	5.17	2.18	1.85	0.28
S_foet_LP22113_1	1	F	F	44.4327	6.92234	2412	77	39	8	16	7	8	50	1.97	2.29	2	0.21
S_foet_LP22113_10	1	F	F	44.4327	6.92234	2412	190	58	22	25	12	10	40	3.28	2.08	2.5	0.38
S_foet_LP22113_2	1	F	F	44.4327	6.92234	2412	111	43	10	18	9	12	66.67	2.58	2	1.5	0.23
S_foet_LP22113_3	1	F	F	44.4327	6.92234	2412	246	66	12	28	12	16	57.14	3.73	2.33	1.75	0.18
S_foet_LP22113_4	1	F	F	44.4327	6.92234	2412	259	65	16	28	14	13	46.43	3.98	2	2.15	0.25
S_foet_LP22113_5	1	F	F	44.4327	6.92234	2412	110	43	16	18	7	12	66.67	2.56	2.57	1.5	0.37
S_foet_LP22113_6	1	F	F	44.4327	6.92234	2412	226	62	30	27	12	14	51.85	3.65	2.25	1.93	0.48
S_foet_LP22113_7	1	F	F	44.4327	6.92234	2412	58	32	8	13	6	8	61.54	1.81	2.17	1.63	0.25
S_foet_LP22113_9	1	F	F	44.4327	6.92234	2412	63	35	2	15	6	7	46.67	1.8	2.5	2.14	0.06
S_foet_LP22114_1	1	F	F	44.4327	6.92234	2412	248	65	28	27	13	18	66.67	3.82	2.08	1.5	0.43
S_foet_LP22114_10	1	F	F	44.4327	6.92234	2412	176	55	46	24	11	13	54.17	3.2	2.18	1.85	0.84
S_foet_LP22114_2	1	F	F	44.4327	6.92234	2412	417	81	40	34	17	16	47.06	5.15	2	2.13	0.49
S_foet_LP22114_3	1	F	F	44.4327	6.92234	2412	306	72	38	31	14	12	38.71	4.25	2.21	2.58	0.53
S_foet_LP22114_4	1	F	F	44.4327	6.92234	2412	298	69	46	29	14	15	51.72	4.32	2.07	1.93	0.67
S_foet_LP22114_5	1	F	F	44.4327	6.92234	2412	243	65	48	29	11	16	55.17	3.74	2.64	1.81	0.74
S_foet_LP22114_6	1	F	F	44.4327	6.92234	2412	221	64	40	28	11	14	50	3.45	2.55	2	0.63
S_foet_LP22114_7	1	F	F	44.4327	6.92234	2412	178	55	48	24	10	14	58.33	3.24	2.4	1.71	0.87
S_foet_LP22114_8	1	F	F	44.4327	6.92234	2412	104	45	44	20	8	11	55	2.31	2.5	1.82	0.98
S_foet_LP22114_9	1	F	F	44.4327	6.92234	2412	322	73	34	32	15	19	59.38	4.41	2.13	1.68	0.47
S_foet_LP22125_1	1	F	F	44.7305	6.98409	2258	150	50	54	19	12	9	47.37	3	1.58	2.11	1.08
S_foet_LP22125_10	1	F	F	44.7305	6.98409	2258	214	62	12	27	10	15	55.56	3.45	2.7	1.8	0.19
S_foet_LP22125_2	1	F	F	44.7305	6.98409	2258	159	52	26	22	11	13	59.09	3.06	2	1.69	0.5
S_foet_LP22125_3	1	F	F	44.7305	6.98409	2258	114	44	18	18	10	9	50	2.59	1.8	2	0.41
S_foet_LP22125_4	1	F	F	44.7305	6.98409	2258	160	52	36	22	12	14	63.64	3.08	1.83	1.57	0.69
S_foet_LP22125_5	1	F	F	44.7305	6.98409	2258	178	52	52	21	13	10	47.62	3.42	1.62	2.1	1
S_foet_LP22125_6	1	F	F	44.7305	6.98409	2258	273	68	30	28	14	13	46.43	4.01	2	2.15	0.44
S_foet_LP22125_7	1	F	F	44.7305	6.98409	2258	108	43	32	19	8	11	57.89	2.51	2.38	1.73	0.74
S_foet_LP22125_8	1	F	F	44.7305	6.98409	2258	128	48	24	21	8	14	66.67	2.67	2.63	1.5	0.5
S_foet_LP22125_9	1	F	F	44.7305	6.98409	2258	451	86	48	37	17	19	51.35	5.24	2.18	1.95	0.56
S_foet_LP22134_1	1	F	F	44.7305	6.98409	2258	46	29	24	13	5	8	61.54	1.59	2.6	1.63	0.83
S_foet_LP22134_10	1	F	F	44.7305	6.98409	2258	35	24	22	10	5	6	60	1.46	2	1.67	0.92
S_foet_LP22134_2	1	F	F	44.7305	6.98409	2258	21	20	16	9	3	5	55.56	1.05	3	1.8	0.8
S_foet_LP22134_3	1	F	F	44.7305	6.98409	2258	33	24	22	10	4	6	60	1.38	2.5	1.67	0.92
S_foet_LP22134_4	1	F	F	44.7305	6.98409	2258	27	21	16	9	4	5	55.56	1.29	2.25	1.8	0.76
S_foet_LP22134_5	1	F	F	44.7305	6.98409	2258	47	27	28	12	5	6	50	1.74	2.4	2	1.04
S_foet_LP22134_7	1	F	F	44.7305	6.98409	2258	48	28	30	11	5	6	54.55	1.71	2.2	1.83	1.07
S_foet_LP22134_8	1	F	F	44.7305	6.98409	2258	46	27	34	12	6	6	50	1.7	2	2	1.26
S_foet_LP22134_9	1	F	F	44.7305	6.98409	2258	13	15	18	6	3	4	66.67	0.87	2	1.5	1.2
S_foet_LP22142_1	1	F	F	44.7305	6.98409	2258	94	42	44	18	7	9	50	2.24	2.57	2	1.05
S_foet_LP22142_10	1	F	F	44.7305	6.98409	2258	56	33	30	14	5	8	57.14	1.7	2.8	1.75	0.91
S_foet_LP22142_2	1	F	F	44.7305	6.98409	2258	94	41	30	18	7	11	61.11	2.29	2.57	1.64	0.73
S_foet_LP22142_3	1	F	F	44.7305	6.98409	2258	80	39	34	17	6	12	70.59	2.05	2.83	1.42	0.87
S_foet_LP22142_4	1	F	F	44.7305	6.98409	2258	80	40	46	18	7	9	50	2	2.57	2	1.15
S_foet_LP22142_5	1	F	F	44.7305	6.98409	2258	81	40	44	17	6	8	47.06	2.03	2.83	2.13	1.1
S_foet_LP22142_6	1	F	F	44.7305	6.98409	2258	77	36	32	15	7	8	53.33	2.14	2.14	1.88	0.89
S_foet_LP22142_7	1	F	F	44.7305	6.98409	2258	70	37	30	17	6	7	41.18	1.89	2.83	2.43	0.81
S_foet_LP22142_8	1	F	F	44.7305	6.98409	2258	68	36	28	14	6	8	57.14	1.89	2.33	1.75	0.78
S_foet_LP22142_9	1	F	F	44.7305	6.98409	2258	105	44	48	19	8	9	47.37	2.39	2.38	2.11	1.09
S_foet_LP22144_1	1	F	F	44.7305	6.98409	2258	167	59	28	26	10	13	50	2.83	2.6	2	0.47
S_foet_LP22144_10	1	F	F	44.7305	6.98409	2258	118	49	44	22	8	12	54.55	2.41	2.75	1.83	0.9
S_foet_LP22144_2	1	F	F	44.7305	6.98409	2258	113	47	38	22	8	10	45.45	2.4	2.75	2.2	0.81
S_foet_LP22144_3	1	F	F	44.7305	6.98409	2258	166	55	26	25	10	12	48	3.02	2.5	2.08	0.47
S_foet_LP22144_4	1	F	F	44.7305	6.98409	2258	90	45	34	21	6	11	52.38	2	3.5	1.91	0.76
S_foet_LP22144_5	1	F	F	44.7305	6.98409	2258	92	44	42	21	7	10	47.62	2.09	3	2.1	0.95
S_foet_LP22144_6	1	F	F	44.7305	6.98409	2258	109	44	36	20	8	9	45	2.48	2.5	2.22	0.82
S_foet_LP22144_7	1	F	F	44.7305	6.98409	2258	91	44	26	21	7	12	57.14	2.07	3	1.75	0.59
S_foet_LP22144_8	1	F	F	44.7305	6.98409	2258	57	36	40	17	5	10	58.82	1.58	3.4	1.7	1.11
S_foet_LP22144_9	1	F	F	44.7305	6.98409	2258	153	59	42	26	9	12	46.15	2.59	2.89	2.17	0.71
S_foet_LP22173_1	1	F	F	45.0824	6.36179	2435	94	45	28	20	7	12	60	2.09	2.86	1.67	0.62
S_foet_LP22173_10	1	F	F	45.0824	6.36179	2435	173	63	36	30	9	19	63.33	2.75	3.33	1.58	0.57
S_foet_LP22173_2	1	F	F	45.0824	6.36179	2435	132	51	40	24	8	14	58.33	2.59	3	1.71	0.78
S_foet_LP22173_3	1	F	F	45.0824	6.36179	2435	144	59	46	27	8	17	62.96	2.44	3.38	1.59	0.78
S_foet_LP22173_4	1	F	F	45.0824	6.36179	2435	148	59	48	28	8	19	67.86	2.51	3.5	1.47	0.81
S_foet_LP22173_5	1	F	F	45.0824	6.36179	2435	193	66	36	31	9	16	51.61	2.92	3.44	1.94	0.55
S_foet_LP22173_6	1	F	F	45.0824	6.36179	2435	83	41	32	18	6	12	66.67	2.02	3	1.5	0.78
S_foet_LP22173_7	1	F	F	45.0824	6.36179	2435	195	66	32	31	10	20	64.52	2.95	3.1	1.55	0.48
S_foet_LP22173_8	1	F	F	45.0824	6.36179	2435	54	31	30	15	5	9	60	1.74	3	1.67	0.97
S_foet_LP22173_9	1	F	F	45.0824	6.36179	2435	115	53	24	25	6	16	64	2.17	4.17	1.56	0.45
S_foet_LP22174_1	1	F	F	45.0824	6.36179	2435	82	39	24	17	7	9	52.94	2.1	2.43	1.89	0.62
S_foet_LP22174_10	1	F	F	45.0824	6.36179	2435	82	38	22	17	7	10	58.82	2.16	2.43	1.7	0.58
S_foet_LP22174_2	1	F	F	45.0824	6.36179	2435	107	44	8	20	8	10	50	2.43	2.5	2	0.18
S_foet_LP22174_3	1	F	F	45.0824	6.36179	2435	124	46	16	21	9	11	52.38	2.7	2.33	1.91	0.35
S_foet_LP22174_4	1	F	F	45.0824	6.36179	2435	120	46	20	21	8	10	47.62	2.61	2.63	2.1	0.43
S_foet_LP22174_5	1	F	F	45.0824	6.36179	2435	42	28	8	13	5	8	61.54	1.5	2.6	1.63	0.29
S_foet_LP22174_6	1	F	F	45.0824	6.36179	2435	75	35	14	15	7	9	60	2.14	2.14	1.67	0.4
S_foet_LP22174_7	1	F	F	45.0824	6.36179	2435	76	36	12	15	6	10	66.67	2.11	2.5	1.5	0.33
S_foet_LP22174_8	1	F	F	45.0824	6.36179	2435	52	31	24	14	5	8	57.14	1.68	2.8	1.75	0.77
S_foet_LP22174_9	1	F	F	45.0824	6.36179	2435	85	40	0	17	6	10	58.82	2.13	2.83	1.7	0
S_foet_LP22176_1	1	F	F	45.0824	6.36179	2435	32	24	28	11	4	4	36.36	1.33	2.75	2.75	1.17
S_foet_LP22176_10	1	F	F	45.0824	6.36179	2435	35	25	6	11	4	6	54.55	1.4	2.75	1.83	0.24
S_foet_LP22176_2	1	F	F	45.0824	6.36179	2435	34	24	26	10	5	7	70	1.42	2	1.43	1.08
S_foet_LP22176_3	1	F	F	45.0824	6.36179	2435	40	26	14	11	4	5	45.45	1.54	2.75	2.2	0.54
S_foet_LP22176_4	1	F	F	45.0824	6.36179	2435	27	22	20	10	3	5	50	1.23	3.33	2	0.91
S_foet_LP22176_5	1	F	F	45.0824	6.36179	2435	28	22	18	10	4	6	60	1.27	2.5	1.67	0.82
S_foet_LP22176_6	1	F	F	45.0824	6.36179	2435	22	22	16	10	3	6	60	1	3.33	1.67	0.73
S_foet_LP22176_7	1	F	F	45.0824	6.36179	2435	30	23	24	10	4	5	50	1.3	2.5	2	1.04
S_foet_LP22176_8	1	F	F	45.0824	6.36179	2435	23	20	10	9	4	5	55.56	1.15	2.25	1.8	0.5
S_foet_LP22176_9	1	F	F	45.0824	6.36179	2435	26	22	20	10	3	7	70	1.18	3.33	1.43	0.91
S_foet_LP22177_1	1	F	F	45.0824	6.36179	2435	57	32	16	14	6	8	57.14	1.78	2.33	1.75	0.5
S_foet_LP22177_10	1	F	F	45.0824	6.36179	2435	68	35	14	16	6	9	56.25	1.94	2.67	1.78	0.4
S_foet_LP22177_2	1	F	F	45.0824	6.36179	2435	50	30	22	14	5	8	57.14	1.67	2.8	1.75	0.73
S_foet_LP22177_3	1	F	F	45.0824	6.36179	2435	99	42	24	18	8	11	61.11	2.36	2.25	1.64	0.57
S_foet_LP22177_4	1	F	F	45.0824	6.36179	2435	75	36	20	16	7	8	50	2.08	2.29	2	0.56
S_foet_LP22177_5	1	F	F	45.0824	6.36179	2435	57	33	18	14	5	8	57.14	1.73	2.8	1.75	0.55
S_foet_LP22177_6	1	F	F	45.0824	6.36179	2435	93	41	26	18	7	9	50	2.27	2.57	2	0.63
S_foet_LP22177_7	1	F	F	45.0824	6.36179	2435	63	33	22	15	6	8	53.33	1.91	2.5	1.88	0.67
S_foet_LP22177_8	1	F	F	45.0824	6.36179	2435	70	35	20	16	6	7	43.75	2	2.67	2.29	0.57
S_foet_LP22177_9	1	F	F	45.0824	6.36179	2435	42	28	16	13	5	8	61.54	1.5	2.6	1.63	0.57
S_foet_LP22180_1	1	F	F	45.0824	6.36179	2435	67	33	14	14	7	9	64.29	2.03	2	1.56	0.42
S_foet_LP22180_10	1	F	F	45.0824	6.36179	2435	87	39	14	17	7	10	58.82	2.23	2.43	1.7	0.36
S_foet_LP22180_2	1	F	F	45.0824	6.36179	2435	62	31	18	13	6	7	53.85	2	2.17	1.86	0.58
S_foet_LP22180_3	1	F	F	45.0824	6.36179	2435	68	33	20	15	7	10	66.67	2.06	2.14	1.5	0.61
S_foet_LP22180_4	1	F	F	45.0824	6.36179	2435	61	31	14	13	6	8	61.54	1.97	2.17	1.63	0.45
S_foet_LP22180_5	1	F	F	45.0824	6.36179	2435	97	40	12	17	8	10	58.82	2.43	2.13	1.7	0.3
S_foet_LP22180_6	1	F	F	45.0824	6.36179	2435	36	24	22	10	5	5	50	1.5	2	2	0.92
S_foet_LP22180_7	1	F	F	45.0824	6.36179	2435	88	39	16	17	8	10	58.82	2.26	2.13	1.7	0.41
S_foet_LP22180_8	1	F	F	45.0824	6.36179	2435	54	31	14	14	6	8	57.14	1.74	2.33	1.75	0.45
S_foet_LP22180_9	1	F	F	45.0824	6.36179	2435	39	24	8	10	5	6	60	1.63	2	1.67	0.33
S_foet_LP22184_1	1	F	F	45.0824	6.36179	2435	72	35	24	16	6	8	50	2.06	2.67	2	0.69
S_foet_LP22184_10	1	F	F	45.0824	6.36179	2435	61	34	14	16	5	10	62.5	1.79	3.2	1.6	0.41
S_foet_LP22184_2	1	F	F	45.0824	6.36179	2435	48	31	14	14	5	8	57.14	1.55	2.8	1.75	0.45
S_foet_LP22184_3	1	F	F	45.0824	6.36179	2435	47	30	20	13	5	7	53.85	1.57	2.6	1.86	0.67
S_foet_LP22184_4	1	F	F	45.0824	6.36179	2435	47	30	24	14	4	7	50	1.57	3.5	2	0.8
S_foet_LP22184_5	1	F	F	45.0824	6.36179	2435	46	30	30	13	5	7	53.85	1.53	2.6	1.86	1
S_foet_LP22184_6	1	F	F	45.0824	6.36179	2435	46	30	28	14	5	7	50	1.53	2.8	2	0.93
S_foet_LP22184_7	1	F	F	45.0824	6.36179	2435	46	29	20	13	5	6	46.15	1.59	2.6	2.17	0.69
S_foet_LP22184_8	1	F	F	45.0824	6.36179	2435	40	28	10	12	4	6	50	1.43	3	2	0.36
S_foet_LP22184_9	1	F	F	45.0824	6.36179	2435	29	24	6	11	3	6	54.55	1.21	3.67	1.83	0.25
S_foet_LP22190_1	1	F	F	45.0824	6.36179	2435	29	21	14	9	4	5	55.56	1.38	2.25	1.8	0.67
S_foet_LP22190_10	1	F	F	45.0824	6.36179	2435	29	21	14	9	4	5	55.56	1.38	2.25	1.8	0.67
S_foet_LP22190_2	1	F	F	45.0824	6.36179	2435	21	18	12	8	3	4	50	1.17	2.67	2	0.67
S_foet_LP22190_3	1	F	F	45.0824	6.36179	2435	20	17	10	7	3	4	57.14	1.18	2.33	1.75	0.59
S_foet_LP22190_4	1	F	F	45.0824	6.36179	2435	27	20	16	9	4	5	55.56	1.35	2.25	1.8	0.8
S_foet_LP22190_5	1	F	F	45.0824	6.36179	2435	42	25	20	10	5	6	60	1.68	2	1.67	0.8
S_foet_LP22190_6	1	F	F	45.0824	6.36179	2435	35	24	12	10	4	7	70	1.46	2.5	1.43	0.5
S_foet_LP22190_7	1	F	F	45.0824	6.36179	2435	32	22	18	9	4	5	55.56	1.45	2.25	1.8	0.82
S_foet_LP22190_8	1	F	F	45.0824	6.36179	2435	34	23	14	9	5	5	55.56	1.48	1.8	1.8	0.61
S_foet_LP22190_9	1	F	F	45.0824	6.36179	2435	42	25	16	10	5	6	60	1.68	2	1.67	0.64
S_foet_LP22194_1	1	F	F	45.0824	6.36179	2435	191	70	0	32	8	22	68.75	2.73	4	1.45	0
S_foet_LP22194_10	1	F	F	45.0824	6.36179	2435	305	89	0	42	10	26	61.9	3.43	4.2	1.62	0
S_foet_LP22194_2	1	F	F	45.0824	6.36179	2435	70	39	0	18	5	11	61.11	1.79	3.6	1.64	0
S_foet_LP22194_3	1	F	F	45.0824	6.36179	2435	202	66	0	30	10	19	63.33	3.06	3	1.58	0
S_foet_LP22194_4	1	F	F	45.0824	6.36179	2435	344	93	0	43	12	26	60.47	3.7	3.58	1.65	0
S_foet_LP22194_5	1	F	F	45.0824	6.36179	2435	204	72	0	34	9	16	47.06	2.83	3.78	2.13	0
S_foet_LP22194_6	1	F	F	45.0824	6.36179	2435	344	94	0	43	11	30	69.77	3.66	3.91	1.43	0
S_foet_LP22194_7	1	F	F	45.0824	6.36179	2435	339	94	0	44	10	29	65.91	3.61	4.4	1.52	0
S_foet_LP22194_8	1	F	F	45.0824	6.36179	2435	279	75	0	33	11	19	57.58	3.72	3	1.74	0
S_foet_LP22194_9	1	F	F	45.0824	6.36179	2435	158	57	0	25	9	16	64	2.77	2.78	1.56	0
S_foet_LP22196_1	1	F	F	45.0824	6.36179	2435	86	43	0	19	6	11	57.89	2	3.17	1.73	0
S_foet_LP22196_10	1	F	F	45.0824	6.36179	2435	82	42	0	19	5	7	36.84	1.95	3.8	2.71	0
S_foet_LP22196_2	1	F	F	45.0824	6.36179	2435	56	28	6	11	6	7	63.64	2	1.83	1.57	0.21
S_foet_LP22196_3	1	F	F	45.0824	6.36179	2435	168	55	6	24	9	15	62.5	3.05	2.67	1.6	0.11
S_foet_LP22196_4	1	F	F	45.0824	6.36179	2435	139	54	0	23	7	15	65.22	2.57	3.29	1.53	0
S_foet_LP22196_5	1	F	F	45.0824	6.36179	2435	105	44	4	19	8	10	52.63	2.39	2.38	1.9	0.09
S_foet_LP22196_6	1	F	F	45.0824	6.36179	2435	60	32	2	14	6	8	57.14	1.88	2.33	1.75	0.06
S_foet_LP22196_7	1	F	F	45.0824	6.36179	2435	126	53	0	24	7	14	58.33	2.38	3.43	1.71	0
S_foet_LP22196_8	1	F	F	45.0824	6.36179	2435	109	44	8	19	7	11	57.89	2.48	2.71	1.73	0.18
S_foet_LP22196_9	1	F	F	45.0824	6.36179	2435	99	47	0	22	6	15	68.18	2.11	3.67	1.47	0
S_foet_LP22198_1	1	F	F	45.0824	6.36179	2435	76	37	28	17	7	10	58.82	2.05	2.43	1.7	0.76
S_foet_LP22198_10	1	F	F	45.0824	6.36179	2435	75	36	20	16	6	10	62.5	2.08	2.67	1.6	0.56
S_foet_LP22198_2	1	F	F	45.0824	6.36179	2435	89	42	24	19	7	10	52.63	2.12	2.71	1.9	0.57
S_foet_LP22198_3	1	F	F	45.0824	6.36179	2435	88	39	28	17	7	6	35.29	2.26	2.43	2.83	0.72
S_foet_LP22198_4	1	F	F	45.0824	6.36179	2435	48	30	22	13	5	7	53.85	1.6	2.6	1.86	0.73
S_foet_LP22198_5	1	F	F	45.0824	6.36179	2435	88	38	16	16	8	7	43.75	2.32	2	2.29	0.42
S_foet_LP22198_6	1	F	F	45.0824	6.36179	2435	83	38	20	17	7	9	52.94	2.18	2.43	1.89	0.53
S_foet_LP22198_7	1	F	F	45.0824	6.36179	2435	78	37	24	16	6	8	50	2.11	2.67	2	0.65
S_foet_LP22198_8	1	F	F	45.0824	6.36179	2435	88	38	20	16	8	7	43.75	2.32	2	2.29	0.53
S_foet_LP22198_9	1	F	F	45.0824	6.36179	2435	90	43	28	20	7	14	70	2.09	2.86	1.43	0.65
S_foet_LP22199_1	1	F	F	45.0824	6.36179	2435	79	35	24	14	7	9	64.29	2.26	2	1.56	0.69
S_foet_LP22199_10	1	F	F	45.0824	6.36179	2435	135	50	16	23	9	11	47.83	2.7	2.56	2.09	0.32
S_foet_LP22199_2	1	F	F	45.0824	6.36179	2435	126	46	24	20	9	12	60	2.74	2.22	1.67	0.52
S_foet_LP22199_3	1	F	F	45.0824	6.36179	2435	134	50	10	22	9	12	54.55	2.68	2.44	1.83	0.2
S_foet_LP22199_4	1	F	F	45.0824	6.36179	2435	169	53	22	23	11	11	47.83	3.19	2.09	2.09	0.42
S_foet_LP22199_5	1	F	F	45.0824	6.36179	2435	132	45	30	18	10	9	50	2.93	1.8	2	0.67
S_foet_LP22199_6	1	F	F	45.0824	6.36179	2435	144	50	22	21	9	13	61.9	2.88	2.33	1.62	0.44
S_foet_LP22199_7	1	F	F	45.0824	6.36179	2435	133	51	12	22	9	12	54.55	2.61	2.44	1.83	0.24
S_foet_LP22199_8	1	F	F	45.0824	6.36179	2435	123	47	14	20	9	11	55	2.62	2.22	1.82	0.3
S_foet_LP22199_9	1	F	F	45.0824	6.36179	2435	78	35	24	14	7	9	64.29	2.23	2	1.56	0.69
S_foet_LP22202_1	1	F	F	45.0824	6.36179	2435	56	33	16	15	5	7	46.67	1.7	3	2.14	0.48
S_foet_LP22202_10	1	F	F	45.0824	6.36179	2435	55	31	8	13	6	6	46.15	1.77	2.17	2.17	0.26
S_foet_LP22202_2	1	F	F	45.0824	6.36179	2435	98	41	18	17	8	9	52.94	2.39	2.13	1.89	0.44
S_foet_LP22202_3	1	F	F	45.0824	6.36179	2435	56	32	8	14	6	7	50	1.75	2.33	2	0.25
S_foet_LP22202_4	1	F	F	45.0824	6.36179	2435	83	36	14	15	8	8	53.33	2.31	1.88	1.88	0.39
S_foet_LP22202_5	1	F	F	45.0824	6.36179	2435	111	42	12	18	8	11	61.11	2.64	2.25	1.64	0.29
S_foet_LP22202_6	1	F	F	45.0824	6.36179	2435	81	36	12	14	8	5	35.71	2.25	1.75	2.8	0.33
S_foet_LP22202_7	1	F	F	45.0824	6.36179	2435	41	26	6	11	5	5	45.45	1.58	2.2	2.2	0.23
S_foet_LP22202_8	1	F	F	45.0824	6.36179	2435	63	32	10	14	6	5	35.71	1.97	2.33	2.8	0.31
S_foet_LP22202_9	1	F	F	45.0824	6.36179	2435	49	30	14	13	5	6	46.15	1.63	2.6	2.17	0.47
S_foet_LP22206_1	1	F	F	45.0824	6.36179	2435	66	35	6	16	5	12	75	1.89	3.2	1.33	0.17
S_foet_LP22206_10	1	F	F	45.0824	6.36179	2435	71	36	10	16	6	11	68.75	1.97	2.67	1.45	0.28
S_foet_LP22206_2	1	F	F	45.0824	6.36179	2435	94	41	20	19	8	9	47.37	2.29	2.38	2.11	0.49
S_foet_LP22206_3	1	F	F	45.0824	6.36179	2435	43	28	16	12	5	7	58.33	1.54	2.4	1.71	0.57
S_foet_LP22206_4	1	F	F	45.0824	6.36179	2435	83	40	14	18	7	11	61.11	2.08	2.57	1.64	0.35
S_foet_LP22206_5	1	F	F	45.0824	6.36179	2435	85	40	16	17	6	10	58.82	2.13	2.83	1.7	0.4
S_foet_LP22206_6	1	F	F	45.0824	6.36179	2435	73	36	28	16	7	6	37.5	2.03	2.29	2.67	0.78
S_foet_LP22206_7	1	F	F	45.0824	6.36179	2435	24	20	10	8	4	5	62.5	1.2	2	1.6	0.5
S_foet_LP22206_8	1	F	F	45.0824	6.36179	2435	66	35	14	16	5	6	37.5	1.89	3.2	2.67	0.4
S_foet_LP22206_9	1	F	F	45.0824	6.36179	2435	72	34	22	14	7	7	50	2.12	2	2	0.65
S_foet_LP22253_1	2	F	F	45.2163	6.96375	1906	73	36	28	15	7	8	53.33	2.03	2.14	1.88	0.78
S_foet_LP22253_10	2	F	F	45.2163	6.96375	1906	88	40	48	18	7	10	55.56	2.2	2.57	1.8	1.2
S_foet_LP22253_2	2	F	F	45.2163	6.96375	1906	63	34	40	15	6	8	53.33	1.85	2.5	1.88	1.18
S_foet_LP22253_3	2	F	F	45.2163	6.96375	1906	73	36	56	16	6	8	50	2.03	2.67	2	1.56
S_foet_LP22253_4	2	F	F	45.2163	6.96375	1906	72	36	52	16	6	9	56.25	2	2.67	1.78	1.44
S_foet_LP22253_5	2	F	F	45.2163	6.96375	1906	52	31	36	14	5	8	57.14	1.68	2.8	1.75	1.16
S_foet_LP22253_6	2	F	F	45.2163	6.96375	1906	71	38	54	17	6	9	52.94	1.87	2.83	1.89	1.42
S_foet_LP22253_7	2	F	F	45.2163	6.96375	1906	85	39	40	17	7	11	64.71	2.18	2.43	1.55	1.03
S_foet_LP22253_8	2	F	F	45.2163	6.96375	1906	80	38	52	17	7	10	58.82	2.11	2.43	1.7	1.37
S_foet_LP22253_9	2	F	F	45.2163	6.96375	1906	87	41	34	18	6	11	61.11	2.12	3	1.64	0.83
S_foet_LP22258_1	2	F	F	45.2163	6.96375	1906	33	24	32	11	4	5	45.45	1.38	2.75	2.2	1.33
S_foet_LP22258_10	2	F	F	45.2163	6.96375	1906	40	26	32	11	5	6	54.55	1.54	2.2	1.83	1.23
S_foet_LP22258_2	2	F	F	45.2163	6.96375	1906	55	31	30	14	6	7	50	1.77	2.33	2	0.97
S_foet_LP22258_3	2	F	F	45.2163	6.96375	1906	52	29	34	13	6	8	61.54	1.79	2.17	1.63	1.17
S_foet_LP22258_4	2	F	F	45.2163	6.96375	1906	61	30	24	12	7	6	50	2.03	1.71	2	0.8
S_foet_LP22258_5	2	F	F	45.2163	6.96375	1906	33	25	26	11	4	5	45.45	1.32	2.75	2.2	1.04
S_foet_LP22258_6	2	F	F	45.2163	6.96375	1906	43	27	36	12	5	7	58.33	1.59	2.4	1.71	1.33
S_foet_LP22258_7	2	F	F	45.2163	6.96375	1906	60	29	20	12	7	6	50	2.07	1.71	2	0.69
S_foet_LP22258_8	2	F	F	45.2163	6.96375	1906	33	24	26	11	5	5	45.45	1.38	2.2	2.2	1.08
S_foet_LP22258_9	2	F	F	45.2163	6.96375	1906	43	27	34	12	5	7	58.33	1.59	2.4	1.71	1.26
S_foet_LP22260_1	2	F	F	45.2163	6.96375	1906	102	43	52	18	8	8	44.44	2.37	2.25	2.25	1.21
S_foet_LP22260_10	2	F	F	45.2163	6.96375	1906	94	42	56	17	7	11	64.71	2.24	2.43	1.55	1.33
S_foet_LP22260_2	2	F	F	45.2163	6.96375	1906	48	28	44	12	5	6	50	1.71	2.4	2	1.57
S_foet_LP22260_3	2	F	F	45.2163	6.96375	1906	103	43	36	19	8	9	47.37	2.4	2.38	2.11	0.84
S_foet_LP22260_4	2	F	F	45.2163	6.96375	1906	87	40	42	18	7	9	50	2.18	2.57	2	1.05
S_foet_LP22260_5	2	F	F	45.2163	6.96375	1906	103	42	53	18	7	7	38.89	2.45	2.57	2.57	1.26
S_foet_LP22260_6	2	F	F	45.2163	6.96375	1906	80	37	50	16	7	10	62.5	2.16	2.29	1.6	1.35
S_foet_LP22260_7	2	F	F	45.2163	6.96375	1906	103	45	40	20	8	11	55	2.29	2.5	1.82	0.89
S_foet_LP22260_8	2	F	F	45.2163	6.96375	1906	82	38	52	17	7	7	41.18	2.16	2.43	2.43	1.37
S_foet_LP22260_9	2	F	F	45.2163	6.96375	1906	101	42	44	19	8	10	52.63	2.4	2.38	1.9	1.05
S_foet_LP22262_1	2	F	F	45.2163	6.96375	1906	114	44	32	19	8	9	47.37	2.59	2.38	2.11	0.73
S_foet_LP22262_10	2	F	F	45.2163	6.96375	1906	85	38	48	17	7	9	52.94	2.24	2.43	1.89	1.26
S_foet_LP22262_2	2	F	F	45.2163	6.96375	1906	125	46	18	20	9	9	45	2.72	2.22	2.22	0.39
S_foet_LP22262_3	2	F	F	45.2163	6.96375	1906	129	49	28	21	7	14	66.67	2.63	3	1.5	0.57
S_foet_LP22262_4	2	F	F	45.2163	6.96375	1906	123	47	28	21	8	12	57.14	2.62	2.63	1.75	0.6
S_foet_LP22262_5	2	F	F	45.2163	6.96375	1906	77	36	32	16	7	9	56.25	2.14	2.29	1.78	0.89
S_foet_LP22262_6	2	F	F	45.2163	6.96375	1906	86	38	36	17	8	9	52.94	2.26	2.13	1.89	0.95
S_foet_LP22262_7	2	F	F	45.2163	6.96375	1906	123	45	26	20	9	11	55	2.73	2.22	1.82	0.58
S_foet_LP22262_8	2	F	F	45.2163	6.96375	1906	107	43	42	19	8	9	47.37	2.49	2.38	2.11	0.98
S_foet_LP22262_9	2	F	F	45.2163	6.96375	1906	91	40	34	17	8	8	47.06	2.28	2.13	2.13	0.85
S_foet_LP22264_1	2	F	F	45.2604	6.89115	2341	75	35	24	15	7	8	53.33	2.14	2.14	1.88	0.69
S_foet_LP22264_10	2	F	F	45.2604	6.89115	2341	80	37	24	16	8	9	56.25	2.16	2	1.78	0.65
S_foet_LP22264_2	2	F	F	45.2604	6.89115	2341	86	38	20	16	8	10	62.5	2.26	2	1.6	0.53
S_foet_LP22264_3	2	F	F	45.2604	6.89115	2341	72	35	28	15	7	10	66.67	2.06	2.14	1.5	0.8
S_foet_LP22264_4	2	F	F	45.2604	6.89115	2341	87	38	16	17	8	9	52.94	2.29	2.13	1.89	0.42
S_foet_LP22264_6	2	F	F	45.2604	6.89115	2341	85	38	18	16	8	10	62.5	2.24	2	1.6	0.47
S_foet_LP22264_7	2	F	F	45.2604	6.89115	2341	26	23	20	10	3	6	60	1.13	3.33	1.67	0.87
S_foet_LP22264_8	2	F	F	45.2604	6.89115	2341	84	38	22	17	7	10	58.82	2.21	2.43	1.7	0.58
S_foet_LP22264_9	2	F	F	45.2604	6.89115	2341	68	33	16	14	7	8	57.14	2.06	2	1.75	0.48
S_foet_LP22266_1	2	F	F	45.2604	6.89115	2341	77	36	36	15	7	10	66.67	2.14	2.14	1.5	1
S_foet_LP22266_10	2	F	F	45.2604	6.89115	2341	112	44	48	19	8	11	57.89	2.55	2.38	1.73	1.09
S_foet_LP22266_2	2	F	F	45.2604	6.89115	2341	97	39	46	16	8	9	56.25	2.49	2	1.78	1.18
S_foet_LP22266_3	2	F	F	45.2604	6.89115	2341	166	50	34	21	11	12	57.14	3.32	1.91	1.75	0.68
S_foet_LP22266_4	2	F	F	45.2604	6.89115	2341	89	37	42	16	8	9	56.25	2.41	2	1.78	1.14
S_foet_LP22266_5	2	F	F	45.2604	6.89115	2341	117	44	54	19	9	10	52.63	2.66	2.11	1.9	1.23
S_foet_LP22266_6	2	F	F	45.2604	6.89115	2341	73	35	46	15	7	9	60	2.09	2.14	1.67	1.31
S_foet_LP22266_7	2	F	F	45.2604	6.89115	2341	166	50	56	21	10	14	66.67	3.32	2.1	1.5	1.12
S_foet_LP22266_9	2	F	F	45.2604	6.89115	2341	125	43	50	18	9	11	61.11	2.91	2	1.64	1.16
S_foet_LP22268_1	2	F	F	45.2163	6.96375	1906	49	32	18	14	4	9	64.29	1.53	3.5	1.56	0.56
S_foet_LP22268_10	2	F	F	45.2163	6.96375	1906	62	36	28	16	6	10	62.5	1.72	2.67	1.6	0.78
S_foet_LP22268_2	2	F	F	45.2163	6.96375	1906	79	39	32	18	7	9	50	2.03	2.57	2	0.82
S_foet_LP22268_3	2	F	F	45.2163	6.96375	1906	46	30	16	13	5	8	61.54	1.53	2.6	1.63	0.53
S_foet_LP22268_4	2	F	F	45.2163	6.96375	1906	81	39	28	18	6	10	55.56	2.08	3	1.8	0.72
S_foet_LP22268_5	2	F	F	45.2163	6.96375	1906	65	39	34	18	5	9	50	1.67	3.6	2	0.87
S_foet_LP22268_6	2	F	F	45.2163	6.96375	1906	53	33	40	15	5	9	60	1.61	3	1.67	1.21
S_foet_LP22268_7	2	F	F	45.2163	6.96375	1906	82	40	30	18	6	10	55.56	2.05	3	1.8	0.75
S_foet_LP22268_8	2	F	F	45.2163	6.96375	1906	45	30	24	13	5	7	53.85	1.5	2.6	1.86	0.8
S_foet_LP22268_9	2	F	F	45.2163	6.96375	1906	50	31	26	14	5	8	57.14	1.61	2.8	1.75	0.84
S_foet_LP22274_1	2	F	F	45.2604	6.89115	2341	90	37	38	15	7	8	53.33	2.43	2.14	1.88	1.03
S_foet_LP22274_10	2	F	F	45.2604	6.89115	2341	91	37	38	15	8	8	53.33	2.46	1.88	1.88	1.03
S_foet_LP22274_2	2	F	F	45.2604	6.89115	2341	141	46	46	19	11	10	52.63	3.07	1.73	1.9	1
S_foet_LP22274_3	2	F	F	45.2604	6.89115	2341	188	53	60	22	12	10	45.45	3.55	1.83	2.2	1.13
S_foet_LP22274_4	2	F	F	45.2604	6.89115	2341	231	60	30	25	13	16	64	3.85	1.92	1.56	0.5
S_foet_LP22274_5	2	F	F	45.2604	6.89115	2341	172	52	40	22	11	13	59.09	3.31	2	1.69	0.77
S_foet_LP22274_6	2	F	F	45.2604	6.89115	2341	232	59	38	24	14	12	50	3.93	1.71	2	0.64
S_foet_LP22274_8	2	F	F	45.2604	6.89115	2341	93	37	48	16	8	9	56.25	2.51	2	1.78	1.3
S_foet_LP22274_9	2	F	F	45.2604	6.89115	2341	232	60	46	25	12	15	60	3.87	2.08	1.67	0.77
S_foet_LP22277_1	2	F	F	45.2604	6.89115	2341	70	32	32	13	7	7	53.85	2.19	1.86	1.86	1
S_foet_LP22277_10	2	F	F	45.2604	6.89115	2341	83	35	38	15	8	7	46.67	2.37	1.88	2.14	1.09
S_foet_LP22277_2	2	F	F	45.2604	6.89115	2341	125	44	42	18	10	10	55.56	2.84	1.8	1.8	0.95
S_foet_LP22277_3	2	F	F	45.2604	6.89115	2341	83	35	36	15	8	7	46.67	2.37	1.88	2.14	1.03
S_foet_LP22277_6	2	F	F	45.2604	6.89115	2341	97	38	36	16	8	9	56.25	2.55	2	1.78	0.95
S_foet_LP22277_7	2	F	F	45.2604	6.89115	2341	33	23	30	19	5	6	31.58	1.43	3.8	3.17	1.3
S_foet_LP22277_8	2	F	F	45.2604	6.89115	2341	94	37	32	15	8	8	53.33	2.54	1.88	1.88	0.86
S_foet_LP22277_9	2	F	F	45.2604	6.89115	2341	34	24	24	10	5	6	60	1.42	2	1.67	1
S_foet_LP22278_1	2	F	F	45.2604	6.89115	2341	40	28	34	12	5	7	58.33	1.43	2.4	1.71	1.21
S_foet_LP22278_10	2	F	F	45.2604	6.89115	2341	55	34	28	15	5	6	40	1.62	3	2.5	0.82
S_foet_LP22278_2	2	F	F	45.2604	6.89115	2341	52	33	26	15	5	9	60	1.58	3	1.67	0.79
S_foet_LP22278_3	2	F	F	45.2604	6.89115	2341	30	24	28	11	4	7	63.64	1.25	2.75	1.57	1.17
S_foet_LP22278_4	2	F	F	45.2604	6.89115	2341	47	30	30	14	5	8	57.14	1.57	2.8	1.75	1
S_foet_LP22278_5	2	F	F	45.2604	6.89115	2341	58	34	32	16	6	8	50	1.71	2.67	2	0.94
S_foet_LP22278_6	2	F	F	45.2604	6.89115	2341	31	24	26	10	4	6	60	1.29	2.5	1.67	1.08
S_foet_LP22278_7	2	F	F	45.2604	6.89115	2341	19	20	20	9	3	5	55.56	0.95	3	1.8	1
S_foet_LP22278_8	2	F	F	45.2604	6.89115	2341	37	28	32	13	4	7	53.85	1.32	3.25	1.86	1.14
S_foet_LP22278_9	2	F	F	45.2604	6.89115	2341	47	31	26	14	5	8	57.14	1.52	2.8	1.75	0.84
S_foet_LP22289_1	1	F	F	45.3642	7.10703	2503	61	31	22	13	6	7	53.85	1.97	2.17	1.86	0.71
S_foet_LP22289_10	1	F	F	45.3642	7.10703	2503	35	25	26	11	5	6	54.55	1.4	2.2	1.83	1.04
S_foet_LP22289_2	1	F	F	45.3642	7.10703	2503	56	31	16	13	6	6	46.15	1.81	2.17	2.17	0.52
S_foet_LP22289_3	1	F	F	45.3642	7.10703	2503	56	31	24	14	5	6	42.86	1.81	2.8	2.33	0.77
S_foet_LP22289_4	1	F	F	45.3642	7.10703	2503	60	33	26	15	6	8	53.33	1.82	2.5	1.88	0.79
S_foet_LP22289_5	1	F	F	45.3642	7.10703	2503	77	37	30	16	7	8	50	2.08	2.29	2	0.81
S_foet_LP22289_6	1	F	F	45.3642	7.10703	2503	29	21	24	9	4	5	55.56	1.38	2.25	1.8	1.14
S_foet_LP22289_7	1	F	F	45.3642	7.10703	2503	46	27	32	12	5	8	66.67	1.7	2.4	1.5	1.19
S_foet_LP22289_8	1	F	F	45.3642	7.10703	2503	77	36	34	16	7	9	56.25	2.14	2.29	1.78	0.94
S_foet_LP22289_9	1	F	F	45.3642	7.10703	2503	59	31	20	13	6	8	61.54	1.9	2.17	1.63	0.65
S_foet_LP22292_1	2	F	F	45.3642	7.10703	2503	54	29	30	13	6	6	46.15	1.86	2.17	2.17	1.03
S_foet_LP22292_10	2	F	F	45.3642	7.10703	2503	55	29	34	12	6	7	58.33	1.9	2	1.71	1.17
S_foet_LP22292_2	2	F	F	45.3642	7.10703	2503	55	31	32	14	5	7	50	1.77	2.8	2	1.03
S_foet_LP22292_3	2	F	F	45.3642	7.10703	2503	56	30	22	13	5	5	38.46	1.87	2.6	2.6	0.73
S_foet_LP22292_4	2	F	F	45.3642	7.10703	2503	67	32	30	13	7	6	46.15	2.09	1.86	2.17	0.94
S_foet_LP22292_5	2	F	F	45.3642	7.10703	2503	31	24	4	10	4	7	70	1.29	2.5	1.43	0.17
S_foet_LP22292_6	2	F	F	45.3642	7.10703	2503	66	32	32	13	6	7	53.85	2.06	2.17	1.86	1
S_foet_LP22292_7	2	F	F	45.3642	7.10703	2503	55	31	22	13	5	8	61.54	1.77	2.6	1.63	0.71
S_foet_LP22292_8	2	F	F	45.3642	7.10703	2503	28	22	10	9	4	9	100	1.27	2.25	1	0.45
S_foet_LP22292_9	2	F	F	45.3642	7.10703	2503	91	38	36	16	7	10	62.5	2.39	2.29	1.6	0.95
S_foet_LP22300_1	2	F	F	45.3642	7.10703	2503	41	26	20	11	5	7	63.64	1.58	2.2	1.57	0.77
S_foet_LP22300_10	2	F	F	45.3642	7.10703	2503	76	35	22	15	7	8	53.33	2.17	2.14	1.88	0.63
S_foet_LP22300_2	2	F	F	45.3642	7.10703	2503	93	40	26	17	8	9	52.94	2.33	2.13	1.89	0.65
S_foet_LP22300_3	2	F	F	45.3642	7.10703	2503	57	31	22	13	6	8	61.54	1.84	2.17	1.63	0.71
S_foet_LP22300_4	2	F	F	45.3642	7.10703	2503	58	32	18	14	6	7	50	1.81	2.33	2	0.56
S_foet_LP22300_5	2	F	F	45.3642	7.10703	2503	42	25	16	11	5	6	54.55	1.68	2.2	1.83	0.64
S_foet_LP22300_6	2	F	F	45.3642	7.10703	2503	64	33	42	15	6	8	53.33	1.94	2.5	1.88	1.27
S_foet_LP22300_8	2	F	F	45.3642	7.10703	2503	67	35	26	15	6	8	53.33	1.91	2.5	1.88	0.74
S_foet_LP22300_9	2	F	F	45.3642	7.10703	2503	96	40	32	17	8	10	58.82	2.4	2.13	1.7	0.8
S_foet_LP22301_1	2	F	F	45.5544	6.96397	2322	114	44	22	19	8	11	57.89	2.59	2.38	1.73	0.5
S_foet_LP22301_10	2	F	F	45.5544	6.96397	2322	160	51	32	22	10	11	50	3.14	2.2	2	0.63
S_foet_LP22301_2	2	F	F	45.5544	6.96397	2322	139	47	34	20	9	11	55	2.96	2.22	1.82	0.72
S_foet_LP22301_3	2	F	F	45.5544	6.96397	2322	109	45	30	19	8	10	52.63	2.42	2.38	1.9	0.67
S_foet_LP22301_4	2	F	F	45.5544	6.96397	2322	160	52	32	22	10	10	45.45	3.08	2.2	2.2	0.62
S_foet_LP22301_5	2	F	F	45.5544	6.96397	2322	80	39	28	18	6	7	38.89	2.05	3	2.57	0.72
S_foet_LP22301_6	2	F	F	45.5544	6.96397	2322	202	60	26	25	11	12	48	3.37	2.27	2.08	0.43
S_foet_LP22301_7	2	F	F	45.5544	6.96397	2322	80	40	30	18	6	7	38.89	2	3	2.57	0.75
S_foet_LP22301_8	2	F	F	45.5544	6.96397	2322	192	56	40	24	11	12	50	3.43	2.18	2	0.71
S_foet_LP22301_9	2	F	F	45.5544	6.96397	2322	63	35	26	16	6	11	68.75	1.8	2.67	1.45	0.74
S_foet_LP22307_1	3	F	F	45.5544	6.96397	2322	72	31	22	11	9	7	63.64	2.32	1.22	1.57	0.71
S_foet_LP22307_10	3	F	F	45.5544	6.96397	2322	53	29	30	13	6	7	53.85	1.83	2.17	1.86	1.03
S_foet_LP22307_2	3	F	F	45.5544	6.96397	2322	107	42	40	18	9	10	55.56	2.55	2	1.8	0.95
S_foet_LP22307_3	3	F	F	45.5544	6.96397	2322	114	42	34	16	19	9	56.25	2.71	0.84	1.78	0.81
S_foet_LP22307_4	3	F	F	45.5544	6.96397	2322	164	50	36	20	11	12	60	3.28	1.82	1.67	0.72
S_foet_LP22307_5	3	F	F	45.5544	6.96397	2322	87	36	28	15	8	9	60	2.42	1.88	1.67	0.78
S_foet_LP22307_6	3	F	F	45.5544	6.96397	2322	88	36	24	14	8	8	57.14	2.44	1.75	1.75	0.67
S_foet_LP22307_7	3	F	F	45.5544	6.96397	2322	103	43	32	19	7	9	47.37	2.4	2.71	2.11	0.74
S_foet_LP22307_8	3	F	F	45.5544	6.96397	2322	73	36	24	15	7	8	53.33	2.03	2.14	1.88	0.67
S_foet_LP22307_9	3	F	F	45.5544	6.96397	2322	171	53	22	23	11	14	60.87	3.23	2.09	1.64	0.42
S_foet_LP22309_1	3	F	F	45.5544	6.96397	2322	39	26	26	11	4	6	54.55	1.5	2.75	1.83	1
S_foet_LP22309_10	3	F	F	45.5544	6.96397	2322	41	26	18	11	5	6	54.55	1.58	2.2	1.83	0.69
S_foet_LP22309_2	3	F	F	45.5544	6.96397	2322	25	21	10	9	3	6	66.67	1.19	3	1.5	0.48
S_foet_LP22309_3	3	F	F	45.5544	6.96397	2322	39	24	27	12	5	6	50	1.63	2.4	2	1.13
S_foet_LP22309_4	3	F	F	45.5544	6.96397	2322	41	27	28	12	5	8	66.67	1.52	2.4	1.5	1.04
S_foet_LP22309_5	3	F	F	45.5544	6.96397	2322	44	27	24	11	5	7	63.64	1.63	2.2	1.57	0.89
S_foet_LP22309_6	3	F	F	45.5544	6.96397	2322	41	26	26	11	4	7	63.64	1.58	2.75	1.57	1
S_foet_LP22309_7	3	F	F	45.5544	6.96397	2322	43	28	24	12	5	8	66.67	1.54	2.4	1.5	0.86
S_foet_LP22309_8	3	F	F	45.5544	6.96397	2322	58	31	42	14	6	8	57.14	1.87	2.33	1.75	1.35
S_foet_LP22309_9	3	F	F	45.5544	6.96397	2322	37	25	24	11	4	7	63.64	1.48	2.75	1.57	0.96
S_foet_LP22310_1	3	F	F	45.5544	6.96397	2322	19	18	18	8	3	5	62.5	1.06	2.67	1.6	1
S_foet_LP22310_10	3	F	F	45.5544	6.96397	2322	54	30	24	13	6	7	53.85	1.8	2.17	1.86	0.8
S_foet_LP22310_2	3	F	F	45.5544	6.96397	2322	52	30	30	13	6	7	53.85	1.73	2.17	1.86	1
S_foet_LP22310_3	3	F	F	45.5544	6.96397	2322	54	31	28	13	5	8	61.54	1.74	2.6	1.63	0.9
S_foet_LP22310_4	3	F	F	45.5544	6.96397	2322	38	26	16	12	4	5	41.67	1.46	3	2.4	0.62
S_foet_LP22310_5	3	F	F	45.5544	6.96397	2322	22	21	32	9	3	5	55.56	1.05	3	1.8	1.52
S_foet_LP22310_6	3	F	F	45.5544	6.96397	2322	46	27	20	11	5	6	54.55	1.7	2.2	1.83	0.74
S_foet_LP22310_7	3	F	F	45.5544	6.96397	2322	44	27	14	12	5	6	50	1.63	2.4	2	0.52
S_foet_LP22310_8	3	F	F	45.5544	6.96397	2322	45	27	24	11	5	6	54.55	1.67	2.2	1.83	0.89
S_foet_LP22310_9	3	F	F	45.5544	6.96397	2322	23	20	28	9	3	4	44.44	1.15	3	2.25	1.4
S_foet_LP22315_1	3	F	F	45.5544	6.96397	2322	115	45	46	20	8	9	45	2.56	2.5	2.22	1.02
S_foet_LP22315_10	3	F	F	45.5544	6.96397	2322	81	37	32	16	7	9	56.25	2.19	2.29	1.78	0.86
S_foet_LP22315_2	3	F	F	45.5544	6.96397	2322	53	32	30	15	5	7	46.67	1.66	3	2.14	0.94
S_foet_LP22315_3	3	F	F	45.5544	6.96397	2322	62	35	38	16	5	6	37.5	1.77	3.2	2.67	1.09
S_foet_LP22315_4	3	F	F	45.5544	6.96397	2322	72	36	40	16	6	8	50	2	2.67	2	1.11
S_foet_LP22315_5	3	F	F	45.5544	6.96397	2322	136	48	34	21	9	9	42.86	2.83	2.33	2.33	0.71
S_foet_LP22315_6	3	F	F	45.5544	6.96397	2322	121	45	32	20	9	10	50	2.69	2.22	2	0.71
S_foet_LP22315_7	3	F	F	45.5544	6.96397	2322	137	49	34	22	10	10	45.45	2.8	2.2	2.2	0.69
S_foet_LP22315_8	3	F	F	45.5544	6.96397	2322	80	39	40	18	7	8	44.44	2.05	2.57	2.25	1.03
S_foet_LP22315_9	3	F	F	45.5544	6.96397	2322	73	36	50	16	6	9	56.25	2.03	2.67	1.78	1.39
S_foet_LP22327_1	3	F	F	45.501	6.83713	2090	147	48	26	21	10	12	57.14	3.06	2.1	1.75	0.54
S_foet_LP22327_10	3	F	F	45.501	6.83713	2090	233	62	28	27	12	16	59.26	3.76	2.25	1.69	0.45
S_foet_LP22327_2	3	F	F	45.501	6.83713	2090	147	48	20	20	11	11	55	3.06	1.82	1.82	0.42
S_foet_LP22327_3	3	F	F	45.501	6.83713	2090	220	62	24	27	12	14	51.85	3.55	2.25	1.93	0.39
S_foet_LP22327_4	3	F	F	45.501	6.83713	2090	235	62	26	22.7	12	15	66.1	3.79	1.89	1.51	0.42
S_foet_LP22327_5	3	F	F	45.501	6.83713	2090	219	59	44	25	12	14	56	3.71	2.08	1.79	0.75
S_foet_LP22327_6	3	F	F	45.501	6.83713	2090	124	44	32	18	10	8	44.44	2.82	1.8	2.25	0.73
S_foet_LP22327_7	3	F	F	45.501	6.83713	2090	76	35	34	15	7	8	53.33	2.17	2.14	1.88	0.97
S_foet_LP22327_8	3	F	F	45.501	6.83713	2090	218	59	42	25	12	13	52	3.69	2.08	1.92	0.71
S_foet_LP22327_9	3	F	F	45.501	6.83713	2090	76	35	32	15	7	9	60	2.17	2.14	1.67	0.91
S_foet_LP22336_1	3	F	F	45.501	6.83713	2090	254	70	52	29	12	16	55.17	3.63	2.42	1.81	0.74
S_foet_LP22336_10	3	F	F	45.501	6.83713	2090	198	56	60	23	13	11	47.83	3.54	1.77	2.09	1.07
S_foet_LP22336_2	3	F	F	45.501	6.83713	2090	229	64	58	27	12	13	48.15	3.58	2.25	2.08	0.91
S_foet_LP22336_3	3	F	F	45.501	6.83713	2090	280	69	74	30	13	16	53.33	4.06	2.31	1.88	1.07
S_foet_LP22336_4	3	F	F	45.501	6.83713	2090	319	74	80	32	16	16	50	4.31	2	2	1.08
S_foet_LP22336_5	3	F	F	45.501	6.83713	2090	282	69	72	30	14	14	46.67	4.09	2.14	2.14	1.04
S_foet_LP22336_6	3	F	F	45.501	6.83713	2090	186	58	70	25	10	9	36	3.21	2.5	2.78	1.21
S_foet_LP22336_7	3	F	F	45.501	6.83713	2090	294	66	62	26	16	10	38.46	4.45	1.63	2.6	0.94
S_foet_LP22336_8	3	F	F	45.501	6.83713	2090	122	51	64	22	8	12	54.55	2.39	2.75	1.83	1.25
S_foet_LP22336_9	3	F	F	45.501	6.83713	2090	87	43	44	19	7	7	36.84	2.02	2.71	2.71	1.02
S_foet_LP22342_1	3	F	F	45.501	6.83713	2090	75	36	40	15	7	10	66.67	2.08	2.14	1.5	1.11
S_foet_LP22342_10	3	F	F	45.501	6.83713	2090	87	39	42	16	7	11	68.75	2.23	2.29	1.45	1.08
S_foet_LP22342_2	3	F	F	45.501	6.83713	2090	117	46	38	20	8	11	55	2.54	2.5	1.82	0.83
S_foet_LP22342_3	3	F	F	45.501	6.83713	2090	92	41	52	18	7	11	61.11	2.24	2.57	1.64	1.27
S_foet_LP22342_4	3	F	F	45.501	6.83713	2090	117	49	50	21	8	14	66.67	2.39	2.63	1.5	1.02
S_foet_LP22342_5	3	F	F	45.501	6.83713	2090	115	46	36	21	8	11	52.38	2.5	2.63	1.91	0.78
S_foet_LP22342_6	3	F	F	45.501	6.83713	2090	66	35	34	16	6	9	56.25	1.89	2.67	1.78	0.97
S_foet_LP22342_7	3	F	F	45.501	6.83713	2090	46	29	32	13	5	6	46.15	1.59	2.6	2.17	1.1
S_foet_LP22342_8	3	F	F	45.501	6.83713	2090	77	38	52	17	6	9	52.94	2.03	2.83	1.89	1.37
S_foet_LP22342_9	3	F	F	45.501	6.83713	2090	89	39	38	17	7	10	58.82	2.28	2.43	1.7	0.97
S_foet_LP22343_1	3	F	F	45.501	6.83713	2090	91	36	40	14	8	9	64.29	2.53	1.75	1.56	1.11
S_foet_LP22343_10	3	F	F	45.501	6.83713	2090	97	38	36	15	9	8	53.33	2.55	1.67	1.88	0.95
S_foet_LP22343_2	3	F	F	45.501	6.83713	2090	92	35	38	14	9	9	64.29	2.63	1.56	1.56	1.09
S_foet_LP22343_3	3	F	F	45.501	6.83713	2090	100	38	30	15	9	8	53.33	2.63	1.67	1.88	0.79
S_foet_LP22343_4	3	F	F	45.501	6.83713	2090	90	36	34	14	9	9	64.29	2.5	1.56	1.56	0.94
S_foet_LP22343_5	3	F	F	45.501	6.83713	2090	88	36	32	14	8	7	50	2.44	1.75	2	0.89
S_foet_LP22343_6	3	F	F	45.501	6.83713	2090	67	32	32	13	7	6	46.15	2.09	1.86	2.17	1
S_foet_LP22343_7	3	F	F	45.501	6.83713	2090	62	31	26	12	6	5	41.67	2	2	2.4	0.84
S_foet_LP22343_8	3	F	F	45.501	6.83713	2090	65	30	18	11	8	6	54.55	2.17	1.38	1.83	0.6
S_foet_LP22343_9	3	F	F	45.501	6.83713	2090	99	37	34	14	9	8	57.14	2.68	1.56	1.75	0.92
S_foet_LP22344_1	3	F	F	45.501	6.83713	2090	143	47	40	19	10	9	47.37	3.04	1.9	2.11	0.85
S_foet_LP22344_10	3	F	F	45.501	6.83713	2090	86	36	36	16	8	10	62.5	2.39	2	1.6	1
S_foet_LP22344_3	3	F	F	45.501	6.83713	2090	40	27	32	12	5	7	58.33	1.48	2.4	1.71	1.19
S_foet_LP22344_4	3	F	F	45.501	6.83713	2090	107	40	30	16	9	6	37.5	2.68	1.78	2.67	0.75
S_foet_LP22344_5	3	F	F	45.501	6.83713	2090	68	35	36	15	6	9	60	1.94	2.5	1.67	1.03
S_foet_LP22344_6	3	F	F	45.501	6.83713	2090	115	42	26	16	9	12	75	2.74	1.78	1.33	0.62
S_foet_LP22344_7	3	F	F	45.501	6.83713	2090	107	39	32	16	9	9	56.25	2.74	1.78	1.78	0.82
S_foet_LP22344_8	3	F	F	45.501	6.83713	2090	52	30	34	13	5	9	69.23	1.73	2.6	1.44	1.13
S_foet_LP22344_9	3	F	F	45.501	6.83713	2090	107	40	42	16	8	10	62.5	2.68	2	1.6	1.05
S_foet_10962_01	4	F	F	45.8959	7.18664	2040	124	44	39	19	9	9	47.37	2.82	2.11	2.11	0.89
S_foet_10962_02	4	F	F	45.8959	7.18664	2040	133	45	39	19	10	9	47.37	2.96	1.9	2.11	0.87
S_foet_10962_03	4	F	F	45.8959	7.18664	2040	123	45	43	19	9	9	47.37	2.73	2.11	2.11	0.96
S_foet_10962_04	4	F	F	45.8959	7.18664	2040	99	39	38	16	9	8	50	2.54	1.78	2	0.97
S_foet_10962_05	4	F	F	45.8959	7.18664	2040	130	44	41	18	9	12	66.67	2.95	2	1.5	0.93
S_foet_10962_06	4	F	F	45.8959	7.18664	2040	121	43	38	18	9	12	66.67	2.81	2	1.5	0.88
S_foet_10962_07	4	F	F	45.8959	7.18664	2040	106	41	43	17	8	8	47.06	2.59	2.13	2.13	1.05
S_foet_10962_08	4	F	F	45.8959	7.18664	2040	132	46	43	20	9	10	50	2.87	2.22	2	0.93
S_foet_10963_01	4	F	F	45.8959	7.18664	2040	163	51	45	22	10	11	50	3.2	2.2	2	0.88
S_foet_10963_02	4	F	F	45.8959	7.18664	2040	161	51	46	22	10	12	54.55	3.16	2.2	1.83	0.9
S_foet_10963_03	4	F	F	45.8959	7.18664	2040	159	50	67	21	11	11	52.38	3.18	1.91	1.91	1.34
S_foet_10963_04	4	F	F	45.8959	7.18664	2040	155	50	52	21	10	10	47.62	3.1	2.1	2.1	1.04
S_foet_10963_05	4	F	F	45.8959	7.18664	2040	153	49	57	21	10	10	47.62	3.12	2.1	2.1	1.16
S_foet_10963_06	4	F	F	45.8959	7.18664	2040	93	39	59	17	8	9	52.94	2.38	2.13	1.89	1.51
S_foet_10963_07	4	F	F	45.8959	7.18664	2040	113	43	72	19	9	9	47.37	2.63	2.11	2.11	1.67
S_foet_10963_08	4	F	F	45.8959	7.18664	2040	194	57	51	25	11	11	44	3.4	2.27	2.27	0.89
S_foet_10964_01	4	F	F	45.8959	7.18664	2040	232	58	32	23	14	11	47.83	4	1.64	2.09	0.55
S_foet_10964_02	4	F	F	45.8959	7.18664	2040	117	41	27	17	10	9	52.94	2.85	1.7	1.89	0.66
S_foet_10964_03	4	F	F	45.8959	7.18664	2040	130	43	27	17	11	8	47.06	3.02	1.55	2.13	0.63
S_foet_10964_04	4	F	F	45.8959	7.18664	2040	100	41	32	18	8	11	61.11	2.44	2.25	1.64	0.78
S_foet_10964_05	4	F	F	45.8959	7.18664	2040	83	36	28	15	8	6	40	2.31	1.88	2.5	0.78
S_foet_10964_06	4	F	F	45.8959	7.18664	2040	120	42	34	17	10	8	47.06	2.86	1.7	2.13	0.81
S_foet_10964_07	4	F	F	45.8959	7.18664	2040	116	41	35	17	10	9	52.94	2.83	1.7	1.89	0.85
S_foet_10964_08	4	F	F	45.8959	7.18664	2040	145	45	31	18	11	7	38.89	3.22	1.64	2.57	0.69
S_foet_10966_01	4	F	F	45.8959	7.18664	2040	97	40	48	17	8	8	47.06	2.43	2.13	2.13	1.2
S_foet_10966_02	4	F	F	45.8959	7.18664	2040	69	34	43	15	7	8	53.33	2.03	2.14	1.88	1.26
S_foet_10966_03	4	F	F	45.8959	7.18664	2040	88	40	39	18	8	9	50	2.2	2.25	2	0.98
S_foet_10966_04	4	F	F	45.8959	7.18664	2040	90	39	44	17	8	9	52.94	2.31	2.13	1.89	1.13
S_foet_10966_05	4	F	F	45.8959	7.18664	2040	75	35	42	15	7	10	66.67	2.14	2.14	1.5	1.2
S_foet_10966_06	4	F	F	45.8959	7.18664	2040	85	37	46	16	8	8	50	2.3	2	2	1.24
S_foet_10966_07	4	F	F	45.8959	7.18664	2040	60	32	43	14	7	7	50	1.88	2	2	1.34
S_foet_10966_08	4	F	F	45.8959	7.18664	2040	81	38	56	17	7	8	47.06	2.13	2.43	2.13	1.47
S_foet_10966_09	4	F	F	45.8959	7.18664	2040	62	30	36	13	7	7	53.85	2.07	1.86	1.86	1.2
S_foet_10966_10	4	F	F	45.8959	7.18664	2040	75	35	48	15	7	8	53.33	2.14	2.14	1.88	1.37
S_foet_10967_01	4	F	F	45.8959	7.18664	2040	267	66	44	28	14	14	50	4.05	2	2	0.67
S_foet_10967_02	4	F	F	45.8959	7.18664	2040	164	51	42	22	11	11	50	3.22	2	2	0.82
S_foet_10967_03	4	F	F	45.8959	7.18664	2040	252	62	40	26	14	13	50	4.06	1.86	2	0.65
S_foet_10967_04	4	F	F	45.8959	7.18664	2040	179	54	49	23	11	12	52.17	3.31	2.09	1.92	0.91
S_foet_10968_01	4	F	F	45.8959	7.18664	2040	63	32	36	14	6	7	50	1.97	2.33	2	1.13
S_foet_10968_02	4	F	F	45.8959	7.18664	2040	51	29	46	12	5	7	58.33	1.76	2.4	1.71	1.59
S_foet_10968_03	4	F	F	45.8959	7.18664	2040	53	31	49	13	6	6	46.15	1.71	2.17	2.17	1.58
S_foet_10968_04	4	F	F	45.8959	7.18664	2040	46	27	42	12	5	6	50	1.7	2.4	2	1.56
S_foet_10969_01	4	F	F	45.8959	7.18664	2040	117	43	44	18	9	9	50	2.72	2	2	1.02
S_foet_10969_02	4	F	F	45.8959	7.18664	2040	138	46	46	19	20	9	47.37	3	0.95	2.11	1
S_foet_10969_03	4	F	F	45.8959	7.18664	2040	111	42	43	18	9	10	55.56	2.64	2	1.8	1.02
S_foet_10969_04	4	F	F	45.8959	7.18664	2040	110	42	50	18	8	9	50	2.62	2.25	2	1.19
S_foet_10969_05	4	F	F	45.8959	7.18664	2040	100	40	51	17	8	10	58.82	2.5	2.13	1.7	1.28
S_foet_10969_06	4	F	F	45.8959	7.18664	2040	65	33	39	14	6	8	57.14	1.97	2.33	1.75	1.18
S_foet_10969_07	4	F	F	45.8959	7.18664	2040	71	34	37	15	7	8	53.33	2.09	2.14	1.88	1.09
S_foet_10970_01	4	F	F	45.8959	7.18664	2040	199	57	37	24	11	15	62.5	3.49	2.18	1.6	0.65
S_foet_10970_02	4	F	F	45.8959	7.18664	2040	405	78	34	32	17	16	50	5.19	1.88	2	0.44
S_foet_10970_03	4	F	F	45.8959	7.18664	2040	262	64	39	27	14	15	55.56	4.09	1.93	1.8	0.61
S_foet_10970_04	4	F	F	45.8959	7.18664	2040	163	50	35	21	10	10	47.62	3.26	2.1	2.1	0.7
S_foet_10970_05	4	F	F	45.8959	7.18664	2040	256	62	47	26	14	12	46.15	4.13	1.86	2.17	0.76
S_foet_10970_06	4	F	F	45.8959	7.18664	2040	298	68	38	28	15	15	53.57	4.38	1.87	1.87	0.56
S_foet_10970_07	4	F	F	45.8959	7.18664	2040	205	56	39	23	12	11	47.83	3.66	1.92	2.09	0.7
S_foet_10970_08	4	F	F	45.8959	7.18664	2040	209	56	32	23	12	15	65.22	3.73	1.92	1.53	0.57
S_foet_10970_09	4	F	F	45.8959	7.18664	2040	144	49	31	20	10	10	50	2.94	2	2	0.63
S_foet_10973_01	4	F	F	45.8959	7.18664	2040	64	32	28	14	6	8	57.14	2	2.33	1.75	0.88
S_foet_10973_02	4	F	F	45.8959	7.18664	2040	93	37	26	16	8	9	56.25	2.51	2	1.78	0.7
S_foet_10973_03	4	F	F	45.8959	7.18664	2040	89	38	43	17	8	8	47.06	2.34	2.13	2.13	1.13
S_foet_10973_04	4	F	F	45.8959	7.18664	2040	81	37	38	16	8	8	50	2.19	2	2	1.03
S_foet_10973_05	4	F	F	45.8959	7.18664	2040	66	34	43	15	6	8	53.33	1.94	2.5	1.88	1.26
S_foet_10974_01	4	F	F	45.8959	7.18664	2040	223	62	57	28	11	13	46.43	3.6	2.55	2.15	0.92
S_foet_10974_02	4	F	F	45.8959	7.18664	2040	208	60	60	26	12	13	50	3.47	2.17	2	1
S_foet_10974_03	4	F	F	45.8959	7.18664	2040	190	60	60	28	10	13	46.43	3.17	2.8	2.15	1
S_foet_10974_04	4	F	F	45.8959	7.18664	2040	145	52	59	23	9	11	47.83	2.79	2.56	2.09	1.13
S_foet_10974_05	4	F	F	45.8959	7.18664	2040	210	62	53	28	11	17	60.71	3.39	2.55	1.65	0.85
S_foet_10974_06	4	F	F	45.8959	7.18664	2040	215	62	54	28	11	14	50	3.47	2.55	2	0.87
S_foet_10974_07	4	F	F	45.8959	7.18664	2040	143	50	48	22	9	11	50	2.86	2.44	2	0.96
S_foet_10974_08	4	F	F	45.8959	7.18664	2040	137	50	51	22	9	11	50	2.74	2.44	2	1.02
S_foet_10974_09	4	F	F	45.8959	7.18664	2040	138	49	55	22	9	10	45.45	2.82	2.44	2.2	1.12
S_foet_10974_10	4	F	F	45.8959	7.18664	2040	171	55	60	25	9	12	48	3.11	2.78	2.08	1.09
S_foet_LP22357_1	3	F	F	45.8979	6.88246	2211	116	42	24	17	8	10	58.82	2.76	2.13	1.7	0.57
S_foet_LP22357_10	3	F	F	45.8979	6.88246	2211	163	52	44	22	10	11	50	3.13	2.2	2	0.85
S_foet_LP22357_2	3	F	F	45.8979	6.88246	2211	67	32	6	13	6	8	61.54	2.09	2.17	1.63	0.19
S_foet_LP22357_3	3	F	F	45.8979	6.88246	2211	189	56	22	24	11	10	41.67	3.38	2.18	2.4	0.39
S_foet_LP22357_4	3	F	F	45.8979	6.88246	2211	163	52	50	22	10	11	50	3.13	2.2	2	0.96
S_foet_LP22357_5	3	F	F	45.8979	6.88246	2211	197	56	36	24	12	13	54.17	3.52	2	1.85	0.64
S_foet_LP22357_6	3	F	F	45.8979	6.88246	2211	127	45	30	18	9	7	38.89	2.82	2	2.57	0.67
S_foet_LP22357_7	3	F	F	45.8979	6.88246	2211	79	35	10	14	7	8	57.14	2.26	2	1.75	0.29
S_foet_LP22357_8	3	F	F	45.8979	6.88246	2211	201	55	38	23	12	11	47.83	3.65	1.92	2.09	0.69
S_foet_LP22357_9	3	F	F	45.8979	6.88246	2211	129	45	36	19	9	8	42.11	2.87	2.11	2.38	0.8
S_foet_LP22361_1	3	F	F	45.8979	6.88246	2211	90	37	28	16	8	10	62.5	2.43	2	1.6	0.76
S_foet_LP22361_10	3	F	F	45.8979	6.88246	2211	79	35	30	15	8	9	60	2.26	1.88	1.67	0.86
S_foet_LP22361_2	3	F	F	45.8979	6.88246	2211	126	44	22	18	9	10	55.56	2.86	2	1.8	0.5
S_foet_LP22361_3	3	F	F	45.8979	6.88246	2211	81	36	18	15	7	10	66.67	2.25	2.14	1.5	0.5
S_foet_LP22361_4	3	F	F	45.8979	6.88246	2211	140	48	28	21	9	12	57.14	2.92	2.33	1.75	0.58
S_foet_LP22361_5	3	F	F	45.8979	6.88246	2211	175	53	44	23	11	12	52.17	3.3	2.09	1.92	0.83
S_foet_LP22361_6	3	F	F	45.8979	6.88246	2211	112	42	26	18	8	10	55.56	2.67	2.25	1.8	0.62
S_foet_LP22361_7	3	F	F	45.8979	6.88246	2211	125	44	38	18	9	13	72.22	2.84	2	1.38	0.86
S_foet_LP22361_8	3	F	F	45.8979	6.88246	2211	69	32	12	13	7	7	53.85	2.16	1.86	1.86	0.38
S_foet_LP22361_9	3	F	F	45.8979	6.88246	2211	43	27	12	12	5	7	58.33	1.59	2.4	1.71	0.44
S_foet_10832_01	5	H	F	46.4611	9.68281	1905	229	62	53	27	12	13	48.15	3.69	2.25	2.08	0.85
S_foet_10832_02	5	H	F	46.4611	9.68281	1905	176	56	60	24	11	10	41.67	3.14	2.18	2.4	1.07
S_foet_10832_03	5	H	F	46.4611	9.68281	1905	109	42	27	18	8	8	44.44	2.6	2.25	2.25	0.64
S_foet_10832_04	5	H	F	46.4611	9.68281	1905	93	40	47	17	8	9	52.94	2.33	2.13	1.89	1.18
S_foet_10832_05	5	H	F	46.4611	9.68281	1905	111	45	51	20	9	8	40	2.47	2.22	2.5	1.13
S_foet_10832_06	5	H	F	46.4611	9.68281	1905	49	28	35	12	6	5	41.67	1.75	2	2.4	1.25
S_foet_10832_07	5	H	F	46.4611	9.68281	1905	114	45	30	20	8	8	40	2.53	2.5	2.5	0.67
S_foet_10832_08	5	H	F	46.4611	9.68281	1905	67	35	39	15	7	8	53.33	1.91	2.14	1.88	1.11
S_foet_10833_01	5	H	F	46.4611	9.68281	1905	314	76	70	34	13	16	47.06	4.13	2.62	2.13	0.92
S_foet_10833_02	5	H	F	46.4611	9.68281	1905	208	61	39	27	11	10	37.04	3.41	2.45	2.7	0.64
S_foet_10833_03	5	H	F	46.4611	9.68281	1905	148	50	58	22	9	10	45.45	2.96	2.44	2.2	1.16
S_foet_10833_04	5	H	F	46.4611	9.68281	1905	243	68	52	31	11	12	38.71	3.57	2.82	2.58	0.76
S_foet_10833_05	5	H	F	46.4611	9.68281	1905	232	66	73	30	11	13	43.33	3.52	2.73	2.31	1.11
S_foet_10833_06	5	H	F	46.4611	9.68281	1905	169	58	67	26	10	11	42.31	2.91	2.6	2.36	1.16
S_foet_10833_07	5	H	F	46.4611	9.68281	1905	247	67	73	30	11	14	46.67	3.69	2.73	2.14	1.09
S_foet_10833_08	5	H	F	46.4611	9.68281	1905	175	57	59	26	10	13	50	3.07	2.6	2	1.04
S_foet_10833_09	5	H	F	46.4611	9.68281	1905	126	49	47	22	8	11	50	2.57	2.75	2	0.96
S_foet_10833_10	5	H	F	46.4611	9.68281	1905	153	53	57	24	9	11	45.83	2.89	2.67	2.18	1.08
S_foet_10834_01	5	H	F	46.4611	9.68281	1905	204	64	52	29	10	14	48.28	3.19	2.9	2.07	0.81
S_foet_10834_02	5	H	F	46.4611	9.68281	1905	182	60	51	28	10	18	64.29	3.03	2.8	1.56	0.85
S_foet_10834_03	5	H	F	46.4611	9.68281	1905	138	53	39	24	9	15	62.5	2.6	2.67	1.6	0.74
S_foet_10834_04	5	H	F	46.4611	9.68281	1905	163	56	50	26	9	13	50	2.91	2.89	2	0.89
S_foet_10834_05	5	H	F	46.4611	9.68281	1905	111	48	55	21	8	10	47.62	2.31	2.63	2.1	1.15
S_foet_10834_06	5	H	F	46.4611	9.68281	1905	131	51	52	23	9	12	52.17	2.57	2.56	1.92	1.02
S_foet_10834_07	5	H	F	46.4611	9.68281	1905	91	42	46	19	7	8	42.11	2.17	2.71	2.38	1.1
S_foet_10834_08	5	H	F	46.4611	9.68281	1905	182	62	56	29	10	14	48.28	2.94	2.9	2.07	0.9
S_foet_10834_09	5	H	F	46.4611	9.68281	1905	133	51	46	23	9	12	52.17	2.61	2.56	1.92	0.9
S_foet_10834_10	5	H	F	46.4611	9.68281	1905	154	55	48	25	9	13	52	2.8	2.78	1.92	0.87
S_foet_10835_01	5	F	F	46.4611	9.68281	1905	190	63	58	28	9	14	50	3.02	3.11	2	0.92
S_foet_10835_02	5	F	F	46.4611	9.68281	1905	172	61	55	27	9	12	44.44	2.82	3	2.25	0.9
S_foet_10835_03	5	F	F	46.4611	9.68281	1905	137	55	52	26	8	11	42.31	2.49	3.25	2.36	0.95
S_foet_10835_04	5	F	F	46.4611	9.68281	1905	136	56	63	26	8	12	46.15	2.43	3.25	2.17	1.13
S_foet_10835_05	5	F	F	46.4611	9.68281	1905	156	58	67	26	8	12	46.15	2.69	3.25	2.17	1.16
S_foet_10835_06	5	F	F	46.4611	9.68281	1905	144	54	56	25	8	10	40	2.67	3.13	2.5	1.04
S_foet_10835_07	5	F	F	46.4611	9.68281	1905	153	56	51	26	8	11	42.31	2.73	3.25	2.36	0.91
S_foet_10835_08	5	F	F	46.4611	9.68281	1905	140	53	67	25	8	14	56	2.64	3.13	1.79	1.26
S_foet_10835_09	5	F	F	46.4611	9.68281	1905	184	63	64	29	9	13	44.83	2.92	3.22	2.23	1.02
S_foet_10835_10	5	F	F	46.4611	9.68281	1905	183	64	57	30	9	17	56.67	2.86	3.33	1.76	0.89
S_foet_10837_01	5	H	F	46.4611	9.68281	1905	78	35	25	15	7	8	53.33	2.23	2.14	1.88	0.71
S_foet_10837_02	5	H	F	46.4611	9.68281	1905	84	40	29	18	6	10	55.56	2.1	3	1.8	0.73
S_foet_10837_03	5	H	F	46.4611	9.68281	1905	91	41	33	18	7	9	50	2.22	2.57	2	0.8
S_foet_10837_04	5	H	F	46.4611	9.68281	1905	93	42	30	19	7	11	57.89	2.21	2.71	1.73	0.71
S_foet_10837_05	5	H	F	46.4611	9.68281	1905	105	44	31	20	7	10	50	2.39	2.86	2	0.7
S_foet_10837_06	5	H	F	46.4611	9.68281	1905	87	38	30	16	8	8	50	2.29	2	2	0.79
S_foet_10837_07	5	H	F	46.4611	9.68281	1905	93	41	35	18	7	10	55.56	2.27	2.57	1.8	0.85
S_foet_10837_08	5	H	F	46.4611	9.68281	1905	102	43	33	20	8	11	55	2.37	2.5	1.82	0.77
S_foet_10837_09	5	H	F	46.4611	9.68281	1905	107	45	38	20	7	11	55	2.38	2.86	1.82	0.84
S_foet_10837_10	5	H	F	46.4611	9.68281	1905	64	34	31	15	6	9	60	1.88	2.5	1.67	0.91
S_foet_10840_01	5	F	F	46.4611	9.68281	1905	135	53	44	24	8	12	50	2.55	3	2	0.83
S_foet_10840_02	5	F	F	46.4611	9.68281	1905	141	51	43	23	8	12	52.17	2.76	2.88	1.92	0.84
S_foet_10840_03	5	F	F	46.4611	9.68281	1905	180	58	50	26	10	14	53.85	3.1	2.6	1.86	0.86
S_foet_10840_04	5	F	F	46.4611	9.68281	1905	143	50	44	22	9	13	59.09	2.86	2.44	1.69	0.88
S_foet_10840_05	5	F	F	46.4611	9.68281	1905	147	51	45	23	9	13	56.52	2.88	2.56	1.77	0.88
S_foet_10840_06	5	F	F	46.4611	9.68281	1905	131	49	36	22	9	12	54.55	2.67	2.44	1.83	0.73
S_foet_10840_07	5	F	F	46.4611	9.68281	1905	173	56	45	25	10	13	52	3.09	2.5	1.92	0.8
S_foet_10840_08	5	F	F	46.4611	9.68281	1905	186	58	46	26	10	15	57.69	3.21	2.6	1.73	0.79
S_foet_10840_09	5	F	F	46.4611	9.68281	1905	131	48	58	22	9	12	54.55	2.73	2.44	1.83	1.21
S_foet_10840_10	5	F	F	46.4611	9.68281	1905	112	45	41	20	8	11	55	2.49	2.5	1.82	0.91
S_foet_10841_01	5	F	F	46.4611	9.68281	1905	114	46	42	20	8	9	45	2.48	2.5	2.22	0.91
S_foet_10841_02	5	F	F	46.4611	9.68281	1905	61	34	39	15	6	8	53.33	1.79	2.5	1.88	1.15
S_foet_10841_03	5	F	F	46.4611	9.68281	1905	109	46	41	20	7	9	45	2.37	2.86	2.22	0.89
S_foet_10841_04	5	F	F	46.4611	9.68281	1905	135	52	49	24	8	14	58.33	2.6	3	1.71	0.94
S_foet_10841_05	5	F	F	46.4611	9.68281	1905	78	39	44	18	6	10	55.56	2	3	1.8	1.13
S_foet_10841_06	5	F	F	46.4611	9.68281	1905	86	42	47	19	6	10	52.63	2.05	3.17	1.9	1.12
S_foet_10841_07	5	F	F	46.4611	9.68281	1905	105	47	53	22	7	12	54.55	2.23	3.14	1.83	1.13
S_foet_10843_01	5	H	F	46.4611	9.68281	1905	92	43	36	20	7	11	55	2.14	2.86	1.82	0.84
S_foet_10843_02	5	H	F	46.4611	9.68281	1905	102	46	43	21	7	10	47.62	2.22	3	2.1	0.93
S_foet_10843_03	5	H	F	46.4611	9.68281	1905	99	44	35	20	7	10	50	2.25	2.86	2	0.8
S_foet_10843_04	5	H	F	46.4611	9.68281	1905	119	51	37	24	8	13	54.17	2.33	3	1.85	0.73
S_foet_10843_05	5	H	F	46.4611	9.68281	1905	144	55	49	25	9	12	48	2.62	2.78	2.08	0.89
S_foet_10843_06	5	H	F	46.4611	9.68281	1905	103	46	36	21	7	12	57.14	2.24	3	1.75	0.78
S_foet_10843_07	5	H	F	46.4611	9.68281	1905	80	40	34	18	6	10	55.56	2	3	1.8	0.85
S_foet_10843_08	5	H	F	46.4611	9.68281	1905	134	62	53	29	10	16	55.17	2.16	2.9	1.81	0.85
S_foet_10844_01	5	F	F	46.4611	9.68281	1905	251	67	59	29	13	12	41.38	3.75	2.23	2.42	0.88
S_foet_10844_02	5	F	F	46.4611	9.68281	1905	262	69	57	31	12	15	48.39	3.8	2.58	2.07	0.83
S_foet_10844_03	5	F	F	46.4611	9.68281	1905	197	61	53	27	11	11	40.74	3.23	2.45	2.45	0.87
S_foet_10844_04	5	F	F	46.4611	9.68281	1905	139	52	59	24	8	13	54.17	2.67	3	1.85	1.13
S_foet_10844_05	5	F	F	46.4611	9.68281	1905	283	69	50	29	14	11	37.93	4.1	2.07	2.64	0.72
S_foet_10844_06	5	F	F	46.4611	9.68281	1905	284	73	54	32	13	13	40.63	3.89	2.46	2.46	0.74
S_foet_10844_07	5	F	F	46.4611	9.68281	1905	271	70	63	31	13	10	32.26	3.87	2.38	3.1	0.9
S_foet_10844_08	5	F	F	46.4611	9.68281	1905	289	74	53	34	12	17	50	3.91	2.83	2	0.72
S_foet_10844_09	5	F	F	46.4611	9.68281	1905	230	66	62	30	11	16	53.33	3.48	2.73	1.88	0.94
S_foet_10844_10	5	F	F	46.4611	9.68281	1905	286	75	57	34	13	14	41.18	3.81	2.62	2.43	0.76
S_foet_10846_01	5	F	F	46.4611	9.68281	1905	128	54	58	25	8	11	44	2.37	3.13	2.27	1.07
S_foet_10846_02	5	F	F	46.4611	9.68281	1905	288	76	70	35	12	16	45.71	3.79	2.92	2.19	0.92
S_foet_10846_03	5	F	F	46.4611	9.68281	1905	176	61	61	28	9	14	50	2.89	3.11	2	1
S_foet_10846_04	5	F	F	46.4611	9.68281	1905	143	53	57	24	8	15	62.5	2.7	3	1.6	1.08
S_foet_10846_05	5	F	F	46.4611	9.68281	1905	222	66	58	30	10	17	56.67	3.36	3	1.76	0.88
S_foet_10703_01	7	H	F	46.5504	11.6656	1827	157	54	36	25	9	13	52	2.91	2.78	1.92	0.67
S_foet_10703_02	7	H	F	46.5504	11.6656	1827	63	37	31	17	5	10	58.82	1.7	3.4	1.7	0.84
S_foet_10703_03	7	H	F	46.5504	11.6656	1827	146	54	25	25	9	15	60	2.7	2.78	1.67	0.46
S_foet_10703_04	7	H	F	46.5504	11.6656	1827	243	73	39	34	10	21	61.76	3.33	3.4	1.62	0.53
S_foet_10703_05	7	H	F	46.5504	11.6656	1827	234	73	36	34	10	19	55.88	3.21	3.4	1.79	0.49
S_foet_10703_06	7	H	F	46.5504	11.6656	1827	145	55	34	26	8	13	50	2.64	3.25	2	0.62
S_foet_10703_07	7	H	F	46.5504	11.6656	1827	84	43	38	20	6	12	60	1.95	3.33	1.67	0.88
S_foet_10703_08	7	H	F	46.5504	11.6656	1827	81	39	20	18	6	9	50	2.08	3	2	0.51
S_foet_10703_09	7	H	F	46.5504	11.6656	1827	108	46	36	21	7	12	57.14	2.35	3	1.75	0.78
S_foet_10703_10	7	H	F	46.5504	11.6656	1827	85	40	25	18	7	12	66.67	2.13	2.57	1.5	0.63
S_foet_10704_01	7	F	F	46.5504	11.6656	1827	221	63	28	28	11	14	50	3.51	2.55	2	0.44
S_foet_10704_02	7	F	F	46.5504	11.6656	1827	147	49	21	21	10	11	52.38	3	2.1	1.91	0.43
S_foet_10704_03	7	F	F	46.5504	11.6656	1827	178	54	37	24	11	12	50	3.3	2.18	2	0.69
S_foet_10704_04	7	F	F	46.5504	11.6656	1827	159	52	24	23	10	13	56.52	3.06	2.3	1.77	0.46
S_foet_10704_05	7	F	F	46.5504	11.6656	1827	86	38	25	16	8	8	50	2.26	2	2	0.66
S_foet_10704_06	7	F	F	46.5504	11.6656	1827	187	56	31	25	11	13	52	3.34	2.27	1.92	0.55
S_foet_10704_07	7	F	F	46.5504	11.6656	1827	144	49	32	22	10	12	54.55	2.94	2.2	1.83	0.65
S_foet_10704_08	7	F	F	46.5504	11.6656	1827	158	50	38	22	11	11	50	3.16	2	2	0.76
S_foet_10704_09	7	F	F	46.5504	11.6656	1827	94	40	27	18	8	10	55.56	2.35	2.25	1.8	0.68
S_foet_10704_10	7	F	F	46.5504	11.6656	1827	143	48	38	21	10	10	47.62	2.98	2.1	2.1	0.79
S_foet_10705_01	7	F	F	46.5504	11.6656	1827	202	60	34	27	10	13	48.15	3.37	2.7	2.08	0.57
S_foet_10705_02	7	F	F	46.5504	11.6656	1827	165	54	31	24	10	15	62.5	3.06	2.4	1.6	0.57
S_foet_10705_03	7	F	F	46.5504	11.6656	1827	142	49	38	22	9	12	54.55	2.9	2.44	1.83	0.78
S_foet_10705_04	7	F	F	46.5504	11.6656	1827	157	51	47	22	10	12	54.55	3.08	2.2	1.83	0.92
S_foet_10705_05	7	F	F	46.5504	11.6656	1827	103	42	35	19	8	11	57.89	2.45	2.38	1.73	0.83
S_foet_10705_06	7	F	F	46.5504	11.6656	1827	149	52	37	23	9	15	65.22	2.87	2.56	1.53	0.71
S_foet_10705_07	7	F	F	46.5504	11.6656	1827	147	51	34	23	9	11	47.83	2.88	2.56	2.09	0.67
S_foet_10705_08	7	F	F	46.5504	11.6656	1827	145	52	36	24	9	13	54.17	2.79	2.67	1.85	0.69
S_foet_10705_09	7	F	F	46.5504	11.6656	1827	158	53	39	24	10	12	50	2.98	2.4	2	0.74
S_foet_10705_10	7	F	F	46.5504	11.6656	1827	110	43	35	19	8	11	57.89	2.56	2.38	1.73	0.81
S_foet_10706_01	7	F	F	46.5504	11.6656	1827	91	43	27	20	7	10	50	2.12	2.86	2	0.63
S_foet_10706_02	7	F	F	46.5504	11.6656	1827	81	37	29	16	7	10	62.5	2.19	2.29	1.6	0.78
S_foet_10706_03	7	F	F	46.5504	11.6656	1827	86	39	24	17	7	9	52.94	2.21	2.43	1.89	0.62
S_foet_10706_04	7	F	F	46.5504	11.6656	1827	104	43	28	19	7	10	52.63	2.42	2.71	1.9	0.65
S_foet_10706_05	7	F	F	46.5504	11.6656	1827	102	42	28	19	8	12	63.16	2.43	2.38	1.58	0.67
S_foet_10706_06	7	F	F	46.5504	11.6656	1827	73	36	27	16	7	8	50	2.03	2.29	2	0.75
S_foet_10706_07	7	F	F	46.5504	11.6656	1827	104	44	25	20	8	10	50	2.36	2.5	2	0.57
S_foet_10706_08	7	F	F	46.5504	11.6656	1827	82	40	28	18	6	10	55.56	2.05	3	1.8	0.7
S_foet_10706_09	7	F	F	46.5504	11.6656	1827	69	34	30	15	7	9	60	2.03	2.14	1.67	0.88
S_foet_10706_10	7	F	F	46.5504	11.6656	1827	70	36	31	16	6	9	56.25	1.94	2.67	1.78	0.86
S_foet_10709_01	7	F	F	46.5504	11.6656	1827	164	53	27	23	10	13	56.52	3.09	2.3	1.77	0.51
S_foet_10709_02	7	F	F	46.5504	11.6656	1827	170	53	25	23	11	13	56.52	3.21	2.09	1.77	0.47
S_foet_10709_03	7	F	F	46.5504	11.6656	1827	121	47	30	21	9	11	52.38	2.57	2.33	1.91	0.64
S_foet_10709_04	7	F	F	46.5504	11.6656	1827	137	48	30	21	10	12	57.14	2.85	2.1	1.75	0.63
S_foet_10709_05	7	F	F	46.5504	11.6656	1827	114	42	28	18	9	9	50	2.71	2	2	0.67
S_foet_10709_06	7	F	F	46.5504	11.6656	1827	164	53	24	23	10	12	52.17	3.09	2.3	1.92	0.45
S_foet_10709_07	7	F	F	46.5504	11.6656	1827	172	53	28	23	10	13	56.52	3.25	2.3	1.77	0.53
S_foet_10709_08	7	F	F	46.5504	11.6656	1827	151	49	25	21	10	11	52.38	3.08	2.1	1.91	0.51
S_foet_10709_09	7	F	F	46.5504	11.6656	1827	146	48	28	21	10	11	52.38	3.04	2.1	1.91	0.58
S_foet_10709_10	7	F	F	46.5504	11.6656	1827	156	51	30	22	10	13	59.09	3.06	2.2	1.69	0.59
S_foet_10712_01	7	F	F	46.5504	11.6656	1827	126	47	36	21	9	11	52.38	2.68	2.33	1.91	0.77
S_foet_10712_02	7	F	F	46.5504	11.6656	1827	108	42	29	19	8	10	52.63	2.57	2.38	1.9	0.69
S_foet_10712_03	7	F	F	46.5504	11.6656	1827	89	38	27	17	8	9	52.94	2.34	2.13	1.89	0.71
S_foet_10712_04	7	F	F	46.5504	11.6656	1827	135	47	26	21	9	13	61.9	2.87	2.33	1.62	0.55
S_foet_10712_05	7	F	F	46.5504	11.6656	1827	115	45	34	20	8	13	65	2.56	2.5	1.54	0.76
S_foet_10712_06	7	F	F	46.5504	11.6656	1827	150	49	36	21	10	12	57.14	3.06	2.1	1.75	0.73
S_foet_10712_07	7	F	F	46.5504	11.6656	1827	146	49	33	22	10	13	59.09	2.98	2.2	1.69	0.67
S_foet_10712_08	7	F	F	46.5504	11.6656	1827	131	48	26	21	9	11	52.38	2.73	2.33	1.91	0.54
S_foet_10712_09	7	F	F	46.5504	11.6656	1827	140	48	36	21	10	12	57.14	2.92	2.1	1.75	0.75
S_foet_10712_10	7	F	F	46.5504	11.6656	1827	144	52	36	23	9	11	47.83	2.77	2.56	2.09	0.69
S_foet_10713_01	7	F	F	46.5504	11.6656	1827	184	57	42	26	10	14	53.85	3.23	2.6	1.86	0.74
S_foet_10713_02	7	F	F	46.5504	11.6656	1827	136	49	34	22	9	12	54.55	2.78	2.44	1.83	0.69
S_foet_10713_03	7	F	F	46.5504	11.6656	1827	157	53	42	24	9	13	54.17	2.96	2.67	1.85	0.79
S_foet_10713_04	7	F	F	46.5504	11.6656	1827	95	41	27	18	8	10	55.56	2.32	2.25	1.8	0.66
S_foet_10713_05	7	F	F	46.5504	11.6656	1827	152	51	35	23	10	11	47.83	2.98	2.3	2.09	0.69
S_foet_10713_06	7	F	F	46.5504	11.6656	1827	173	56	37	25	10	13	52	3.09	2.5	1.92	0.66
S_foet_10713_07	7	F	F	46.5504	11.6656	1827	128	47	32	21	9	10	47.62	2.72	2.33	2.1	0.68
S_foet_10713_08	7	F	F	46.5504	11.6656	1827	191	58	36	26	11	15	57.69	3.29	2.36	1.73	0.62
S_foet_10713_09	7	F	F	46.5504	11.6656	1827	224	62	36	27	12	14	51.85	3.61	2.25	1.93	0.58
S_foet_10713_10	7	F	F	46.5504	11.6656	1827	201	58	38	26	11	14	53.85	3.47	2.36	1.86	0.66
S_foet_10714_01	7	F	F	46.5504	11.6656	1827	282	75	42	34	13	16	47.06	3.76	2.62	2.13	0.56
S_foet_10714_02	7	F	F	46.5504	11.6656	1827	319	78	32	36	14	16	44.44	4.09	2.57	2.25	0.41
S_foet_10714_03	7	F	F	46.5504	11.6656	1827	266	66	38	29	14	16	55.17	4.03	2.07	1.81	0.58
S_foet_10714_04	7	F	F	46.5504	11.6656	1827	136	48	37	21	10	11	52.38	2.83	2.1	1.91	0.77
S_foet_10714_05	7	F	F	46.5504	11.6656	1827	176	54	37	23	11	12	52.17	3.26	2.09	1.92	0.69
S_foet_10714_06	7	F	F	46.5504	11.6656	1827	141	47	35	20	10	11	55	3	2	1.82	0.74
S_foet_10714_07	7	F	F	46.5504	11.6656	1827	137	47	33	21	10	13	61.9	2.91	2.1	1.62	0.7
S_foet_10714_08	7	F	F	46.5504	11.6656	1827	221	60	39	26	12	13	50	3.68	2.17	2	0.65
S_foet_10714_09	7	F	F	46.5504	11.6656	1827	175	54	36	24	11	13	54.17	3.24	2.18	1.85	0.67
S_foet_10714_10	7	F	F	46.5504	11.6656	1827	106	42	32	18	9	10	55.56	2.52	2	1.8	0.76
S_foet_10715_01	7	F	F	46.5504	11.6656	1827	172	61	38	28	9	14	50	2.82	3.11	2	0.62
S_foet_10715_02	7	F	F	46.5504	11.6656	1827	191	58	25	26	11	13	50	3.29	2.36	2	0.43
S_foet_10715_03	7	F	F	46.5504	11.6656	1827	141	50	24	22	9	11	50	2.82	2.44	2	0.48
S_foet_10715_04	7	F	F	46.5504	11.6656	1827	175	52	29	22	11	11	50	3.37	2	2	0.56
S_foet_10715_05	7	F	F	46.5504	11.6656	1827	170	53	29	23	10	11	47.83	3.21	2.3	2.09	0.55
S_foet_10715_06	7	F	F	46.5504	11.6656	1827	131	46	30	20	9	13	65	2.85	2.22	1.54	0.65
S_foet_10715_07	7	F	F	46.5504	11.6656	1827	139	49	24	22	10	11	50	2.84	2.2	2	0.49
S_foet_10715_08	7	F	F	46.5504	11.6656	1827	176	55	33	24	10	14	58.33	3.2	2.4	1.71	0.6
S_foet_10715_09	7	F	F	46.5504	11.6656	1827	160	51	32	22	10	13	59.09	3.14	2.2	1.69	0.63
S_foet_10715_10	7	F	F	46.5504	11.6656	1827	131	47	26	21	9	11	52.38	2.79	2.33	1.91	0.55
S_foet_10716_01	7	F	F	46.5504	11.6656	1827	153	52	28	23	9	13	56.52	2.94	2.56	1.77	0.54
S_foet_10716_02	7	F	F	46.5504	11.6656	1827	191	58	30	26	11	13	50	3.29	2.36	2	0.52
S_foet_10716_03	7	F	F	46.5504	11.6656	1827	156	51	36	23	10	12	52.17	3.06	2.3	1.92	0.71
S_foet_10716_04	7	F	F	46.5504	11.6656	1827	164	53	37	23	10	13	56.52	3.09	2.3	1.77	0.7
S_foet_10716_05	7	F	F	46.5504	11.6656	1827	154	51	31	22	10	11	50	3.02	2.2	2	0.61
S_foet_10716_06	7	F	F	46.5504	11.6656	1827	139	47	33	20	10	11	55	2.96	2	1.82	0.7
S_foet_10716_07	7	F	F	46.5504	11.6656	1827	106	42	31	19	8	10	52.63	2.52	2.38	1.9	0.74
S_foet_10716_08	7	F	F	46.5504	11.6656	1827	128	46	27	20	9	11	55	2.78	2.22	1.82	0.59
S_foet_10716_09	7	F	F	46.5504	11.6656	1827	127	45	35	20	9	10	50	2.82	2.22	2	0.78
S_foet_10716_10	7	F	F	46.5504	11.6656	1827	109	42	30	18	9	11	61.11	2.6	2	1.64	0.71
S_foet_10717_01	7	F	F	46.5504	11.6656	1827	179	55	26	23	11	12	52.17	3.25	2.09	1.92	0.47
S_foet_10717_02	7	F	F	46.5504	11.6656	1827	207	58	37	25	12	13	52	3.57	2.08	1.92	0.64
S_foet_10717_03	7	F	F	46.5504	11.6656	1827	215	60	35	26	12	11	42.31	3.58	2.17	2.36	0.58
S_foet_10717_04	7	F	F	46.5504	11.6656	1827	186	54	26	23	11	10	43.48	3.44	2.09	2.3	0.48
S_foet_10717_05	7	F	F	46.5504	11.6656	1827	157	52	34	23	9	13	56.52	3.02	2.56	1.77	0.65
S_foet_10717_06	7	F	F	46.5504	11.6656	1827	189	55	22	24	11	13	54.17	3.44	2.18	1.85	0.4
S_foet_10717_07	7	F	F	46.5504	11.6656	1827	149	50	31	22	10	12	54.55	2.98	2.2	1.83	0.62
S_foet_10717_08	7	F	F	46.5504	11.6656	1827	228	62	27	27	12	12	44.44	3.68	2.25	2.25	0.44
S_foet_10717_09	7	F	F	46.5504	11.6656	1827	169	53	28	23	11	11	47.83	3.19	2.09	2.09	0.53
S_foet_10717_10	7	F	F	46.5504	11.6656	1827	146	50	34	22	10	12	54.55	2.92	2.2	1.83	0.68
S_wald_foet_10542_01	8	H	I	46.9658	11.4982	1855	250	64	23	28	13	15	53.57	3.91	2.15	1.87	0.36
S_wald_foet_10542_02	8	H	I	46.9658	11.4982	1855	400	81	44	35	17	21	60	4.94	2.06	1.67	0.54
S_wald_foet_10542_03	8	H	I	46.9658	11.4982	1855	227	59	35	25	13	15	60	3.85	1.92	1.67	0.59
S_wald_foet_10542_04	8	H	I	46.9658	11.4982	1855	145	46	31	19	11	12	63.16	3.15	1.73	1.58	0.67
S_wald_foet_10542_05	8	H	I	46.9658	11.4982	1855	237	60	29	25	13	15	60	3.95	1.92	1.67	0.48
S_wald_foet_10542_06	8	H	I	46.9658	11.4982	1855	219	59	39	26	12	13	50	3.71	2.17	2	0.66
S_wald_foet_10542_07	8	H	I	46.9658	11.4982	1855	208	57	24	24	13	13	54.17	3.65	1.85	1.85	0.42
S_wald_foet_10542_08	8	H	I	46.9658	11.4982	1855	142	48	28	21	10	12	57.14	2.96	2.1	1.75	0.58
S_wald_foet_10542_09	8	H	I	46.9658	11.4982	1855	152	48	25	20	11	13	65	3.17	1.82	1.54	0.52
S_wald_foet_10542_10	8	H	I	46.9658	11.4982	1855	177	53	30	23	11	13	56.52	3.34	2.09	1.77	0.57
S_wald_foet_10545_01	8	H	I	46.9658	11.4982	1855	516	96	52	43	18	22	51.16	5.38	2.39	1.95	0.54
S_wald_foet_10545_02	8	H	I	46.9658	11.4982	1855	348	79	48	35	14	22	62.86	4.41	2.5	1.59	0.61
S_wald_foet_10545_03	8	H	I	46.9658	11.4982	1855	411	86	51	38	15	15	39.47	4.78	2.53	2.53	0.59
S_wald_foet_10545_04	8	H	I	46.9658	11.4982	1855	198	62	37	28	10	15	53.57	3.19	2.8	1.87	0.6
S_wald_foet_10545_05	8	H	I	46.9658	11.4982	1855	235	66	39	30	11	14	46.67	3.56	2.73	2.14	0.59
S_wald_foet_10545_06	8	H	I	46.9658	11.4982	1855	208	63	39	29	10	14	48.28	3.3	2.9	2.07	0.62
S_wald_foet_10545_07	8	H	I	46.9658	11.4982	1855	184	59	37	27	10	14	51.85	3.12	2.7	1.93	0.63
S_wald_foet_10545_08	8	H	I	46.9658	11.4982	1855	218	61	29	27	12	11	40.74	3.57	2.25	2.45	0.48
S_wald_foet_10545_09	8	H	I	46.9658	11.4982	1855	164	56	26	26	9	13	50	2.93	2.89	2	0.46
S_wald_foet_10545_10	8	H	I	46.9658	11.4982	1855	154	54	30	24	9	13	54.17	2.85	2.67	1.85	0.56
S_wald_foet_10546_01	8	H	I	46.9658	11.4982	1855	276	66	22	28	14	13	46.43	4.18	2	2.15	0.33
S_wald_foet_10546_02	8	H	I	46.9658	11.4982	1855	179	53	20	23	12	10	43.48	3.38	1.92	2.3	0.38
S_wald_foet_10546_03	8	H	I	46.9658	11.4982	1855	216	59	26	26	13	14	53.85	3.66	2	1.86	0.44
S_wald_foet_10546_04	8	H	I	46.9658	11.4982	1855	179	56	31	25	11	11	44	3.2	2.27	2.27	0.55
S_wald_foet_10546_05	8	H	I	46.9658	11.4982	1855	209	59	26	26	12	13	50	3.54	2.17	2	0.44
S_wald_foet_10546_06	8	H	I	46.9658	11.4982	1855	163	53	21	24	10	12	50	3.08	2.4	2	0.4
S_wald_foet_10546_07	8	H	I	46.9658	11.4982	1855	106	45	21	21	8	13	61.9	2.36	2.63	1.62	0.47
S_wald_foet_10546_08	8	H	I	46.9658	11.4982	1855	148	51	21	23	10	11	47.83	2.9	2.3	2.09	0.41
S_wald_foet_10547_01	8	H	I	46.9658	11.4982	1855	260	69	34	31	13	17	54.84	3.77	2.38	1.82	0.49
S_wald_foet_10547_02	8	H	I	46.9658	11.4982	1855	143	53	19	25	9	12	48	2.7	2.78	2.08	0.36
S_wald_foet_10547_03	8	H	I	46.9658	11.4982	1855	201	61	35	28	11	14	50	3.3	2.55	2	0.57
S_wald_foet_10547_04	8	H	I	46.9658	11.4982	1855	220	61	40	27	12	13	48.15	3.61	2.25	2.08	0.66
S_wald_foet_10547_05	8	H	I	46.9658	11.4982	1855	208	59	43	26	12	15	57.69	3.53	2.17	1.73	0.73
S_wald_foet_10547_06	8	H	I	46.9658	11.4982	1855	107	46	30	21	8	11	52.38	2.33	2.63	1.91	0.65
S_wald_foet_10547_07	8	H	I	46.9658	11.4982	1855	132	49	30	22	8	10	45.45	2.69	2.75	2.2	0.61
S_wald_foet_10547_08	8	H	I	46.9658	11.4982	1855	182	55	35	12	11	14	116.67	3.31	1.09	0.86	0.64
S_wald_foet_10547_09	8	H	I	46.9658	11.4982	1855	102	44	35	20	8	11	55	2.32	2.5	1.82	0.8
S_wald_foet_10547_10	8	H	I	46.9658	11.4982	1855	137	51	36	23	9	13	56.52	2.69	2.56	1.77	0.71
S_wald_foet_10549_01	8	H	I	46.9658	11.4982	1855	245	67	40	20	12	15	75	3.66	1.67	1.33	0.6
S_wald_foet_10549_02	8	H	I	46.9658	11.4982	1855	228	66	40	30	12	16	53.33	3.45	2.5	1.88	0.61
S_wald_foet_10549_03	8	H	I	46.9658	11.4982	1855	251	66	32	29	12	15	51.72	3.8	2.42	1.93	0.48
S_wald_foet_10549_04	8	H	I	46.9658	11.4982	1855	146	52	25	23	9	11	47.83	2.81	2.56	2.09	0.48
S_wald_foet_10549_05	8	H	I	46.9658	11.4982	1855	159	52	29	23	10	13	56.52	3.06	2.3	1.77	0.56
S_wald_foet_10549_06	8	H	I	46.9658	11.4982	1855	99	45	34	21	7	11	52.38	2.2	3	1.91	0.76
S_wald_foet_10549_07	8	H	I	46.9658	11.4982	1855	115	45	22	20	8	10	50	2.56	2.5	2	0.49
S_wald_foet_10549_08	8	H	I	46.9658	11.4982	1855	113	42	18	18	9	8	44.44	2.69	2	2.25	0.43
S_wald_foet_10551_01	8	H	I	46.9658	11.4982	1855	308	76	46	34	13	16	47.06	4.05	2.62	2.13	0.61
S_wald_foet_10551_02	8	H	I	46.9658	11.4982	1855	362	82	44	37	14	16	43.24	4.41	2.64	2.31	0.54
S_wald_foet_10551_03	8	H	I	46.9658	11.4982	1855	215	61	8	27	12	14	51.85	3.52	2.25	1.93	0.13
S_wald_foet_10551_04	8	H	I	46.9658	11.4982	1855	200	58	20	26	12	15	57.69	3.45	2.17	1.73	0.34
S_wald_foet_10551_05	8	H	I	46.9658	11.4982	1855	174	57	20	26	11	14	53.85	3.05	2.36	1.86	0.35
S_wald_foet_10551_06	8	H	I	46.9658	11.4982	1855	204	59	5	26	11	11	42.31	3.46	2.36	2.36	0.08
S_wald_foet_10551_07	8	H	I	46.9658	11.4982	1855	196	58	15	26	11	14	53.85	3.38	2.36	1.86	0.26
S_wald_foet_10551_08	8	H	I	46.9658	11.4982	1855	215	60	9	26	12	15	57.69	3.58	2.17	1.73	0.15
S_wald_foet_10551_09	8	H	I	46.9658	11.4982	1855	396	83	41	37	15	15	40.54	4.77	2.47	2.47	0.49
S_wald_foet_10552_01	8	H	I	46.9658	11.4982	1855	292	76	39	35	11	18	51.43	3.84	3.18	1.94	0.51
S_wald_foet_10552_02	8	H	I	46.9658	11.4982	1855	157	86	55	40	13	24	60	1.83	3.08	1.67	0.64
S_wald_foet_10552_03	8	H	I	46.9658	11.4982	1855	254	63	44	27	14	14	51.85	4.03	1.93	1.93	0.7
S_wald_foet_10552_04	8	H	I	46.9658	11.4982	1855	283	70	47	31	13	19	61.29	4.04	2.38	1.63	0.67
S_wald_foet_10552_05	8	H	I	46.9658	11.4982	1855	198	55	40	24	13	13	54.17	3.6	1.85	1.85	0.73
S_wald_foet_10552_06	8	H	I	46.9658	11.4982	1855	252	64	51	28	14	16	57.14	3.94	2	1.75	0.8
S_wald_foet_10552_07	8	H	I	46.9658	11.4982	1855	186	57	43	25	11	13	52	3.26	2.27	1.92	0.75
S_wald_foet_10552_08	8	H	I	46.9658	11.4982	1855	158	52	40	23	10	14	60.87	3.04	2.3	1.64	0.77
S_wald_foet_10552_09	8	H	I	46.9658	11.4982	1855	219	61	45	27	13	18	66.67	3.59	2.08	1.5	0.74
S_wald_foet_10552_10	8	H	I	46.9658	11.4982	1855	144	49	41	21	10	13	61.9	2.94	2.1	1.62	0.84
S_wald_foet_10557_01	8	H	I	46.9658	11.4982	1855	251	65	34	28	13	16	57.14	3.86	2.15	1.75	0.52
S_wald_foet_10557_02	8	H	I	46.9658	11.4982	1855	153	51	32	23	10	12	52.17	3	2.3	1.92	0.63
S_wald_foet_10557_03	8	H	I	46.9658	11.4982	1855	125	47	29	21	9	10	47.62	2.66	2.33	2.1	0.62
S_wald_foet_10557_04	8	H	I	46.9658	11.4982	1855	168	54	37	24	10	12	50	3.11	2.4	2	0.69
S_wald_foet_10557_05	8	H	I	46.9658	11.4982	1855	175	56	36	25	10	11	44	3.13	2.5	2.27	0.64
S_wald_foet_10557_06	8	H	I	46.9658	11.4982	1855	188	57	34	26	11	12	46.15	3.3	2.36	2.17	0.6
S_wald_foet_10557_07	8	H	I	46.9658	11.4982	1855	201	60	31	27	11	13	48.15	3.35	2.45	2.08	0.52
S_wald_foet_10557_08	8	H	I	46.9658	11.4982	1855	150	51	31	22	10	14	63.64	2.94	2.2	1.57	0.61
S_wald_foet_10559_01	8	H	I	46.9658	11.4982	1855	268	68	32	30	14	16	53.33	3.94	2.14	1.88	0.47
S_wald_foet_10559_02	8	H	I	46.9658	11.4982	1855	341	74	22	32	17	16	50	4.61	1.88	2	0.3
S_wald_foet_10559_03	8	H	I	46.9658	11.4982	1855	323	73	27	32	16	17	53.13	4.42	2	1.88	0.37
S_wald_foet_10559_04	8	H	I	46.9658	11.4982	1855	221	60	16	26	12	13	50	3.68	2.17	2	0.27
S_wald_foet_10559_05	8	H	I	46.9658	11.4982	1855	301	70	30	30	16	16	53.33	4.3	1.88	1.88	0.43
S_wald_foet_10559_06	8	H	I	46.9658	11.4982	1855	158	51	29	23	11	15	65.22	3.1	2.09	1.53	0.57
S_wald_foet_10559_07	8	H	I	46.9658	11.4982	1855	159	53	27	23	11	11	47.83	3	2.09	2.09	0.51
S_wald_foet_10559_08	8	H	I	46.9658	11.4982	1855	186	56	19	25	11	12	48	3.32	2.27	2.08	0.34
S_wald_foet_10559_09	8	H	I	46.9658	11.4982	1855	213	58	14	25	13	14	56	3.67	1.92	1.79	0.24
S_wald_foet_10559_10	8	H	I	46.9658	11.4982	1855	230	61	19	27	13	11	40.74	3.77	2.08	2.45	0.31
S_wald_foet_10560_01	8	H	I	46.9658	11.4982	1855	297	70	22	31	13	14	45.16	4.24	2.38	2.21	0.31
S_wald_foet_10560_02	8	H	I	46.9658	11.4982	1855	152	51	18	23	10	11	47.83	2.98	2.3	2.09	0.35
S_wald_foet_10560_03	8	H	I	46.9658	11.4982	1855	169	53	22	23	11	12	52.17	3.19	2.09	1.92	0.42
S_wald_foet_10560_04	8	H	I	46.9658	11.4982	1855	93	40	20	17	8	10	58.82	2.33	2.13	1.7	0.5
S_wald_foet_10560_05	8	H	I	46.9658	11.4982	1855	138	48	25	21	9	12	57.14	2.88	2.33	1.75	0.52
S_wald_foet_10560_06	8	H	I	46.9658	11.4982	1855	254	64	31	28	13	14	50	3.97	2.15	2	0.48
S_wald_foet_10560_07	8	H	I	46.9658	11.4982	1855	191	54	20	23	11	12	52.17	3.54	2.09	1.92	0.37
S_wald_foet_10562_01	8	H	I	46.9658	11.4982	1855	426	81	44	34	19	19	55.88	5.26	1.79	1.79	0.54
S_wald_foet_10562_02	8	H	I	46.9658	11.4982	1855	253	63	38	27	14	15	55.56	4.02	1.93	1.8	0.6
S_wald_foet_10562_03	8	H	I	46.9658	11.4982	1855	321	72	48	31	15	16	51.61	4.46	2.07	1.94	0.67
S_wald_foet_10562_04	8	H	I	46.9658	11.4982	1855	232	59	36	25	14	12	48	3.93	1.79	2.08	0.61
S_wald_foet_10562_05	8	H	I	46.9658	11.4982	1855	193	56	35	24	12	12	50	3.45	2	2	0.63
S_wald_foet_10562_06	8	H	I	46.9658	11.4982	1855	276	68	47	30	14	15	50	4.06	2.14	2	0.69
S_wald_foet_10562_07	8	H	I	46.9658	11.4982	1855	152	52	39	23	10	11	47.83	2.92	2.3	2.09	0.75
S_wald_foet_10562_08	8	H	I	46.9658	11.4982	1855	200	55	35	24	12	11	45.83	3.64	2	2.18	0.64
S_wald_foet_10562_09	8	H	I	46.9658	11.4982	1855	289	66	42	28	15	14	50	4.38	1.87	2	0.64
S_wald_foet_10562_10	8	H	I	46.9658	11.4982	1855	141	48	29	21	10	11	52.38	2.94	2.1	1.91	0.6
S_wald_foet_10664_01	9	H	I	46.5484	11.8134	2056	424	84	17	37	16	20	54.05	5.05	2.31	1.85	0.2
S_wald_foet_10664_02	9	H	I	46.5484	11.8134	2056	199	55	3	23	12	13	56.52	3.62	1.92	1.77	0.05
S_wald_foet_10664_03	9	H	I	46.5484	11.8134	2056	252	59	21	22	16	14	63.64	4.27	1.38	1.57	0.36
S_wald_foet_10664_04	9	H	I	46.5484	11.8134	2056	116	41	13	17	10	9	52.94	2.83	1.7	1.89	0.32
S_wald_foet_10664_05	9	H	I	46.5484	11.8134	2056	244	60	13	25	14	15	60	4.07	1.79	1.67	0.22
S_wald_foet_10665_01	9	H	I	46.5484	11.8134	2056	497	98	38	45	16	29	64.44	5.07	2.81	1.55	0.39
S_wald_foet_10665_02	9	H	I	46.5484	11.8134	2056	317	79	40	36	14	18	50	4.01	2.57	2	0.51
S_wald_foet_10665_03	9	H	I	46.5484	11.8134	2056	218	65	44	29	11	17	58.62	3.35	2.64	1.71	0.68
S_wald_foet_10665_04	9	H	I	46.5484	11.8134	2056	201	65	28	31	10	17	54.84	3.09	3.1	1.82	0.43
S_wald_foet_10665_05	9	H	I	46.5484	11.8134	2056	197	63	30	29	10	16	55.17	3.13	2.9	1.81	0.48
S_wald_foet_10665_06	9	H	I	46.5484	11.8134	2056	196	63	33	29	10	16	55.17	3.11	2.9	1.81	0.52
S_wald_foet_10665_07	9	H	I	46.5484	11.8134	2056	309	77	48	35	13	18	51.43	4.01	2.69	1.94	0.62
S_wald_foet_10665_08	9	H	I	46.5484	11.8134	2056	111	46	17	21	8	11	52.38	2.41	2.63	1.91	0.37
S_wald_foet_10667_01	9	H	I	46.5484	11.8134	2056	446	82	24	34	18	23	67.65	5.44	1.89	1.48	0.29
S_wald_foet_10667_02	9	H	I	46.5484	11.8134	2056	381	76	16	32	17	20	62.5	5.01	1.88	1.6	0.21
S_wald_foet_10667_03	9	H	I	46.5484	11.8134	2056	146	64	25	28	12	16	57.14	2.28	2.33	1.75	0.39
S_wald_foet_10667_04	9	H	I	46.5484	11.8134	2056	374	79	25	35	15	20	57.14	4.73	2.33	1.75	0.32
S_wald_foet_10667_05	9	H	I	46.5484	11.8134	2056	178	56	24	25	10	14	56	3.18	2.5	1.79	0.43
S_wald_foet_10667_06	9	H	I	46.5484	11.8134	2056	145	52	18	23	10	14	60.87	2.79	2.3	1.64	0.35
S_wald_foet_10667_07	9	H	I	46.5484	11.8134	2056	154	52	25	23	10	13	56.52	2.96	2.3	1.77	0.48
S_wald_foet_10668_01	9	H	I	46.5484	11.8134	2056	293	69	37	20	13	16	80	4.25	1.54	1.25	0.54
S_wald_foet_10668_02	9	H	I	46.5484	11.8134	2056	159	52	16	23	10	12	52.17	3.06	2.3	1.92	0.31
S_wald_foet_10668_03	9	H	I	46.5484	11.8134	2056	168	53	19	23	10	11	47.83	3.17	2.3	2.09	0.36
S_wald_foet_10668_04	9	H	I	46.5484	11.8134	2056	345	78	42	35	15	19	54.29	4.42	2.33	1.84	0.54
S_wald_foet_10668_05	9	H	I	46.5484	11.8134	2056	123	46	30	21	9	11	52.38	2.67	2.33	1.91	0.65
S_wald_foet_10669_01	9	H	I	46.5484	11.8134	2056	214	68	38	32	10	18	56.25	3.15	3.2	1.78	0.56
S_wald_foet_10669_02	9	H	I	46.5484	11.8134	2056	222	73	36	34	10	20	58.82	3.04	3.4	1.7	0.49
S_wald_foet_10669_03	9	H	I	46.5484	11.8134	2056	198	64	33	30	10	14	46.67	3.09	3	2.14	0.52
S_wald_foet_10669_04	9	H	I	46.5484	11.8134	2056	106	54	21	26	6	14	53.85	1.96	4.33	1.86	0.39
S_wald_foet_10669_05	9	H	I	46.5484	11.8134	2056	122	52	27	24	7	14	58.33	2.35	3.43	1.71	0.52
S_wald_foet_10674_01	9	H	I	46.5484	11.8134	2056	376	76	39	32	16	13	40.63	4.95	2	2.46	0.51
S_wald_foet_10674_02	9	H	I	46.5484	11.8134	2056	216	57	43	24	13	12	50	3.79	1.85	2	0.75
S_wald_foet_10674_03	9	H	I	46.5484	11.8134	2056	213	58	39	25	12	15	60	3.67	2.08	1.67	0.67
S_wald_foet_10674_04	9	H	I	46.5484	11.8134	2056	281	68	49	29	15	15	51.72	4.13	1.93	1.93	0.72
S_wald_foet_10674_05	9	H	I	46.5484	11.8134	2056	219	59	49	26	12	15	57.69	3.71	2.17	1.73	0.83
S_wald_foet_10674_06	9	H	I	46.5484	11.8134	2056	377	79	48	35	16	19	54.29	4.77	2.19	1.84	0.61
S_wald_foet_10674_07	9	H	I	46.5484	11.8134	2056	183	54	34	23	12	12	52.17	3.39	1.92	1.92	0.63
S_wald_foet_10675_01	9	H	I	46.5484	11.8134	2056	212	61	49	27	11	15	55.56	3.48	2.45	1.8	0.8
S_wald_foet_10675_02	9	H	I	46.5484	11.8134	2056	160	55	54	25	9	13	52	2.91	2.78	1.92	0.98
S_wald_foet_10675_03	9	H	I	46.5484	11.8134	2056	558	80	55	35	14	17	48.57	6.98	2.5	2.06	0.69
S_wald_foet_10675_04	9	H	I	46.5484	11.8134	2056	223	56	36	23	14	12	52.17	3.98	1.64	1.92	0.64
S_wald_foet_10675_05	9	H	I	46.5484	11.8134	2056	146	49	49	21	11	10	47.62	2.98	1.91	2.1	1
S_wald_foet_10675_06	9	H	I	46.5484	11.8134	2056	219	58	37	25	12	12	48	3.78	2.08	2.08	0.64
S_wald_foet_10675_07	9	H	I	46.5484	11.8134	2056	260	68	43	30	12	16	53.33	3.82	2.5	1.88	0.63
S_wald_foet_10675_08	9	H	I	46.5484	11.8134	2056	184	55	26	24	11	13	54.17	3.35	2.18	1.85	0.47
S_wald_foet_10675_09	9	H	I	46.5484	11.8134	2056	172	52	34	22	11	12	54.55	3.31	2	1.83	0.65
S_wald_foet_10676_01	9	H	I	46.5484	11.8134	2056	167	54	26	24	10	12	50	3.09	2.4	2	0.48
S_wald_foet_10676_02	9	H	I	46.5484	11.8134	2056	187	59	29	27	11	13	48.15	3.17	2.45	2.08	0.49
S_wald_foet_10676_03	9	H	I	46.5484	11.8134	2056	195	58	27	26	12	14	53.85	3.36	2.17	1.86	0.47
S_wald_foet_10676_04	9	H	I	46.5484	11.8134	2056	112	44	29	19	8	9	47.37	2.55	2.38	2.11	0.66
S_wald_foet_10676_05	9	H	I	46.5484	11.8134	2056	129	46	31	20	9	10	50	2.8	2.22	2	0.67
S_wald_foet_10676_06	9	H	I	46.5484	11.8134	2056	120	44	34	19	9	10	52.63	2.73	2.11	1.9	0.77
S_wald_foet_10676_07	9	H	I	46.5484	11.8134	2056	157	52	32	23	10	12	52.17	3.02	2.3	1.92	0.62
S_wald_foet_10676_08	9	H	I	46.5484	11.8134	2056	156	51	27	22	10	11	50	3.06	2.2	2	0.53
S_wald_foet_10676_09	9	H	I	46.5484	11.8134	2056	116	45	24	20	9	10	50	2.58	2.22	2	0.53
S_wald_foet_10676_10	9	H	I	46.5484	11.8134	2056	141	48	26	21	10	11	52.38	2.94	2.1	1.91	0.54
S_wald_foet_10678_01	9	H	I	46.5484	11.8134	2056	301	72	35	32	14	13	40.63	4.18	2.29	2.46	0.49
S_wald_foet_10678_02	9	H	I	46.5484	11.8134	2056	316	73	36	33	14	14	42.42	4.33	2.36	2.36	0.49
S_wald_foet_10678_03	9	H	I	46.5484	11.8134	2056	250	65	35	29	13	15	51.72	3.85	2.23	1.93	0.54
S_wald_foet_10678_04	9	H	I	46.5484	11.8134	2056	243	67	33	30	12	15	50	3.63	2.5	2	0.49
S_wald_foet_10678_05	9	H	I	46.5484	11.8134	2056	396	85	46	38	14	19	50	4.66	2.71	2	0.54
S_wald_foet_10678_06	9	H	I	46.5484	11.8134	2056	425	85	44	37	16	20	54.05	5	2.31	1.85	0.52
S_wald_foet_10678_07	9	H	I	46.5484	11.8134	2056	398	83	41	37	16	19	51.35	4.8	2.31	1.95	0.49
S_wald_foet_10678_08	9	H	I	46.5484	11.8134	2056	374	80	42	36	16	19	52.78	4.68	2.25	1.89	0.53
S_wald_foet_10678_09	9	H	I	46.5484	11.8134	2056	225	61	27	27	12	14	51.85	3.69	2.25	1.93	0.44
S_wald_foet_10678_10	9	H	I	46.5484	11.8134	2056	222	61	29	27	12	14	51.85	3.64	2.25	1.93	0.48
S_wald_foet_10680_01	9	H	I	46.5484	11.8134	2056	291	78	41	36	12	21	58.33	3.73	3	1.71	0.53
S_wald_foet_10680_02	9	H	I	46.5484	11.8134	2056	227	73	41	34	10	21	61.76	3.11	3.4	1.62	0.56
S_wald_foet_10680_03	9	H	I	46.5484	11.8134	2056	151	60	38	28	9	16	57.14	2.52	3.11	1.75	0.63
S_wald_foet_10680_05	9	H	I	46.5484	11.8134	2056	108	50	15	24	7	14	58.33	2.16	3.43	1.71	0.3
S_wald_foet_10680_06	9	H	I	46.5484	11.8134	2056	125	54	24	25	7	14	56	2.31	3.57	1.79	0.44
S_wald_foet_10680_07	9	H	I	46.5484	11.8134	2056	181	64	38	30	10	17	56.67	2.83	3	1.76	0.59
S_wald_foet_10680_08	9	H	I	46.5484	11.8134	2056	114	51	19	24	7	15	62.5	2.24	3.43	1.6	0.37
S_wald_foet_10680_09	9	H	I	46.5484	11.8134	2056	126	52	26	24	8	14	58.33	2.42	3	1.71	0.5
S_wald_foet_10680_10	9	H	I	46.5484	11.8134	2056	95	45	25	21	7	12	57.14	2.11	3	1.75	0.56
S_wald_foet_10681_01	9	H	I	46.5484	11.8134	2056	198	60	30	27	11	13	48.15	3.3	2.45	2.08	0.5
S_wald_foet_10681_02	9	H	I	46.5484	11.8134	2056	161	53	32	24	10	12	50	3.04	2.4	2	0.6
S_wald_foet_10681_03	9	H	I	46.5484	11.8134	2056	119	47	27	21	9	11	52.38	2.53	2.33	1.91	0.57
S_wald_foet_10681_04	9	H	I	46.5484	11.8134	2056	144	52	33	23	10	13	56.52	2.77	2.3	1.77	0.63
S_wald_foet_10681_05	9	H	I	46.5484	11.8134	2056	122	46	24	20	9	10	50	2.65	2.22	2	0.52
S_wald_foet_10681_06	9	H	I	46.5484	11.8134	2056	112	46	24	21	8	11	52.38	2.43	2.63	1.91	0.52
S_wald_foet_10681_07	9	H	I	46.5484	11.8134	2056	215	64	30	29	11	16	55.17	3.36	2.64	1.81	0.47
S_wald_foet_10681_08	9	H	I	46.5484	11.8134	2056	146	52	26	24	9	12	50	2.81	2.67	2	0.5
S_wald_foet_10681_09	9	H	I	46.5484	11.8134	2056	76	36	22	16	7	9	56.25	2.11	2.29	1.78	0.61
S_wald_foet_10681_10	9	H	I	46.5484	11.8134	2056	92	40	24	18	7	11	61.11	2.3	2.57	1.64	0.6
S_wald_10684_01	10	H	W	46.5154	11.6448	2035	354	85	50	39	13	21	53.85	4.16	3	1.86	0.59
S_wald_10684_02	10	H	W	46.5154	11.6448	2035	323	76	35	34	13	21	61.76	4.25	2.62	1.62	0.46
S_wald_10684_03	10	H	W	46.5154	11.6448	2035	322	79	45	36	13	16	44.44	4.08	2.77	2.25	0.57
S_wald_10684_04	10	H	W	46.5154	11.6448	2035	226	64	36	28	13	17	60.71	3.53	2.15	1.65	0.56
S_wald_10684_05	10	H	W	46.5154	11.6448	2035	137	53	36	25	8	14	56	2.58	3.13	1.79	0.68
S_wald_10684_06	10	H	W	46.5154	11.6448	2035	135	54	26	25	8	16	64	2.5	3.13	1.56	0.48
S_wald_10684_07	10	H	W	46.5154	11.6448	2035	123	53	40	25	7	13	52	2.32	3.57	1.92	0.75
S_wald_10685_01	10	H	W	46.5154	11.6448	2035	477	82	53	33	20	17	51.52	5.82	1.65	1.94	0.65
S_wald_10685_02	10	H	W	46.5154	11.6448	2035	378	76	39	32	18	16	50	4.97	1.78	2	0.51
S_wald_10685_03	10	H	W	46.5154	11.6448	2035	201	55	36	23	12	13	56.52	3.65	1.92	1.77	0.65
S_wald_10685_04	10	H	W	46.5154	11.6448	2035	105	41	36	18	9	11	61.11	2.56	2	1.64	0.88
S_wald_10687_01	10	H	W	46.5154	11.6448	2035	301	71	38	31	14	16	51.61	4.24	2.21	1.94	0.54
S_wald_10687_02	10	H	W	46.5154	11.6448	2035	333	76	43	34	15	18	52.94	4.38	2.27	1.89	0.57
S_wald_10687_03	10	H	W	46.5154	11.6448	2035	253	64	37	28	13	16	57.14	3.95	2.15	1.75	0.58
S_wald_10687_04	10	H	W	46.5154	11.6448	2035	295	68	32	29	15	16	55.17	4.34	1.93	1.81	0.47
S_wald_10687_05	10	H	W	46.5154	11.6448	2035	191	57	38	25	11	14	56	3.35	2.27	1.79	0.67
S_wald_10687_06	10	H	W	46.5154	11.6448	2035	218	61	34	27	11	14	51.85	3.57	2.45	1.93	0.56
S_wald_10687_07	10	H	W	46.5154	11.6448	2035	365	76	36	32	16	17	53.13	4.8	2	1.88	0.47
S_wald_10687_08	10	H	W	46.5154	11.6448	2035	252	64	31	28	13	16	57.14	3.94	2.15	1.75	0.48
S_wald_10687_09	10	H	W	46.5154	11.6448	2035	208	59	24	26	12	14	53.85	3.53	2.17	1.86	0.41
S_wald_10687_10	10	H	W	46.5154	11.6448	2035	215	58	19	25	13	14	56	3.71	1.92	1.79	0.33
S_wald_10688_01	10	H	W	46.5154	11.6448	2035	204	65	32	29	10	13	44.83	3.14	2.9	2.23	0.49
S_wald_10688_02	10	H	W	46.5154	11.6448	2035	209	65	36	30	10	15	50	3.22	3	2	0.55
S_wald_10688_03	10	H	W	46.5154	11.6448	2035	190	61	33	28	10	15	53.57	3.11	2.8	1.87	0.54
S_wald_10688_04	10	H	W	46.5154	11.6448	2035	171	58	36	26	10	11	42.31	2.95	2.6	2.36	0.62
S_wald_10688_05	10	H	W	46.5154	11.6448	2035	122	49	28	23	8	12	52.17	2.49	2.88	1.92	0.57
S_wald_10688_06	10	H	W	46.5154	11.6448	2035	165	58	28	27	10	14	51.85	2.84	2.7	1.93	0.48
S_wald_10688_07	10	H	W	46.5154	11.6448	2035	160	56	24	26	9	14	53.85	2.86	2.89	1.86	0.43
S_wald_10688_08	10	H	W	46.5154	11.6448	2035	169	58	27	27	10	15	55.56	2.91	2.7	1.8	0.47
S_wald_10689_01	10	H	W	46.5154	11.6448	2035	282	68	50	29	14	12	41.38	4.15	2.07	2.42	0.74
S_wald_10689_02	10	H	W	46.5154	11.6448	2035	203	57	41	25	12	14	56	3.56	2.08	1.79	0.72
S_wald_10689_03	10	H	W	46.5154	11.6448	2035	139	49	37	22	10	11	50	2.84	2.2	2	0.76
S_wald_10689_04	10	H	W	46.5154	11.6448	2035	183	55	40	24	11	14	58.33	3.33	2.18	1.71	0.73
S_wald_10690_01	10	H	W	46.5154	11.6448	2035	363	86	34	40	13	23	57.5	4.22	3.08	1.74	0.4
S_wald_10690_02	10	H	W	46.5154	11.6448	2035	298	80	48	37	12	19	51.35	3.73	3.08	1.95	0.6
S_wald_10690_03	10	H	W	46.5154	11.6448	2035	367	82	48	37	15	17	45.95	4.48	2.47	2.18	0.59
S_wald_10690_04	10	H	W	46.5154	11.6448	2035	227	65	33	29	11	17	58.62	3.49	2.64	1.71	0.51
S_wald_10690_05	10	H	W	46.5154	11.6448	2035	255	70	39	32	13	18	56.25	3.64	2.46	1.78	0.56
S_wald_10690_06	10	H	W	46.5154	11.6448	2035	325	76	37	34	14	17	50	4.28	2.43	2	0.49
S_wald_10690_07	10	H	W	46.5154	11.6448	2035	310	80	50	37	13	22	59.46	3.88	2.85	1.68	0.63
S_wald_10690_08	10	H	W	46.5154	11.6448	2035	327	83	41	39	13	20	51.28	3.94	3	1.95	0.49
S_wald_10690_09	10	H	W	46.5154	11.6448	2035	159	55	40	25	9	12	48	2.89	2.78	2.08	0.73
S_wald_10690_10	10	H	W	46.5154	11.6448	2035	229	74	39	35	10	18	51.43	3.09	3.5	1.94	0.53
S_wald_10692_01	10	H	W	46.5154	11.6448	2035	174	61	47	28	9	16	57.14	2.85	3.11	1.75	0.77
S_wald_10692_02	10	H	W	46.5154	11.6448	2035	310	81	56	37	12	22	59.46	3.83	3.08	1.68	0.69
S_wald_10692_03	10	H	W	46.5154	11.6448	2035	105	46	50	21	7	13	61.9	2.28	3	1.62	1.09
S_wald_10692_04	10	H	W	46.5154	11.6448	2035	199	67	41	31	10	18	58.06	2.97	3.1	1.72	0.61
S_wald_10692_05	10	H	W	46.5154	11.6448	2035	153	54	44	24	9	15	62.5	2.83	2.67	1.6	0.81
S_wald_10694_01	10	H	W	46.5154	11.6448	2035	257	69	34	32	11	16	50	3.72	2.91	2	0.49
S_wald_10694_02	10	H	W	46.5154	11.6448	2035	178	59	34	27	10	12	44.44	3.02	2.7	2.25	0.58
S_wald_10694_03	10	H	W	46.5154	11.6448	2035	160	56	31	26	9	15	57.69	2.86	2.89	1.73	0.55
S_wald_10694_04	10	H	W	46.5154	11.6448	2035	130	52	27	24	8	14	58.33	2.5	3	1.71	0.52
S_wald_10694_05	10	H	W	46.5154	11.6448	2035	108	49	26	23	7	14	60.87	2.2	3.29	1.64	0.53
S_wald_10694_06	10	H	W	46.5154	11.6448	2035	219	67	37	31	11	16	51.61	3.27	2.82	1.94	0.55
S_wald_10694_07	10	H	W	46.5154	11.6448	2035	107	48	29	22	8	12	54.55	2.23	2.75	1.83	0.6
S_wald_10694_08	10	H	W	46.5154	11.6448	2035	252	69	37	32	12	17	53.13	3.65	2.67	1.88	0.54
S_wald_10694_09	10	H	W	46.5154	11.6448	2035	112	46	31	21	8	12	57.14	2.43	2.63	1.75	0.67
S_wald_10695_01	10	H	W	46.5154	11.6448	2035	177	60	35	28	10	14	50	2.95	2.8	2	0.58
S_wald_10695_02	10	H	W	46.5154	11.6448	2035	99	43	34	19	8	10	52.63	2.3	2.38	1.9	0.79
S_wald_10695_03	10	H	W	46.5154	11.6448	2035	88	42	21	19	7	10	52.63	2.1	2.71	1.9	0.5
S_wald_10695_04	10	H	W	46.5154	11.6448	2035	98	44	18	20	8	12	60	2.23	2.5	1.67	0.41
S_wald_10695_05	10	H	W	46.5154	11.6448	2035	97	45	31	21	8	11	52.38	2.16	2.63	1.91	0.69
S_wald_10695_06	10	H	W	46.5154	11.6448	2035	96	43	25	19	7	10	52.63	2.23	2.71	1.9	0.58
S_wald_10695_07	10	H	W	46.5154	11.6448	2035	82	41	23	19	7	10	52.63	2	2.71	1.9	0.56
S_wald_10697_01	10	H	W	46.5154	11.6448	2035	237	58	24	24	14	13	54.17	4.09	1.71	1.85	0.41
S_wald_10697_02	10	H	W	46.5154	11.6448	2035	115	41	21	17	10	10	58.82	2.8	1.7	1.7	0.51
S_wald_10697_03	10	H	W	46.5154	11.6448	2035	165	49	21	20	12	12	60	3.37	1.67	1.67	0.43
S_wald_10697_04	10	H	W	46.5154	11.6448	2035	181	52	23	21	12	13	61.9	3.48	1.75	1.62	0.44
S_wald_10697_05	10	H	W	46.5154	11.6448	2035	157	47	21	19	11	12	63.16	3.34	1.73	1.58	0.45
S_wald_10697_06	10	H	W	46.5154	11.6448	2035	215	58	24	24	13	14	58.33	3.71	1.85	1.71	0.41
S_wald_10697_07	10	H	W	46.5154	11.6448	2035	102	40	21	16	9	9	56.25	2.55	1.78	1.78	0.53
S_wald_10697_08	10	H	W	46.5154	11.6448	2035	96	38	16	15	9	10	66.67	2.53	1.67	1.5	0.42
S_wald_10697_09	10	H	W	46.5154	11.6448	2035	158	49	22	21	11	11	52.38	3.22	1.91	1.91	0.45
S_wald_10697_10	10	H	W	46.5154	11.6448	2035	113	41	16	17	9	10	58.82	2.76	1.89	1.7	0.39
S_wald_10698_01	10	H	W	46.5154	11.6448	2035	467	83	30	35	19	19	54.29	5.63	1.84	1.84	0.36
S_wald_10698_02	10	H	W	46.5154	11.6448	2035	379	77	28	33	17	16	48.48	4.92	1.94	2.06	0.36
S_wald_10698_03	10	H	W	46.5154	11.6448	2035	395	78	25	33	17	17	51.52	5.06	1.94	1.94	0.32
S_wald_10698_04	10	H	W	46.5154	11.6448	2035	196	56	24	24	12	14	58.33	3.5	2	1.71	0.43
S_wald_10698_05	10	H	W	46.5154	11.6448	2035	357	75	25	32	15	16	50	4.76	2.13	2	0.33
S_wald_10698_06	10	H	W	46.5154	11.6448	2035	264	63	32	26	14	13	50	4.19	1.86	2	0.51
S_wald_10698_07	10	H	W	46.5154	11.6448	2035	314	70	28	30	14	15	50	4.49	2.14	2	0.4
S_wald_10698_08	10	H	W	46.5154	11.6448	2035	502	87	31	36	19	17	47.22	5.77	1.89	2.12	0.36
S_wald_10698_09	10	H	W	46.5154	11.6448	2035	318	69	29	28	16	15	53.57	4.61	1.75	1.87	0.42
S_wald_10698_10	10	H	W	46.5154	11.6448	2035	273	65	25	27	13	18	66.67	4.2	2.08	1.5	0.38
S_wald_10645_01	11	W	W	46.5463	11.8061	2050	165	59	29	27	10	17	62.96	2.8	2.7	1.59	0.49
S_wald_10645_02	11	W	W	46.5463	11.8061	2050	196	61	32	28	11	14	50	3.21	2.55	2	0.52
S_wald_10645_03	11	W	W	46.5463	11.8061	2050	167	57	33	26	10	14	53.85	2.93	2.6	1.86	0.58
S_wald_10645_04	11	W	W	46.5463	11.8061	2050	128	50	29	23	8	12	52.17	2.56	2.88	1.92	0.58
S_wald_10645_05	11	W	W	46.5463	11.8061	2050	111	48	16	22	7	12	54.55	2.31	3.14	1.83	0.33
S_wald_10645_06	11	W	W	46.5463	11.8061	2050	132	49	24	21	8	10	47.62	2.69	2.63	2.1	0.49
S_wald_10645_07	11	W	W	46.5463	11.8061	2050	112	46	20	21	8	11	52.38	2.43	2.63	1.91	0.43
S_wald_10647_01	11	W	W	46.5463	11.8061	2050	421	92	38	42	16	24	57.14	4.58	2.63	1.75	0.41
S_wald_10647_02	11	W	W	46.5463	11.8061	2050	360	89	39	41	13	22	53.66	4.04	3.15	1.86	0.44
S_wald_10647_03	11	W	W	46.5463	11.8061	2050	276	73	25	33	13	20	60.61	3.78	2.54	1.65	0.34
S_wald_10647_04	11	W	W	46.5463	11.8061	2050	298	79	27	37	13	23	62.16	3.77	2.85	1.61	0.34
S_wald_10647_05	11	W	W	46.5463	11.8061	2050	181	63	26	29	10	18	62.07	2.87	2.9	1.61	0.41
S_wald_10647_06	11	W	W	46.5463	11.8061	2050	116	47	16	21	8	16	76.19	2.47	2.63	1.31	0.34
S_wald_10648_01	11	W	W	46.5463	11.8061	2050	261	76	28	35	11	19	54.29	3.43	3.18	1.84	0.37
S_wald_10648_02	11	W	W	46.5463	11.8061	2050	231	71	34	33	10	22	66.67	3.25	3.3	1.5	0.48
S_wald_10648_03	11	W	W	46.5463	11.8061	2050	179	59	23	27	10	16	59.26	3.03	2.7	1.69	0.39
S_wald_10648_04	11	W	W	46.5463	11.8061	2050	122	53	29	25	8	14	56	2.3	3.13	1.79	0.55
S_wald_10648_05	11	W	W	46.5463	11.8061	2050	117	47	18	21	8	15	71.43	2.49	2.63	1.4	0.38
S_wald_10648_06	11	W	W	46.5463	11.8061	2050	227	68	23	31	11	19	61.29	3.34	2.82	1.63	0.34
S_wald_10648_07	11	W	W	46.5463	11.8061	2050	281	79	35	37	11	22	59.46	3.56	3.36	1.68	0.44
S_wald_10648_08	11	W	W	46.5463	11.8061	2050	229	71	30	33	11	23	69.7	3.23	3	1.43	0.42
S_wald_10651_01	11	W	W	46.5463	11.8061	2050	155	60	34	28	8	14	50	2.58	3.5	2	0.57
S_wald_10651_02	11	W	W	46.5463	11.8061	2050	310	75	30	33	13	21	63.64	4.13	2.54	1.57	0.4
S_wald_10651_03	11	W	W	46.5463	11.8061	2050	352	82	31	37	14	21	56.76	4.29	2.64	1.76	0.38
S_wald_10651_04	11	W	W	46.5463	11.8061	2050	353	84	30	38	14	21	55.26	4.2	2.71	1.81	0.36
S_wald_10651_05	11	W	W	46.5463	11.8061	2050	239	70	41	32	12	16	50	3.41	2.67	2	0.59
S_wald_10651_06	11	W	W	46.5463	11.8061	2050	213	66	38	30	11	15	50	3.23	2.73	2	0.58
S_wald_10651_07	11	W	W	46.5463	11.8061	2050	171	59	28	27	9	14	51.85	2.9	3	1.93	0.47
S_wald_10651_08	11	W	W	46.5463	11.8061	2050	210	64	30	29	11	15	51.72	3.28	2.64	1.93	0.47
S_wald_10652_01	11	W	W	46.5463	11.8061	2050	292	79	36	37	12	20	54.05	3.7	3.08	1.85	0.46
S_wald_10652_02	11	W	W	46.5463	11.8061	2050	203	66	18	30	10	18	60	3.08	3	1.67	0.27
S_wald_10652_03	11	W	W	46.5463	11.8061	2050	200	66	25	31	10	18	58.06	3.03	3.1	1.72	0.38
S_wald_10652_04	11	W	W	46.5463	11.8061	2050	196	67	21	32	9	18	56.25	2.93	3.56	1.78	0.31
S_wald_10652_05	11	W	W	46.5463	11.8061	2050	310	84	42	39	12	24	61.54	3.69	3.25	1.63	0.5
S_wald_10652_06	11	W	W	46.5463	11.8061	2050	225	71	31	33	10	20	60.61	3.17	3.3	1.65	0.44
S_wald_10652_07	11	W	W	46.5463	11.8061	2050	198	64	25	30	10	16	53.33	3.09	3	1.88	0.39
S_wald_10652_08	11	W	W	46.5463	11.8061	2050	227	69	31	32	11	18	56.25	3.29	2.91	1.78	0.45
S_wald_10652_09	11	W	W	46.5463	11.8061	2050	215	69	20	32	11	19	59.38	3.12	2.91	1.68	0.29
S_wald_10652_10	11	W	W	46.5463	11.8061	2050	168	61	30	28	9	18	64.29	2.75	3.11	1.56	0.49
S_wald_10654_01	11	W	W	46.5463	11.8061	2050	329	88	38	41	12	24	58.54	3.74	3.42	1.71	0.43
S_wald_10654_02	11	W	W	46.5463	11.8061	2050	261	76	37	36	11	20	55.56	3.43	3.27	1.8	0.49
S_wald_10654_03	11	W	W	46.5463	11.8061	2050	175	64	23	30	9	17	56.67	2.73	3.33	1.76	0.36
S_wald_10654_04	11	W	W	46.5463	11.8061	2050	251	76	34	36	11	20	55.56	3.3	3.27	1.8	0.45
S_wald_10654_05	11	W	W	46.5463	11.8061	2050	119	54	16	26	7	15	57.69	2.2	3.71	1.73	0.3
S_wald_10654_06	11	W	W	46.5463	11.8061	2050	152	59	26	28	8	15	53.57	2.58	3.5	1.87	0.44
S_wald_10656_01	11	W	W	46.5463	11.8061	2050	253	73	33	34	12	21	61.76	3.47	2.83	1.62	0.45
S_wald_10656_02	11	W	W	46.5463	11.8061	2050	192	62	22	29	10	15	51.72	3.1	2.9	1.93	0.35
S_wald_10656_03	11	W	W	46.5463	11.8061	2050	189	65	34	31	10	18	58.06	2.91	3.1	1.72	0.52
S_wald_10656_04	11	W	W	46.5463	11.8061	2050	92	44	13	20	7	13	65	2.09	2.86	1.54	0.3
S_wald_10656_05	11	W	W	46.5463	11.8061	2050	99	48	18	22	7	13	59.09	2.06	3.14	1.69	0.38
S_wald_10656_06	11	W	W	46.5463	11.8061	2050	106	48	17	23	7	12	52.17	2.21	3.29	1.92	0.35
S_wald_10656_07	11	W	W	46.5463	11.8061	2050	158	59	22	27	9	17	62.96	2.68	3	1.59	0.37
S_wald_10657_01	11	W	W	46.5463	11.8061	2050	262	72	30	33	12	19	57.58	3.64	2.75	1.74	0.42
S_wald_10657_02	11	W	W	46.5463	11.8061	2050	288	77	26	36	12	21	58.33	3.74	3	1.71	0.34
S_wald_10657_03	11	W	W	46.5463	11.8061	2050	168	59	28	27	9	13	48.15	2.85	3	2.08	0.47
S_wald_10657_04	11	W	W	46.5463	11.8061	2050	168	59	19	27	9	15	55.56	2.85	3	1.8	0.32
S_wald_10657_05	11	W	W	46.5463	11.8061	2050	156	57	20	26	9	16	61.54	2.74	2.89	1.63	0.35
S_wald_10657_06	11	W	W	46.5463	11.8061	2050	132	52	12	24	8	14	58.33	2.54	3	1.71	0.23
S_wald_10657_07	11	W	W	46.5463	11.8061	2050	102	48	12	21	7	12	57.14	2.13	3	1.75	0.25
S_wald_10657_08	11	W	W	46.5463	11.8061	2050	149	56	19	26	8	14	53.85	2.66	3.25	1.86	0.34
S_wald_10657_09	11	W	W	46.5463	11.8061	2050	132	51	15	23	9	14	60.87	2.59	2.56	1.64	0.29
S_wald_10659_01	11	H	W	46.5463	11.8061	2050	273	63	20	26	14	18	69.23	4.33	1.86	1.44	0.32
S_wald_10659_02	11	H	W	46.5463	11.8061	2050	206	57	27	24	12	15	62.5	3.61	2	1.6	0.47
S_wald_10659_03	11	H	W	46.5463	11.8061	2050	286	68	30	29	15	17	58.62	4.21	1.93	1.71	0.44
S_wald_10659_04	11	H	W	46.5463	11.8061	2050	212	57	20	24	13	13	54.17	3.72	1.85	1.85	0.35
S_wald_10659_05	11	H	W	46.5463	11.8061	2050	96	40	25	17	9	10	58.82	2.4	1.89	1.7	0.63
S_wald_10659_06	11	H	W	46.5463	11.8061	2050	192	54	21	23	13	14	60.87	3.56	1.77	1.64	0.39
S_wald_10659_07	11	H	W	46.5463	11.8061	2050	149	47	14	20	12	11	55	3.17	1.67	1.82	0.3
S_wald_10659_08	11	H	W	46.5463	11.8061	2050	142	45	18	18	12	12	66.67	3.16	1.5	1.5	0.4
S_wald_10659_09	11	H	W	46.5463	11.8061	2050	147	46	14	19	12	10	52.63	3.2	1.58	1.9	0.3
S_wald_10662_01	11	H	W	46.5463	11.8061	2050	73	38	26	17	7	9	52.94	1.92	2.43	1.89	0.68
S_wald_10662_02	11	H	W	46.5463	11.8061	2050	87	39	27	18	8	11	61.11	2.23	2.25	1.64	0.69
S_wald_10662_03	11	H	W	46.5463	11.8061	2050	95	42	21	19	8	10	52.63	2.26	2.38	1.9	0.5
S_wald_10662_04	11	H	W	46.5463	11.8061	2050	75	39	27	18	6	9	50	1.92	3	2	0.69
S_wald_10662_05	11	H	W	46.5463	11.8061	2050	88	40	28	18	7	10	55.56	2.2	2.57	1.8	0.7
S_wald_10662_06	11	H	W	46.5463	11.8061	2050	88	40	26	18	7	10	55.56	2.2	2.57	1.8	0.65
S_wald_10662_07	11	H	W	46.5463	11.8061	2050	91	40	23	18	8	10	55.56	2.28	2.25	1.8	0.58
S_wald_10662_08	11	H	W	46.5463	11.8061	2050	68	36	23	16	6	10	62.5	1.89	2.67	1.6	0.64
S_wald_10663_01	11	H	W	46.5463	11.8061	2050	286	74	28	34	13	19	55.88	3.86	2.62	1.79	0.38
S_wald_10663_02	11	H	W	46.5463	11.8061	2050	224	69	31	32	11	17	53.13	3.25	2.91	1.88	0.45
S_wald_10663_03	11	H	W	46.5463	11.8061	2050	155	54	33	25	9	14	56	2.87	2.78	1.79	0.61
S_wald_10663_04	11	H	W	46.5463	11.8061	2050	178	59	28	27	10	16	59.26	3.02	2.7	1.69	0.47
S_wald_10663_05	11	H	W	46.5463	11.8061	2050	199	62	28	28	11	16	57.14	3.21	2.55	1.75	0.45
S_wald_10663_06	11	H	W	46.5463	11.8061	2050	150	56	28	26	9	16	61.54	2.68	2.89	1.63	0.5
S_wald_10663_07	11	H	W	46.5463	11.8061	2050	103	46	29	22	8	14	63.64	2.24	2.75	1.57	0.63
S_wald_10663_08	11	H	W	46.5463	11.8061	2050	131	49	26	22	9	11	50	2.67	2.44	2	0.53
S_wald_10663_09	11	H	W	46.5463	11.8061	2050	109	44	20	19	9	12	63.16	2.48	2.11	1.58	0.45
S_wald_10663_10	11	H	W	46.5463	11.8061	2050	77	37	19	16	7	9	56.25	2.08	2.29	1.78	0.51
S_wald_11191_1	12	H	W	47.4526	13.62	1735	433	94	36	36	17	23	63.89	4.61	2.12	1.57	0.38
S_wald_11191_10	12	H	W	47.4526	13.62	1735	485	96	32	41	18	22	53.66	5.05	2.28	1.86	0.33
S_wald_11191_2	12	H	W	47.4526	13.62	1735	483	99	24	37	20	22	59.46	4.88	1.85	1.68	0.24
S_wald_11191_3	12	H	W	47.4526	13.62	1735	451	101	24	39	17	21	53.85	4.47	2.29	1.86	0.24
S_wald_11191_4	12	H	W	47.4526	13.62	1735	352	75	26	30	16	20	66.67	4.69	1.88	1.5	0.35
S_wald_11191_5	12	H	W	47.4526	13.62	1735	410	87	34	37	17	23	62.16	4.71	2.18	1.61	0.39
S_wald_11191_6	12	H	W	47.4526	13.62	1735	357	79	26	33	17	20	60.61	4.52	1.94	1.65	0.33
S_wald_11191_7	12	H	W	47.4526	13.62	1735	111	42	14	17	9	11	64.71	2.64	1.89	1.55	0.33
S_wald_11191_8	12	H	W	47.4526	13.62	1735	81	37	10	16	7	9	56.25	2.19	2.29	1.78	0.27
S_wald_11191_9	12	H	W	47.4526	13.62	1735	335	78	24	31	15	19	61.29	4.29	2.07	1.63	0.31
S_wald_11192_1	12	H	W	47.4526	13.62	1735	393	76	22	31	17	14	45.16	5.17	1.82	2.21	0.29
S_wald_11192_10	12	H	W	47.4526	13.62	1735	144	47	14	19	10	13	68.42	3.06	1.9	1.46	0.3
S_wald_11192_2	12	H	W	47.4526	13.62	1735	381	75	18	30	18	16	53.33	5.08	1.67	1.88	0.24
S_wald_11192_3	12	H	W	47.4526	13.62	1735	265	65	16	27	13	15	55.56	4.08	2.08	1.8	0.25
S_wald_11192_4	12	H	W	47.4526	13.62	1735	246	61	20	25	13	16	64	4.03	1.92	1.56	0.33
S_wald_11192_5	12	H	W	47.4526	13.62	1735	255	60	16	22	15	13	59.09	4.25	1.47	1.69	0.27
S_wald_11192_6	12	H	W	47.4526	13.62	1735	249	64	18	28	12	16	57.14	3.89	2.33	1.75	0.28
S_wald_11192_7	12	H	W	47.4526	13.62	1735	86	37	22	16	7	10	62.5	2.32	2.29	1.6	0.59
S_wald_11192_8	12	H	W	47.4526	13.62	1735	319	70	20	30	15	17	56.67	4.56	2	1.76	0.29
S_wald_11192_9	12	H	W	47.4526	13.62	1735	127	44	14	16	10	11	68.75	2.89	1.6	1.45	0.32
S_wald_11193_1	12	H	W	47.4526	13.62	1735	217	63	20	28	11	19	67.86	3.44	2.55	1.47	0.32
S_wald_11193_10	12	H	W	47.4526	13.62	1735	293	67	10	28	15	16	57.14	4.37	1.87	1.75	0.15
S_wald_11193_2	12	H	W	47.4526	13.62	1735	249	61	20	25	13	17	68	4.08	1.92	1.47	0.33
S_wald_11193_3	12	H	W	47.4526	13.62	1735	692	109	24	46	20	26	56.52	6.35	2.3	1.77	0.22
S_wald_11193_4	12	H	W	47.4526	13.62	1735	622	102	28	43	20	26	60.47	6.1	2.15	1.65	0.27
S_wald_11193_5	12	H	W	47.4526	13.62	1735	578	100	32	41	19	20	48.78	5.78	2.16	2.05	0.32
S_wald_11193_6	12	H	W	47.4526	13.62	1735	559	96	28	41	18	25	60.98	5.82	2.28	1.64	0.29
S_wald_11193_7	12	H	W	47.4526	13.62	1735	373	83	34	34	15	20	58.82	4.49	2.27	1.7	0.41
S_wald_11193_8	12	H	W	47.4526	13.62	1735	285	72	30	32	12	17	53.13	3.96	2.67	1.88	0.42
S_wald_11193_9	12	H	W	47.4526	13.62	1735	561	96	26	41	18	24	58.54	5.84	2.28	1.71	0.27
S_wald_11194_1	12	H	W	47.4526	13.62	1735	304	69	22	29	14	22	75.86	4.41	2.07	1.32	0.32
S_wald_11194_10	12	H	W	47.4526	13.62	1735	290	70	14	28	14	15	53.57	4.14	2	1.87	0.2
S_wald_11194_2	12	H	W	47.4526	13.62	1735	351	76	14	33	15	19	57.58	4.62	2.2	1.74	0.18
S_wald_11194_3	12	H	W	47.4526	13.62	1735	346	75	12	33	15	20	60.61	4.61	2.2	1.65	0.16
S_wald_11194_4	12	H	W	47.4526	13.62	1735	401	82	22	35	16	23	65.71	4.89	2.19	1.52	0.27
S_wald_11194_5	12	H	W	47.4526	13.62	1735	146	47	6	20	10	11	55	3.11	2	1.82	0.13
S_wald_11194_6	12	H	W	47.4526	13.62	1735	146	46	6	19	11	12	63.16	3.17	1.73	1.58	0.13
S_wald_11194_7	12	H	W	47.4526	13.62	1735	82	36	14	14	7	6	42.86	2.28	2	2.33	0.39
S_wald_11194_8	12	H	W	47.4526	13.62	1735	44	27	4	11	5	6	54.55	1.63	2.2	1.83	0.15
S_wald_11194_9	12	H	W	47.4526	13.62	1735	73	34	12	15	7	8	53.33	2.15	2.14	1.88	0.35
S_wald_11195_1	12	H	W	47.4526	13.62	1735	259	63	18	25	13	18	72	4.11	1.92	1.39	0.29
S_wald_11195_10	12	H	W	47.4526	13.62	1735	101	39	10	16	7	10	62.5	2.59	2.29	1.6	0.26
S_wald_11195_2	12	H	W	47.4526	13.62	1735	173	55	6	25	9	17	68	3.15	2.78	1.47	0.11
S_wald_11195_4	12	H	W	47.4526	13.62	1735	715	108	28	45	22	27	60	6.62	2.05	1.67	0.26
S_wald_11195_5	12	H	W	47.4526	13.62	1735	600	97	28	41	20	21	51.22	6.19	2.05	1.95	0.29
S_wald_11195_6	12	H	W	47.4526	13.62	1735	917	121	36	50	25	22	44	7.58	2	2.27	0.3
S_wald_11195_7	12	H	W	47.4526	13.62	1735	121	48	14	20	8	13	65	2.52	2.5	1.54	0.29
S_wald_11195_8	12	H	W	47.4526	13.62	1735	152	51	10	22	10	14	63.64	2.98	2.2	1.57	0.2
S_wald_11195_9	12	H	W	47.4526	13.62	1735	139	50	8	21	8	11	52.38	2.78	2.63	1.91	0.16
S_wald_11196_1	12	H	W	47.4526	13.62	1735	414	81	20	34	17	18	52.94	5.11	2	1.89	0.25
S_wald_11196_10	12	H	W	47.4526	13.62	1735	221	59	22	25	13	12	48	3.75	1.92	2.08	0.37
S_wald_11196_2	12	H	W	47.4526	13.62	1735	213	63	22	28	11	15	53.57	3.38	2.55	1.87	0.35
S_wald_11196_3	12	H	W	47.4526	13.62	1735	495	89	20	38	20	24	63.16	5.56	1.9	1.58	0.22
S_wald_11196_4	12	H	W	47.4526	13.62	1735	579	100	22	44	19	18	40.91	5.79	2.32	2.44	0.22
S_wald_11196_5	12	H	W	47.4526	13.62	1735	253	61	18	24	14	16	66.67	4.15	1.71	1.5	0.3
S_wald_11196_6	12	H	W	47.4526	13.62	1735	219	59	18	24	13	12	50	3.71	1.85	2	0.31
S_wald_11196_7	12	H	W	47.4526	13.62	1735	180	52	24	22	11	12	54.55	3.46	2	1.83	0.46
S_wald_11196_8	12	H	W	47.4526	13.62	1735	175	54	26	24	11	10	41.67	3.24	2.18	2.4	0.48
S_wald_11196_9	12	H	W	47.4526	13.62	1735	137	48	24	20	9	14	70	2.85	2.22	1.43	0.5
S_wald_11197_1	12	H	W	47.4526	13.62	1735	325	71	22	29	15	29	100	4.58	1.93	1	0.31
S_wald_11197_10	12	H	W	47.4526	13.62	1735	121	46	20	21	8	11	52.38	2.63	2.63	1.91	0.43
S_wald_11197_2	12	H	W	47.4526	13.62	1735	193	56	20	23	11	11	47.83	3.45	2.09	2.09	0.36
S_wald_11197_3	12	H	W	47.4526	13.62	1735	155	50	14	22	10	12	54.55	3.1	2.2	1.83	0.28
S_wald_11197_4	12	H	W	47.4526	13.62	1735	105	40	12	17	8	11	64.71	2.63	2.13	1.55	0.3
S_wald_11197_5	12	H	W	47.4526	13.62	1735	260	61	19	24	14	14	58.33	4.26	1.71	1.71	0.31
S_wald_11197_6	12	H	W	47.4526	13.62	1735	304	69	24	28	15	17	60.71	4.41	1.87	1.65	0.35
S_wald_11197_7	12	H	W	47.4526	13.62	1735	82	35	20	15	8	9	60	2.34	1.88	1.67	0.57
S_wald_11197_8	12	H	W	47.4526	13.62	1735	192	56	16	24	11	11	45.83	3.43	2.18	2.18	0.29
S_wald_11197_9	12	H	W	47.4526	13.62	1735	45	25	6	10	6	7	70	1.8	1.67	1.43	0.24
S_wald_11198_1	12	H	W	47.4526	13.62	1735	160	48	22	17	12	11	64.71	3.33	1.42	1.55	0.46
S_wald_11198_10	12	H	W	47.4526	13.62	1735	363	79	28	35	14	18	51.43	4.59	2.5	1.94	0.35
S_wald_11198_2	12	H	W	47.4526	13.62	1735	190	57	30	25	11	14	56	3.33	2.27	1.79	0.53
S_wald_11198_3	12	H	W	47.4526	13.62	1735	378	82	20	36	14	20	55.56	4.61	2.57	1.8	0.24
S_wald_11198_4	12	H	W	47.4526	13.62	1735	361	77	26	35	15	21	60	4.69	2.33	1.67	0.34
S_wald_11198_5	12	H	W	47.4526	13.62	1735	358	84	28	36	14	16	44.44	4.26	2.57	2.25	0.33
S_wald_11198_6	12	H	W	47.4526	13.62	1735	190	58	32	25	11	15	60	3.28	2.27	1.67	0.55
S_wald_11198_7	12	H	W	47.4526	13.62	1735	170	54	26	25	10	12	48	3.15	2.5	2.08	0.48
S_wald_11198_8	12	H	W	47.4526	13.62	1735	208	64	24	28	11	18	64.29	3.25	2.55	1.56	0.38
S_wald_11198_9	12	H	W	47.4526	13.62	1735	209	63	28	28	10	19	67.86	3.32	2.8	1.47	0.44
S_wald_11199_1	12	H	W	47.4526	13.62	1735	224	59	28	25	12	17	68	3.8	2.08	1.47	0.47
S_wald_11199_10	12	H	W	47.4526	13.62	1735	167	53	22	24	9	17	70.83	3.15	2.67	1.41	0.42
S_wald_11199_2	12	H	W	47.4526	13.62	1735	398	80	30	34	15	23	67.65	4.98	2.27	1.48	0.38
S_wald_11199_3	12	H	W	47.4526	13.62	1735	145	48	24	20	10	12	60	3.02	2	1.67	0.5
S_wald_11199_4	12	H	W	47.4526	13.62	1735	210	59	20	22	12	15	68.18	3.56	1.83	1.47	0.34
S_wald_11199_6	12	H	W	47.4526	13.62	1735	166	53	18	23	10	15	65.22	3.13	2.3	1.53	0.34
S_wald_11199_7	12	H	W	47.4526	13.62	1735	335	77	22	33	14	23	69.7	4.35	2.36	1.43	0.29
S_wald_11199_8	12	H	W	47.4526	13.62	1735	237	61	28	26	13	17	65.38	3.89	2	1.53	0.46
S_wald_11199_9	12	H	W	47.4526	13.62	1735	200	58	28	25	11	15	60	3.45	2.27	1.67	0.48
S_wald_11200_1	12	H	W	47.4526	13.62	1735	225	65	24	25	12	18	72	3.46	2.08	1.39	0.37
S_wald_11200_10	12	H	W	47.4526	13.62	1735	283	70	26	31	12	21	67.74	4.04	2.58	1.48	0.37
S_wald_11200_2	12	H	W	47.4526	13.62	1735	287	74	24	31	13	21	67.74	3.88	2.38	1.48	0.32
S_wald_11200_3	12	H	W	47.4526	13.62	1735	339	79	32	34	15	22	64.71	4.29	2.27	1.55	0.41
S_wald_11200_4	12	H	W	47.4526	13.62	1735	85	69	26	31	13	18	58.06	1.23	2.38	1.72	0.38
S_wald_11200_5	12	H	W	47.4526	13.62	1735	416	84	36	38	16	22	57.89	4.95	2.38	1.73	0.43
S_wald_11200_6	12	H	W	47.4526	13.62	1735	236	68	30	31	12	15	48.39	3.47	2.58	2.07	0.44
S_wald_11200_7	12	H	W	47.4526	13.62	1735	288	82	24	37	12	20	54.05	3.51	3.08	1.85	0.29
S_wald_11200_8	12	H	W	47.4526	13.62	1735	202	59	34	26	10	19	73.08	3.42	2.6	1.37	0.58
S_wald_11200_9	12	H	W	47.4526	13.62	1735	451	85	32	36	17	24	66.67	5.31	2.12	1.5	0.38
S_wald_11201_1	12	H	W	47.4526	13.62	1735	137	47	18	18	10	11	61.11	2.91	1.8	1.64	0.38
S_wald_11201_10	12	H	W	47.4526	13.62	1735	183	56	20	25	10	13	52	3.27	2.5	1.92	0.36
S_wald_11201_2	12	H	W	47.4526	13.62	1735	252	63	22	27	13	15	55.56	4	2.08	1.8	0.35
S_wald_11201_3	12	H	W	47.4526	13.62	1735	75	33	6	13	7	8	61.54	2.27	1.86	1.63	0.18
S_wald_11201_4	12	H	W	47.4526	13.62	1735	112	40	10	17	9	9	52.94	2.8	1.89	1.89	0.25
S_wald_11201_5	12	H	W	47.4526	13.62	1735	89	38	20	16	7	10	62.5	2.34	2.29	1.6	0.53
S_wald_11201_6	12	H	W	47.4526	13.62	1735	184	57	20	24	10	13	54.17	3.23	2.4	1.85	0.35
S_wald_11201_7	12	H	W	47.4526	13.62	1735	390	80	24	34	15	15	44.12	4.88	2.27	2.27	0.3
S_wald_11201_8	12	H	W	47.4526	13.62	1735	88	36	2	16	8	9	56.25	2.44	2	1.78	0.06
S_wald_11201_9	12	H	W	47.4526	13.62	1735	154	51	6	22	10	11	50	3.02	2.2	2	0.12
S_wald_11202_1	12	H	W	47.4526	13.62	1735	116	46	4	20	8	12	60	2.52	2.5	1.67	0.09
S_wald_11202_10	12	H	W	47.4526	13.62	1735	126	46	12	20	9	12	60	2.74	2.22	1.67	0.26
S_wald_11202_2	12	H	W	47.4526	13.62	1735	395	84	16	38	15	18	47.37	4.7	2.53	2.11	0.19
S_wald_11202_3	12	H	W	47.4526	13.62	1735	114	46	6	20	8	13	65	2.48	2.5	1.54	0.13
S_wald_11202_4	12	H	W	47.4526	13.62	1735	505	98	12	43	16	17	39.53	5.15	2.69	2.53	0.12
S_wald_11202_5	12	H	W	47.4526	13.62	1735	94	40	8	18	7	11	61.11	2.35	2.57	1.64	0.2
S_wald_11202_6	12	H	W	47.4526	13.62	1735	290	75	12	33	13	13	39.39	3.87	2.54	2.54	0.16
S_wald_11202_8	12	H	W	47.4526	13.62	1735	137	50	14	21	9	12	57.14	2.74	2.33	1.75	0.28
S_wald_11202_9	12	H	W	47.4526	13.62	1735	552	101	14	39	19	25	64.1	5.47	2.05	1.56	0.14
S_wald_PM20_006_01	13	W	W	45.9758	13.8756	1361	303	66	14	27	16	14	51.85	4.59	1.69	1.93	0.21
S_wald_PM20_006_02	13	W	W	45.9758	13.8756	1361	300	69	10	29	15	16	55.17	4.35	1.93	1.81	0.14
S_wald_PM20_006_03	13	W	W	45.9758	13.8756	1361	305	71	11	30	14	19	63.33	4.3	2.14	1.58	0.15
S_wald_PM20_006_04	13	W	W	45.9758	13.8756	1361	261	62	12	26	14	13	50	4.21	1.86	2	0.19
S_wald_PM20_006_05	13	W	W	45.9758	13.8756	1361	249	63	13	26	13	17	65.38	3.95	2	1.53	0.21
S_wald_PM20_006_06	13	W	W	45.9758	13.8756	1361	205	58	4	25	11	18	72	3.53	2.27	1.39	0.07
S_wald_PM20_007_01	13	W	W	45.9758	13.8756	1361	253	63	2	27	14	14	51.85	4.02	1.93	1.93	0.03
S_wald_PM20_007_02	13	W	W	45.9758	13.8756	1361	157	51	1	23	9	12	52.17	3.08	2.56	1.92	0.02
S_wald_PM20_007_03	13	W	W	45.9758	13.8756	1361	181	57	0	25	11	12	48	3.18	2.27	2.08	0
S_wald_PM20_007_04	13	W	W	45.9758	13.8756	1361	221	59	1	26	14	12	46.15	3.75	1.86	2.17	0.02
S_wald_PM20_007_05	13	W	W	45.9758	13.8756	1361	220	59	3	25	13	12	48	3.73	1.92	2.08	0.05
S_wald_PM20_007_06	13	W	W	45.9758	13.8756	1361	157	50	3	21	11	11	52.38	3.14	1.91	1.91	0.06
S_wald_PM20_007_07	13	W	W	45.9758	13.8756	1361	164	50	0	20	12	10	50	3.28	1.67	2	0
S_wald_PM20_007_08	13	W	W	45.9758	13.8756	1361	152	52	0	23	9	14	60.87	2.92	2.56	1.64	0
S_wald_PM20_008_01	13	W	W	45.9758	13.8756	1361	184	57	5	25	11	13	52	3.23	2.27	1.92	0.09
S_wald_PM20_008_02	13	W	W	45.9758	13.8756	1361	133	49	3	22	9	12	54.55	2.71	2.44	1.83	0.06
S_wald_PM20_008_03	13	W	W	45.9758	13.8756	1361	81	38	5	17	7	9	52.94	2.13	2.43	1.89	0.13
S_wald_PM20_008_04	13	W	W	45.9758	13.8756	1361	148	48	4	21	10	11	52.38	3.08	2.1	1.91	0.08
S_wald_PM20_008_05	13	W	W	45.9758	13.8756	1361	190	57	1	26	12	15	57.69	3.33	2.17	1.73	0.02
S_wald_PM20_008_06	13	W	W	45.9758	13.8756	1361	168	53	2	23	11	12	52.17	3.17	2.09	1.92	0.04
S_wald_PM20_008_07	13	W	W	45.9758	13.8756	1361	146	49	6	21	11	10	47.62	2.98	1.91	2.1	0.12
S_wald_PM20_008_08	13	W	W	45.9758	13.8756	1361	169	51	3	22	12	12	54.55	3.31	1.83	1.83	0.06
S_wald_PM20_008_09	13	W	W	45.9758	13.8756	1361	153	50	1	21	11	12	57.14	3.06	1.91	1.75	0.02
S_wald_PM20_008_10	13	W	W	45.9758	13.8756	1361	127	46	2	20	9	11	55	2.76	2.22	1.82	0.04
S_wald_PM20_010_01	13	W	W	45.9758	13.8756	1361	346	72	15	29	16	16	55.17	4.81	1.81	1.81	0.21
S_wald_PM20_010_02	13	W	W	45.9758	13.8756	1361	342	73	6	31	16	16	51.61	4.68	1.94	1.94	0.08
S_wald_PM20_010_03	13	W	W	45.9758	13.8756	1361	357	77	8	34	16	17	50	4.64	2.13	2	0.1
S_wald_PM20_010_04	13	W	W	45.9758	13.8756	1361	310	69	4	29	15	17	58.62	4.49	1.93	1.71	0.06
S_wald_PM20_010_05	13	W	W	45.9758	13.8756	1361	198	59	0	26	11	16	61.54	3.36	2.36	1.63	0
S_wald_PM20_010_06	13	W	W	45.9758	13.8756	1361	228	59	5	24	13	13	54.17	3.86	1.85	1.85	0.08
S_wald_PM20_010_07	13	W	W	45.9758	13.8756	1361	295	66	2	27	15	15	55.56	4.47	1.8	1.8	0.03
S_wald_PM20_010_08	13	W	W	45.9758	13.8756	1361	222	63	1	28	12	14	50	3.52	2.33	2	0.02
S_wald_PM20_011_01	13	W	W	45.9758	13.8756	1361	429	77	12	30	20	17	56.67	5.57	1.5	1.76	0.16
S_wald_PM20_011_02	13	W	W	45.9758	13.8756	1361	313	68	10	28	16	17	60.71	4.6	1.75	1.65	0.15
S_wald_PM20_011_03	13	W	W	45.9758	13.8756	1361	313	69	1	29	15	14	48.28	4.54	1.93	2.07	0.01
S_wald_PM20_011_04	13	W	W	45.9758	13.8756	1361	417	78	0	32	19	14	43.75	5.35	1.68	2.29	0
S_wald_PM20_011_05	13	W	W	45.9758	13.8756	1361	316	70	1	30	15	16	53.33	4.51	2	1.88	0.01
S_wald_PM20_011_06	13	W	W	45.9758	13.8756	1361	477	84	0	35	19	19	54.29	5.68	1.84	1.84	0
S_wald_PM20_012_01	13	W	W	45.9758	13.8756	1361	318	75	8	34	12	17	50	4.24	2.83	2	0.11
S_wald_PM20_012_02	13	W	W	45.9758	13.8756	1361	211	63	10	28	10	15	53.57	3.35	2.8	1.87	0.16
S_wald_PM20_012_03	13	W	W	45.9758	13.8756	1361	362	80	21	35	15	23	65.71	4.53	2.33	1.52	0.26
S_wald_PM20_012_04	13	W	W	45.9758	13.8756	1361	284	75	14	34	12	18	52.94	3.79	2.83	1.89	0.19
S_wald_PM20_012_05	13	W	W	45.9758	13.8756	1361	293	72	27	32	14	20	62.5	4.07	2.29	1.6	0.38
S_wald_PM20_012_06	13	W	W	45.9758	13.8756	1361	253	69	23	30	12	15	50	3.67	2.5	2	0.33
S_wald_PM20_012_07	13	W	W	45.9758	13.8756	1361	129	49	15	22	9	12	54.55	2.63	2.44	1.83	0.31
S_wald_PM20_012_08	13	W	W	45.9758	13.8756	1361	229	65	14	30	12	14	46.67	3.52	2.5	2.14	0.22
S_wald_PM20_012_09	13	W	W	45.9758	13.8756	1361	225	67	20	30	11	18	60	3.36	2.73	1.67	0.3
S_wald_PM20_014_01	13	W	W	45.9758	13.8756	1361	358	82	14	37	15	20	54.05	4.37	2.47	1.85	0.17
S_wald_PM20_014_02	13	W	W	45.9758	13.8756	1361	332	82	14	37	14	20	54.05	4.05	2.64	1.85	0.17
S_wald_PM20_014_03	13	W	W	45.9758	13.8756	1361	267	73	6	34	13	17	50	3.66	2.62	2	0.08
S_wald_PM20_014_04	13	W	W	45.9758	13.8756	1361	245	72	16	33	11	18	54.55	3.4	3	1.83	0.22
S_wald_PM20_014_05	13	W	W	45.9758	13.8756	1361	244	71	6	33	11	17	51.52	3.44	3	1.94	0.08
S_wald_PM20_014_06	13	W	W	45.9758	13.8756	1361	162	60	7	28	9	14	50	2.7	3.11	2	0.12
S_wald_PM20_014_07	13	W	W	45.9758	13.8756	1361	375	81	12	35	17	18	51.43	4.63	2.06	1.94	0.15
S_wald_PM20_016_01	13	W	W	45.9758	13.8756	1361	372	84	27	38	16	21	55.26	4.43	2.38	1.81	0.32
S_wald_PM20_016_02	13	W	W	45.9758	13.8756	1361	357	83	27	38	16	21	55.26	4.3	2.38	1.81	0.33
S_wald_PM20_016_03	13	W	W	45.9758	13.8756	1361	443	91	29	41	17	23	56.1	4.87	2.41	1.78	0.32
S_wald_PM20_016_04	13	W	W	45.9758	13.8756	1361	242	68	33	31	12	18	58.06	3.56	2.58	1.72	0.49
S_wald_PM20_016_05	13	W	W	45.9758	13.8756	1361	223	69	15	32	11	20	62.5	3.23	2.91	1.6	0.22
S_wald_PM20_016_06	13	W	W	45.9758	13.8756	1361	110	49	11	23	7	12	52.17	2.24	3.29	1.92	0.22
S_wald_PM20_021_01	13	W	W	45.9758	13.8756	1361	142	52	7	23	9	12	52.17	2.73	2.56	1.92	0.13
S_wald_PM20_021_02	13	W	W	45.9758	13.8756	1361	198	57	16	25	11	14	56	3.47	2.27	1.79	0.28
S_wald_PM20_021_03	13	W	W	45.9758	13.8756	1361	201	61	14	28	22	16	57.14	3.3	1.27	1.75	0.23
S_wald_PM20_021_04	13	W	W	45.9758	13.8756	1361	222	61	19	27	12	16	59.26	3.64	2.25	1.69	0.31
S_wald_PM20_021_05	13	W	W	45.9758	13.8756	1361	185	56	18	25	11	13	52	3.3	2.27	1.92	0.32
S_wald_PM20_021_06	13	W	W	45.9758	13.8756	1361	200	57	17	24	12	13	54.17	3.51	2	1.85	0.3
S_wald_PM20_021_07	13	W	W	45.9758	13.8756	1361	122	48	5	22	8	11	50	2.54	2.75	2	0.1
S_wald_PM20_021_08	13	W	W	45.9758	13.8756	1361	216	61	16	27	13	15	55.56	3.54	2.08	1.8	0.26
S_wald_PM20_021_09	13	W	W	45.9758	13.8756	1361	139	50	11	22	10	12	54.55	2.78	2.2	1.83	0.22
S_wald_PM20_021_10	13	W	W	45.9758	13.8756	1361	113	46	7	21	8	10	47.62	2.46	2.63	2.1	0.15
S_wald_PM20_025_01	13	W	W	45.9758	13.8756	1361	246	64	13	28	13	16	57.14	3.84	2.15	1.75	0.2
S_wald_PM20_025_02	13	W	W	45.9758	13.8756	1361	191	58	6	26	10	13	50	3.29	2.6	2	0.1
S_wald_PM20_025_03	13	W	W	45.9758	13.8756	1361	173	57	5	26	10	14	53.85	3.04	2.6	1.86	0.09
S_wald_PM20_025_04	13	W	W	45.9758	13.8756	1361	160	54	10	25	10	13	52	2.96	2.5	1.92	0.19
S_wald_PM20_025_05	13	W	W	45.9758	13.8756	1361	174	59	9	27	9	13	48.15	2.95	3	2.08	0.15
S_wald_11161_1	14	W	W	47.0766	14.5789	1902	282	67	24	28	14	15	53.57	4.21	2	1.87	0.36
S_wald_11161_10	14	W	W	47.0766	14.5789	1902	180	53	28	23	11	14	60.87	3.4	2.09	1.64	0.53
S_wald_11161_3	14	W	W	47.0766	14.5789	1902	221	57	16	23	13	12	52.17	3.88	1.77	1.92	0.28
S_wald_11161_4	14	W	W	47.0766	14.5789	1902	54	31	10	13	5	8	61.54	1.74	2.6	1.63	0.32
S_wald_11161_5	14	W	W	47.0766	14.5789	1902	165	51	16	21	10	14	66.67	3.24	2.1	1.5	0.31
S_wald_11161_7	14	W	W	47.0766	14.5789	1902	139	48	22	21	9	11	52.38	2.9	2.33	1.91	0.46
S_wald_11161_8	14	W	W	47.0766	14.5789	1902	167	53	24	23	10	12	52.17	3.15	2.3	1.92	0.45
S_wald_11161_9	14	W	W	47.0766	14.5789	1902	158	51	26	22	9	13	59.09	3.1	2.44	1.69	0.51
S_wald_11183_1	14	W	W	47.0327	14.3356	1812	70	33	10	14	7	8	57.14	2.12	2	1.75	0.3
S_wald_11183_10	14	W	W	47.0327	14.3356	1812	103	42	2	18	7	12	66.67	2.45	2.57	1.5	0.05
S_wald_11183_2	14	W	W	47.0327	14.3356	1812	90	38	10	16	8	9	56.25	2.37	2	1.78	0.26
S_wald_11183_3	14	W	W	47.0327	14.3356	1812	113	42	4	17	8	10	58.82	2.69	2.13	1.7	0.1
S_wald_11183_4	14	W	W	47.0327	14.3356	1812	53	30	6	13	6	6	46.15	1.77	2.17	2.17	0.2
S_wald_11183_5	14	W	W	47.0327	14.3356	1812	124	45	4	20	9	11	55	2.76	2.22	1.82	0.09
S_wald_11183_6	14	W	W	47.0327	14.3356	1812	134	50	20	23	8	13	56.52	2.68	2.88	1.77	0.4
S_wald_11183_7	14	W	W	47.0327	14.3356	1812	134	51	18	22	8	13	59.09	2.63	2.75	1.69	0.35
S_wald_11183_8	14	W	W	47.0327	14.3356	1812	137	51	20	23	9	11	47.83	2.69	2.56	2.09	0.39
S_wald_11184_1	14	W	W	47.0327	14.3356	1812	117	44	0	19	8	13	68.42	2.66	2.38	1.46	0
S_wald_11184_10	14	W	W	47.0327	14.3356	1812	112	44	2	19	8	13	68.42	2.55	2.38	1.46	0.05
S_wald_11184_2	14	W	W	47.0327	14.3356	1812	174	53	2	23	10	17	73.91	3.28	2.3	1.35	0.04
S_wald_11184_3	14	W	W	47.0327	14.3356	1812	208	61	10	28	10	18	64.29	3.41	2.8	1.56	0.16
S_wald_11184_4	14	W	W	47.0327	14.3356	1812	87	39	2	16	8	8	50	2.23	2	2	0.05
S_wald_11184_5	14	W	W	47.0327	14.3356	1812	113	44	4	19	8	13	68.42	2.57	2.38	1.46	0.09
S_wald_11184_6	14	W	W	47.0327	14.3356	1812	64	32	2	13	6	7	53.85	2	2.17	1.86	0.06
S_wald_11184_7	14	W	W	47.0327	14.3356	1812	155	52	0	23	10	13	56.52	2.98	2.3	1.77	0
S_wald_11184_8	14	W	W	47.0327	14.3356	1812	119	47	4	21	8	12	57.14	2.53	2.63	1.75	0.09
S_wald_11184_9	14	W	W	47.0327	14.3356	1812	200	60	4	27	10	18	66.67	3.33	2.7	1.5	0.07
S_wald_11185_1	14	W	W	47.0327	14.3356	1812	410	79	4	33	17	18	54.55	5.19	1.94	1.83	0.05
S_wald_11185_10	14	W	W	47.0327	14.3356	1812	131	52	16	20	8	12	60	2.52	2.5	1.67	0.31
S_wald_11185_2	14	W	W	47.0327	14.3356	1812	186	59	30	25	9	19	76	3.15	2.78	1.32	0.51
S_wald_11185_3	14	W	W	47.0327	14.3356	1812	112	46	22	20	7	13	65	2.43	2.86	1.54	0.48
S_wald_11185_4	14	W	W	47.0327	14.3356	1812	132	48	14	20	8	8	40	2.75	2.5	2.5	0.29
S_wald_11185_5	14	W	W	47.0327	14.3356	1812	130	48	14	20	8	15	75	2.71	2.5	1.33	0.29
S_wald_11185_6	14	W	W	47.0327	14.3356	1812	57	32	18	13	5	8	61.54	1.78	2.6	1.63	0.56
S_wald_11185_7	14	W	W	47.0327	14.3356	1812	104	43	22	17	8	9	52.94	2.42	2.13	1.89	0.51
S_wald_11185_8	14	W	W	47.0327	14.3356	1812	123	50	12	18	10	11	61.11	2.46	1.8	1.64	0.24
S_wald_11185_9	14	W	W	47.0327	14.3356	1812	81	37	2	14	8	10	71.43	2.19	1.75	1.4	0.05
S_wald_11186_1	14	W	W	47.0327	14.3356	1812	145	50	10	22	9	11	50	2.9	2.44	2	0.2
S_wald_11186_10	14	W	W	47.0327	14.3356	1812	334	76	26	33	14	20	60.61	4.39	2.36	1.65	0.34
S_wald_11186_2	14	W	W	47.0327	14.3356	1812	534	94	18	42	18	24	57.14	5.68	2.33	1.75	0.19
S_wald_11186_3	14	W	W	47.0327	14.3356	1812	456	89	16	39	18	23	58.97	5.12	2.17	1.7	0.18
S_wald_11186_4	14	W	W	47.0327	14.3356	1812	317	74	20	33	14	15	45.45	4.28	2.36	2.2	0.27
S_wald_11186_5	14	W	W	47.0327	14.3356	1812	615	98	12	43	20	28	65.12	6.28	2.15	1.54	0.12
S_wald_11186_6	14	W	W	47.0327	14.3356	1812	557	100	24	43	17	25	58.14	5.57	2.53	1.72	0.24
S_wald_11186_7	14	W	W	47.0327	14.3356	1812	421	83	16	37	14	26	70.27	5.07	2.64	1.42	0.19
S_wald_11186_8	14	W	W	47.0327	14.3356	1812	517	91	8	39	18	22	56.41	5.68	2.17	1.77	0.09
S_wald_11186_9	14	W	W	47.0327	14.3356	1812	496	92	26	40	19	23	57.5	5.39	2.11	1.74	0.28
S_wald_PM20_031_01	15	W	W	46.2381	14.0989	1380	258	66	22	29	13	15	51.72	3.91	2.23	1.93	0.33
S_wald_PM20_031_02	15	W	W	46.2381	14.0989	1380	259	64	27	28	14	16	57.14	4.05	2	1.75	0.42
S_wald_PM20_031_03	15	W	W	46.2381	14.0989	1380	242	60	29	25	14	14	56	4.03	1.79	1.79	0.48
S_wald_PM20_031_04	15	W	W	46.2381	14.0989	1380	227	58	24	24	14	14	58.33	3.91	1.71	1.71	0.41
S_wald_PM20_031_05	15	W	W	46.2381	14.0989	1380	180	52	20	21	12	13	61.9	3.46	1.75	1.62	0.38
S_wald_PM20_031_06	15	W	W	46.2381	14.0989	1380	130	44	16	18	11	10	55.56	2.95	1.64	1.8	0.36
S_wald_PM20_031_07	15	W	W	46.2381	14.0989	1380	157	48	30	12	12	11	91.67	3.27	1	1.09	0.63
S_wald_PM20_031_08	15	W	W	46.2381	14.0989	1380	106	20	21	17	9	11	64.71	5.3	1.89	1.55	1.05
S_wald_PM20_034_01	15	W	W	46.2381	14.0989	1380	229	62	18	28	12	14	50	3.69	2.33	2	0.29
S_wald_PM20_034_02	15	W	W	46.2381	14.0989	1380	319	68	13	28	16	15	53.57	4.69	1.75	1.87	0.19
S_wald_PM20_034_03	15	W	W	46.2381	14.0989	1380	182	52	3	21	13	11	52.38	3.5	1.62	1.91	0.06
S_wald_PM20_034_04	15	W	W	46.2381	14.0989	1380	184	56	13	24	12	13	54.17	3.29	2	1.85	0.23
S_wald_PM20_034_05	15	W	W	46.2381	14.0989	1380	234	61	14	27	13	12	44.44	3.84	2.08	2.25	0.23
S_wald_PM20_034_06	15	W	W	46.2381	14.0989	1380	242	60	9	26	14	12	46.15	4.03	1.86	2.17	0.15
S_wald_PM20_034_07	15	W	W	46.2381	14.0989	1380	178	53	5	23	11	12	52.17	3.36	2.09	1.92	0.09
S_wald_PM20_034_08	15	W	W	46.2381	14.0989	1380	242	60	5	25	14	14	56	4.03	1.79	1.79	0.08
S_wald_PM20_034_09	15	W	W	46.2381	14.0989	1380	170	52	8	22	11	12	54.55	3.27	2	1.83	0.15
S_wald_PM20_034_10	15	W	W	46.2381	14.0989	1380	217	61	17	25	12	14	56	3.56	2.08	1.79	0.28
S_wald_PM20_035_01	15	W	W	46.2381	14.0989	1380	246	62	15	26	14	18	69.23	3.97	1.86	1.44	0.24
S_wald_PM20_035_02	15	W	W	46.2381	14.0989	1380	215	58	3	24	13	15	62.5	3.71	1.85	1.6	0.05
S_wald_PM20_035_03	15	W	W	46.2381	14.0989	1380	237	62	17	26	14	14	53.85	3.82	1.86	1.86	0.27
S_wald_PM20_035_04	15	W	W	46.2381	14.0989	1380	313	71	17	30	16	21	70	4.41	1.88	1.43	0.24
S_wald_PM20_035_05	15	W	W	46.2381	14.0989	1380	175	52	11	21	13	13	61.9	3.37	1.62	1.62	0.21
S_wald_PM20_036_01	15	W	W	46.2381	14.0989	1380	185	56	5	25	11	15	60	3.3	2.27	1.67	0.09
S_wald_PM20_036_02	15	W	W	46.2381	14.0989	1380	175	56	18	25	11	15	60	3.13	2.27	1.67	0.32
S_wald_PM20_036_03	15	W	W	46.2381	14.0989	1380	157	52	10	23	10	14	60.87	3.02	2.3	1.64	0.19
S_wald_PM20_036_04	15	W	W	46.2381	14.0989	1380	139	47	10	20	11	12	60	2.96	1.82	1.67	0.21
S_wald_PM20_036_05	15	W	W	46.2381	14.0989	1380	194	56	6	24	11	14	58.33	3.46	2.18	1.71	0.11
S_wald_PM20_038_01	15	W	W	46.2381	14.0989	1380	368	79	14	34	17	21	61.76	4.66	2	1.62	0.18
S_wald_PM20_038_02	15	W	W	46.2381	14.0989	1380	347	78	15	34	15	23	67.65	4.45	2.27	1.48	0.19
S_wald_PM20_038_03	15	W	W	46.2381	14.0989	1380	480	93	17	42	17	26	61.9	5.16	2.47	1.62	0.18
S_wald_PM20_038_04	15	W	W	46.2381	14.0989	1380	220	64	19	29	12	19	65.52	3.44	2.42	1.53	0.3
S_wald_PM20_038_05	15	W	W	46.2381	14.0989	1380	94	44	25	21	8	13	61.9	2.14	2.63	1.62	0.57
S_wald_PM20_038_06	15	W	W	46.2381	14.0989	1380	179	58	11	26	11	15	57.69	3.09	2.36	1.73	0.19
S_wald_PM20_038_07	15	W	W	46.2381	14.0989	1380	192	62	28	28	11	16	57.14	3.1	2.55	1.75	0.45
S_wald_PM20_038_08	15	W	W	46.2381	14.0989	1380	240	64	7	28	13	17	60.71	3.75	2.15	1.65	0.11
S_wald_PM20_038_09	15	W	W	46.2381	14.0989	1380	109	45	5	20	9	12	60	2.42	2.22	1.67	0.11
S_wald_PM20_042_01	15	W	W	46.2381	14.0989	1380	302	67	0	28	16	16	57.14	4.51	1.75	1.75	0
S_wald_PM20_042_02	15	W	W	46.2381	14.0989	1380	211	59	0	26	13	13	50	3.58	2	2	0
S_wald_PM20_042_03	15	W	W	46.2381	14.0989	1380	166	52	0	23	11	12	52.17	3.19	2.09	1.92	0
S_wald_PM20_042_04	15	W	W	46.2381	14.0989	1380	219	58	0	24	14	14	58.33	3.78	1.71	1.71	0
S_wald_PM20_042_05	15	W	W	46.2381	14.0989	1380	223	57	0	24	14	13	54.17	3.91	1.71	1.85	0
S_wald_PM20_042_06	15	W	W	46.2381	14.0989	1380	237	60	0	26	14	14	53.85	3.95	1.86	1.86	0
S_wald_PM20_042_07	15	W	W	46.2381	14.0989	1380	147	49	0	22	10	13	59.09	3	2.2	1.69	0
S_wald_PM20_042_08	15	W	W	46.2381	14.0989	1380	193	53	0	22	13	14	63.64	3.64	1.69	1.57	0
S_wald_PM20_042_09	15	W	W	46.2381	14.0989	1380	205	56	0	23	13	12	52.17	3.66	1.77	1.92	0
S_wald_PM20_042_10	15	W	W	46.2381	14.0989	1380	142	46	0	19	11	10	52.63	3.09	1.73	1.9	0
S_wald_PM20_043_01	15	W	W	46.2381	14.0989	1380	617	97	43	41	21	25	60.98	6.36	1.95	1.64	0.44
S_wald_PM20_043_02	15	W	W	46.2381	14.0989	1380	762	108	51	46	24	24	52.17	7.06	1.92	1.92	0.47
S_wald_PM20_043_03	15	W	W	46.2381	14.0989	1380	620	97	46	40	22	23	57.5	6.39	1.82	1.74	0.47
S_wald_PM20_043_04	15	W	W	46.2381	14.0989	1380	527	89	37	37	21	21	56.76	5.92	1.76	1.76	0.42
S_wald_PM20_043_05	15	W	W	46.2381	14.0989	1380	615	97	33	41	22	23	56.1	6.34	1.86	1.78	0.34
S_wald_PM20_043_06	15	W	W	46.2381	14.0989	1380	468	85	32	36	20	20	55.56	5.51	1.8	1.8	0.38
S_wald_PM20_043_07	15	W	W	46.2381	14.0989	1380	479	87	33	37	12	21	56.76	5.51	3.08	1.76	0.38
S_wald_PM20_043_08	15	W	W	46.2381	14.0989	1380	614	95	40	39	24	24	61.54	6.46	1.63	1.63	0.42
S_wald_PM20_043_09	15	W	W	46.2381	14.0989	1380	671	84	44	35	20	21	60	7.99	1.75	1.67	0.52
S_wald_PM20_043_10	15	W	W	46.2381	14.0989	1380	765	107	51	45	24	25	55.56	7.15	1.88	1.8	0.48
S_wald_PM20_044_01	15	W	W	46.2381	14.0989	1380	285	68	21	30	14	15	50	4.19	2.14	2	0.31
S_wald_PM20_044_02	15	W	W	46.2381	14.0989	1380	177	54	22	23	11	13	56.52	3.28	2.09	1.77	0.41
S_wald_PM20_044_03	15	W	W	46.2381	14.0989	1380	243	62	23	27	14	14	51.85	3.92	1.93	1.93	0.37
S_wald_PM20_044_04	15	W	W	46.2381	14.0989	1380	220	59	12	25	13	13	52	3.73	1.92	1.92	0.2
S_wald_PM20_044_05	15	W	W	46.2381	14.0989	1380	196	57	16	25	12	14	56	3.44	2.08	1.79	0.28
S_wald_PM20_044_06	15	W	W	46.2381	14.0989	1380	292	68	22	29	15	16	55.17	4.29	1.93	1.81	0.32
S_wald_PM20_044_07	15	W	W	46.2381	14.0989	1380	263	65	21	28	13	14	50	4.05	2.15	2	0.32
S_wald_PM20_044_08	15	W	W	46.2381	14.0989	1380	196	57	15	25	12	13	52	3.44	2.08	1.92	0.26
S_wald_PM20_044_09	15	W	W	46.2381	14.0989	1380	141	48	13	21	10	12	57.14	2.94	2.1	1.75	0.27
S_wald_PM20_044_10	15	W	W	46.2381	14.0989	1380	194	56	13	24	15	14	58.33	3.46	1.6	1.71	0.23
S_wald_PM20_045_01	15	W	W	46.2381	14.0989	1380	178	55	1	24	11	14	58.33	3.24	2.18	1.71	0.02
S_wald_PM20_045_02	15	W	W	46.2381	14.0989	1380	184	57	0	25	11	16	64	3.23	2.27	1.56	0
S_wald_PM20_045_03	15	W	W	46.2381	14.0989	1380	233	61	2	26	12	14	53.85	3.82	2.17	1.86	0.03
S_wald_PM20_045_04	15	W	W	46.2381	14.0989	1380	203	60	6	26	12	18	69.23	3.38	2.17	1.44	0.1
S_wald_PM20_045_05	15	W	W	46.2381	14.0989	1380	166	51	2	22	11	13	59.09	3.25	2	1.69	0.04
S_wald_PM20_045_06	15	W	W	46.2381	14.0989	1380	171	54	0	24	11	16	66.67	3.17	2.18	1.5	0
S_wald_PM20_046_01	15	W	W	46.2381	14.0989	1380	309	73	1	32	15	18	56.25	4.23	2.13	1.78	0.01
S_wald_PM20_046_02	15	W	W	46.2381	14.0989	1380	232	64	4	28	12	17	60.71	3.63	2.33	1.65	0.06
S_wald_PM20_046_03	15	W	W	46.2381	14.0989	1380	251	66	1	27	13	16	59.26	3.8	2.08	1.69	0.02
S_wald_PM20_046_04	15	W	W	46.2381	14.0989	1380	186	56	0	25	11	16	64	3.32	2.27	1.56	0
S_wald_PM20_046_05	15	W	W	46.2381	14.0989	1380	275	67	2	29	14	17	58.62	4.1	2.07	1.71	0.03
S_wald_PM20_046_06	15	W	W	46.2381	14.0989	1380	135	48	6	21	9	11	52.38	2.81	2.33	1.91	0.13
S_wald_11128_1	16	H	W	41.9998	20.7837	1940	163	54	34	25	9	13	52	3.02	2.78	1.92	0.63
S_wald_11128_10	16	H	W	41.9998	20.7837	1940	243	67	50	30	12	13	43.33	3.63	2.5	2.31	0.75
S_wald_11128_2	16	H	W	41.9998	20.7837	1940	149	52	32	24	9	14	58.33	2.87	2.67	1.71	0.62
S_wald_11128_3	16	H	W	41.9998	20.7837	1940	182	57	36	26	10	12	46.15	3.19	2.6	2.17	0.63
S_wald_11128_4	16	H	W	41.9998	20.7837	1940	231	67	50	29	11	16	55.17	3.45	2.64	1.81	0.75
S_wald_11128_5	16	H	W	41.9998	20.7837	1940	249	66	48	28	13	13	46.43	3.77	2.15	2.15	0.73
S_wald_11128_6	16	H	W	41.9998	20.7837	1940	265	67	50	29	14	14	48.28	3.96	2.07	2.07	0.75
S_wald_11128_7	16	H	W	41.9998	20.7837	1940	222	62	42	28	12	15	53.57	3.58	2.33	1.87	0.68
S_wald_11128_8	16	H	W	41.9998	20.7837	1940	92	41	34	18	7	10	55.56	2.24	2.57	1.8	0.83
S_wald_11128_9	16	H	W	41.9998	20.7837	1940	236	65	46	29	12	11	37.93	3.63	2.42	2.64	0.71
S_wald_11129_1	16	H	W	41.9998	20.7837	1940	134	54	34	25	7	14	56	2.48	3.57	1.79	0.63
S_wald_11129_10	16	H	W	41.9998	20.7837	1940	105	47	22	22	7	11	50	2.23	3.14	2	0.47
S_wald_11129_2	16	H	W	41.9998	20.7837	1940	356	86	30	40	13	23	57.5	4.14	3.08	1.74	0.35
S_wald_11129_3	16	H	W	41.9998	20.7837	1940	470	93	32	42	16	24	57.14	5.05	2.63	1.75	0.34
S_wald_11129_4	16	H	W	41.9998	20.7837	1940	421	95	38	42	14	23	54.76	4.43	3	1.83	0.4
S_wald_11129_5	16	H	W	41.9998	20.7837	1940	266	76	34	35	11	19	54.29	3.5	3.18	1.84	0.45
S_wald_11129_6	16	H	W	41.9998	20.7837	1940	239	70	42	32	11	16	50	3.41	2.91	2	0.6
S_wald_11129_7	16	H	W	41.9998	20.7837	1940	317	84	38	39	12	19	48.72	3.77	3.25	2.05	0.45
S_wald_11129_8	16	H	W	41.9998	20.7837	1940	124	50	48	23	8	10	43.48	2.48	2.88	2.3	0.96
S_wald_11129_9	16	H	W	41.9998	20.7837	1940	345	82	46	38	13	21	55.26	4.21	2.92	1.81	0.56

## Sheet: S. foetida S. waldsteiniana av.
Sample ID	Group ID	Genetic	Phenotype	Latitude [N]	Longitude [E]	Altitude (m)	A (surface area)	P (perimeter)	T (number of teeth)	BL (length)	BW (maximum width)	BWP (maximum width position)	LBW (position of maximal width in % BL)	A/P (ratio surface to perimeter)	BL/BW (ration length to width)	BL/BWP (ratio length to maximum width position)	T/P (ratio teeth to perimeter)
S_foetida_LP22092	1	F	F	44.3503	6.82433	2242	64.5556	36.2222	20.6667	16.2222	5.6667	9	55.1841	1.7678	2.9103	1.8203	0.5591
S_foetida_LP22094	1	F	F	44.3503	6.82433	2242	43.9	26.2	29.4	11.3	5.2	6.2	55.0287	1.6572	2.1917	1.85	1.1275
S_foetida_LP22102	1	F	F	44.4327	6.92234	2412	61.1	34.8	24.4	15.5	5.4	8.1	53.2562	1.72	2.8683	1.9155	0.701
S_foetida_LP22104	1	F	F	44.4327	6.92234	2412	103.3	45.6	29	20	7.4	10.4	52.1935	2.2064	2.7537	1.9468	0.6558
S_foetida_LP22110	1	F	F	44.4327	6.92234	2412	139.7	46.4	1	18.8	9.6	9.8	51.9887	2.9418	1.9818	1.9671	0.0233
S_foetida_LP22111	1	F	F	44.4327	6.92234	2412	245.444	63.8889	23.1111	27.6667	12.1111	13.2222	47.829	3.7221	2.2945	2.1622	0.3678
S_foetida_LP22113	1	F	F	44.4327	6.92234	2412	148.889	49.2222	13.7778	20.8889	9.4444	11.1111	54.1069	2.8177	2.2434	1.9	0.2676
S_foetida_LP22114	1	F	F	44.4327	6.92234	2412	251.3	64.4	41.2	27.8	12.4	14.8	53.6207	3.7882	2.276	1.9017	0.6635
S_foetida_LP22125	1	F	F	44.7305	6.98409	2258	193.5	55.7	33.2	23.4	11.5	12.7	54.5612	3.3037	2.0709	1.8603	0.6118
S_foetida_LP22134	1	F	F	44.7305	6.98409	2258	35.1111	23.8889	23.3333	10.2222	4.4444	5.7778	57.0957	1.4201	2.3278	1.7657	0.9767
S_foetida_LP22142	1	F	F	44.7305	6.98409	2258	80.5	38.8	36.6	16.7	6.5	8.9	53.4922	2.061	2.5865	1.9093	0.9379
S_foetida_LP22144	1	F	F	44.7305	6.98409	2258	115.6	48.2	35.6	22.1	7.8	11.1	50.512	2.3474	2.8889	1.9965	0.7596
S_foetida_LP22173	1	F	F	45.0824	6.36179	2435	133.1	53.4	35.2	24.9	7.6	15.4	61.9282	2.4187	3.2777	1.6238	0.6803
S_foetida_LP22174	1	F	F	45.0824	6.36179	2435	84.5	38.3	14.8	17	6.8	9.5	56.5936	2.1553	2.5192	1.784	0.3952
S_foetida_LP22176	1	F	F	45.0824	6.36179	2435	29.7	23	18.2	10.2	3.8	5.6	55.1919	1.2825	2.75	1.8774	0.7936
S_foetida_LP22177	1	F	F	45.0824	6.36179	2435	67.4	34.5	19.8	15.4	6.1	8.4	54.7411	1.9236	2.5474	1.845	0.5749
S_foetida_LP22180	1	F	F	45.0824	6.36179	2435	65.9	32.5	15.2	14	6.5	8.3	58.995	1.9838	2.1488	1.7054	0.4833
S_foetida_LP22184	1	F	F	45.0824	6.36179	2435	48.2	30.1	19	13.6	4.7	7.2	52.8034	1.5823	2.9433	1.9064	0.6246
S_foetida_LP22190	1	F	F	45.0824	6.36179	2435	31.1	21.6	14.6	9	4.1	5.2	57.4921	1.4206	2.23	1.7512	0.6755
S_foetida_LP22194	1	F	F	45.0824	6.36179	2435	243.6	74.9	0	34.4	9.5	21.4	61.9875	3.1301	3.6248	1.6314	0
S_foetida_LP22196	1	F	F	45.0824	6.36179	2435	103	44.2	2.6	19.4	6.7	11.3	58.0275	2.2803	2.927	1.7705	0.0659
S_foetida_LP22198	1	F	F	45.0824	6.36179	2435	80.3	37.8	23	16.7	6.8	8.8	52.3537	2.113	2.479	1.9779	0.6109
S_foetida_LP22199	1	F	F	45.0824	6.36179	2435	125.3	46.2	19.8	19.7	8.9	10.9	56.0219	2.6832	2.2113	1.806	0.4468
S_foetida_LP22202	1	F	F	45.0824	6.36179	2435	69.3	33.9	11.8	14.4	6.5	6.9	47.3243	1.9989	2.2633	2.1676	0.345
S_foetida_LP22206	1	F	F	45.0824	6.36179	2435	67.7	34.5	15.6	15.2	6	8.4	55.6886	1.9117	2.5532	1.8883	0.4583
S_foetida_LP22253	2	F	F	45.2163	6.96375	1906	74.4	36.9	44	16.3	6.3	9.2	56.3197	2.0061	2.6038	1.7848	1.196
S_foetida_LP22258	2	F	F	45.2163	6.96375	1906	45.3	27.2	29.4	11.9	5.4	6.2	51.9114	1.6463	2.2629	1.9487	1.091
S_foetida_LP22260	2	F	F	45.2163	6.96375	1906	90.3	40	46.9	17.4	7.2	8.8	50.6716	2.2361	2.4186	2.0225	1.1919
S_foetida_LP22262	2	F	F	45.2163	6.96375	1906	106	42.6	32.4	18.7	7.9	9.9	52.7738	2.4694	2.3784	1.9193	0.779
S_foetida_LP22264	2	F	F	45.2604	6.89115	2341	73.6667	35	20.8889	15.1111	7	8.8889	58.9064	2.0615	2.2414	1.7065	0.6099
S_foetida_LP22266	2	F	F	45.2604	6.89115	2341	113.556	42	45.7778	17.7778	8.5556	10.5556	59.4015	2.6521	2.0868	1.6929	1.1011
S_foetida_LP22268	2	F	F	45.2163	6.96375	1906	61.2	34.9	27.6	15.7	5.4	8.9	57.0424	1.7325	2.9338	1.7654	0.7885
S_foetida_LP22274	2	F	F	45.2604	6.89115	2341	163.333	49	42.6667	20.3333	10.6667	11.2222	54.8993	3.2194	1.9221	1.8388	0.907
S_foetida_LP22277	2	F	F	45.2604	6.89115	2341	77.375	33.5	33.75	15.125	7.375	7.5	50.4872	2.2145	2.1353	2.0536	1.0232
S_foetida_LP22278	2	F	F	45.2604	6.89115	2341	41.6	28.6	28.2	12.9	4.6	7.1	55.5657	1.4224	2.8167	1.8276	0.9998
S_foetida_LP22289	1	F	F	45.3642	7.10703	2503	55.6	30.3	25.4	13.2	5.7	7.1	54.0747	1.8007	2.3221	1.8768	0.8556
S_foetida_LP22292	2	F	F	45.3642	7.10703	2503	55.8	29.8	25.2	12.6	5.5	7.2	58.6987	1.8289	2.3226	1.8158	0.8188
S_foetida_LP22300	2	F	F	45.3642	7.10703	2503	66	33	24.8889	14.2222	6.3333	7.8889	55.7206	1.962	2.2548	1.8049	0.7528
S_foetida_LP22301	2	F	F	45.5544	6.96397	2322	129.9	46.9	30	20.3	8.5	10.2	50.5509	2.6831	2.4493	2.0326	0.6491
S_foetida_LP22307	3	F	F	45.5544	6.96397	2322	103.2	39.8	29.2	16.4	9.5	9.3	56.8002	2.5203	1.8622	1.7719	0.7496
S_foetida_LP22309	3	F	F	45.5544	6.96397	2322	40.8	26.1	24.9	11.4	4.6	6.9	60.7143	1.5504	2.5183	1.6631	0.9391
S_foetida_LP22310	3	F	F	45.5544	6.96397	2322	39.7	25.7	23.4	11.1	4.5	5.9	53.2488	1.499	2.54	1.9056	0.9391
S_foetida_LP22315	3	F	F	45.5544	6.96397	2322	93	40.2	37.6	18	7.2	8.5	47.4423	2.257	2.5646	2.1371	0.9549
S_foetida_LP22327	3	F	F	45.501	6.83713	2090	169.5	51.4	30.8	21.57	10.5	12	55.5111	3.179	2.0562	1.8198	0.6287
S_foetida_LP22336	3	F	F	45.501	6.83713	2090	225.1	62	63.6	26.3	12.1	12.4	46.6996	3.5275	2.2476	2.1924	1.0342
S_foetida_LP22342	3	F	F	45.501	6.83713	2090	88.1	39.8	41.4	17.4	6.9	10.2	58.4744	2.177	2.5279	1.7352	1.0503
S_foetida_LP22343	3	F	F	45.501	6.83713	2090	85.1	34.9	32	13.6	8.2	7.5	54.9033	2.4221	1.6732	1.8567	0.9125
S_foetida_LP22344	3	F	F	45.501	6.83713	2090	91.6667	37.3333	34.2222	15.4444	7.6667	9	58.7425	2.3801	2.0815	1.7683	0.9375
S_foet_10962	4	F	F	45.8959	7.18664	2040	121	43.375	40.5	18.25	9	9.625	52.7397	2.7896	2.0278	1.8961	0.9337
S_foet_10963	4	F	F	45.8959	7.18664	2040	148.875	48.75	56.125	21	9.875	10.375	49.4048	3.0538	2.1266	2.0241	1.1513
S_foet_10964	4	F	F	45.8959	7.18664	2040	130.375	43.375	30.75	17.75	10.25	8.625	48.5915	3.0058	1.7317	2.058	0.7089
S_foet_10966	4	F	F	45.8959	7.18664	2040	78.2	36	44.5	15.7	7.4	8.2	52.2293	2.1722	2.1216	1.9146	1.2361
S_foet_10967	4	F	F	45.8959	7.18664	2040	215.5	58.25	43.75	24.75	12.5	12.5	50.5051	3.6996	1.98	1.98	0.7511
S_foet_10968	4	F	F	45.8959	7.18664	2040	53.25	29.75	43.25	12.75	5.5	6.5	50.9804	1.7899	2.3182	1.9615	1.4538
S_foet_10970	4	F	F	45.8959	7.18664	2040	237.889	60	36.8889	24.8889	12.7778	13.2222	53.125	3.9648	1.9478	1.8824	0.6148
S_foet_10973	4	F	F	45.8959	7.18664	2040	78.6	35.6	35.6	15.6	7.2	8.2	52.5641	2.2079	2.1667	1.9024	1
S_foet_10974	4	F	F	45.8959	7.18664	2040	178	56.2	55.7	25.2	10	12.5	49.6032	3.1673	2.52	2.016	0.9911
S_foet_10975	4	F	F	45.8959	7.18664	2040	101.714	40	44.2857	17	9.5714	9	52.9412	2.5429	1.7761	1.8889	1.1071
S_foetida_LP22357	3	F	F	45.8979	6.88246	2211	143.1	47	29.6	19.6	9.4	9.7	50.2158	2.9618	2.0901	2.0358	0.6046
S_foetida_LP22361	3	F	F	45.8979	6.88246	2211	104	39.8	25.8	16.9	8.1	10	59.3996	2.5278	2.0949	1.6989	0.633
S_foet_10832	5	H	F	46.4611	9.68281	1905	118.5	44.125	42.75	19.125	8.625	8.625	45.098	2.6856	2.2174	2.2174	0.9688
S_foet_10833	5	H	F	46.4611	9.68281	1905	201.5	60.5	59.5	27.2	10.3	12.1	44.4853	3.3306	2.6408	2.2479	0.9835
S_foet_10834	5	H	F	46.4611	9.68281	1905	148.9	54.2	49.5	24.7	9	12.9	52.2267	2.7472	2.7444	1.9147	0.9133
S_foet_10835	5	F	F	46.4611	9.68281	1905	159.5	58.3	59	26.8	8.4	12.6	47.0149	2.7358	3.1905	2.127	1.012
S_foet_10837	5	H	F	46.4611	9.68281	1905	90.4	40.3	31.5	17.9	7	9.7	54.1899	2.2432	2.5571	1.8454	0.7816
S_foet_10840	5	F	F	46.4611	9.68281	1905	147.9	51.9	45.2	23.3	9	12.7	54.5064	2.8497	2.5889	1.8346	0.8709
S_foet_10841	5	F	F	46.4611	9.68281	1905	98.2857	43.7143	45	19.7143	6.8571	10.2857	52.1739	2.2484	2.875	1.9167	1.0294
S_foet_10843	5	H	F	46.4611	9.68281	1905	109.125	48.375	40.375	22.25	7.625	11.75	52.809	2.2558	2.918	1.8936	0.8346
S_foet_10844	5	F	F	46.4611	9.68281	1905	249.2	67.6	56.7	30.1	12	13.2	43.8538	3.6864	2.5083	2.2803	0.8388
S_foet_10846	5	F	F	46.4611	9.68281	1905	191.4	62	60.8	28.4	9.4	14.6	51.4085	3.0871	3.0213	1.9452	0.9806
S_foet_10703	7	H	F	46.5504	11.6656	1827	134.6	51.4	32	23.8	7.7	13.6	57.1429	2.6187	3.0909	1.75	0.6226
S_foet_10704	7	F	F	46.5504	11.6656	1827	151.7	49.9	30.1	22	10	11.4	51.8182	3.0401	2.2	1.9298	0.6032
S_foet_10705	7	F	F	46.5504	11.6656	1827	147.8	50.7	36.6	22.7	9.2	12.5	55.0661	2.9152	2.4674	1.816	0.7219
S_foet_10706	7	F	F	46.5504	11.6656	1827	86.2	39.4	27.7	17.6	7	9.7	55.1136	2.1878	2.5143	1.8144	0.703
S_foet_10709	7	F	F	46.5504	11.6656	1827	149.5	49.7	27.5	21.6	9.9	11.8	54.6296	3.008	2.1818	1.8305	0.5533
S_foet_10712	7	F	F	46.5504	11.6656	1827	128.4	46.5	31.9	20.6	9	11.5	55.8252	2.7613	2.2889	1.7913	0.686
S_foet_10713	7	F	F	46.5504	11.6656	1827	164.1	53.2	35.9	23.8	9.9	12.6	52.9412	3.0846	2.404	1.8889	0.6748
S_foet_10714	7	F	F	46.5504	11.6656	1827	195.9	57.1	36.1	25.2	11.4	13.1	51.9841	3.4308	2.2105	1.9237	0.6322
S_foet_10715	7	F	F	46.5504	11.6656	1827	158.6	52.2	29	23	9.8	12.2	53.0435	3.0383	2.3469	1.8852	0.5556
S_foet_10716	7	F	F	46.5504	11.6656	1827	142.7	48.7	31.8	21.4	9.5	11.5	53.7383	2.9302	2.2526	1.8609	0.653
S_foet_10717	7	F	F	46.5504	11.6656	1827	182.5	54.9	30	23.8	10.9	11.9	50	3.3242	2.1835	2	0.5464
S_foet_wald_10542	8	H	I	46.9658	11.4982	1855	215.7	57.5	30.8	24.6	12.4	14.2	57.7236	3.7513	1.9839	1.7324	0.5357
S_foet_wald_10545	8	H	I	46.9658	11.4982	1855	263.6	68.2	38.8	30.7	11.8	15.3	49.8371	3.8651	2.6017	2.0065	0.5689
S_foet_wald_10546	8	H	I	46.9658	11.4982	1855	184.5	55.25	23.5	24.5	11.25	12.125	49.4898	3.3394	2.1778	2.0206	0.4253
S_foet_wald_10547	8	H	I	46.9658	11.4982	1855	169.2	54.8	33.7	23.5	10.1	13	55.3191	3.0876	2.3267	1.8077	0.615
S_foet_wald_10549	8	H	I	46.9658	11.4982	1855	169.5	54.375	30	23	9.875	12.375	53.8043	3.1172	2.3291	1.8586	0.5517
S_foet_wald_10551	8	H	I	46.9658	11.4982	1855	252.222	66	23.1111	29.4444	12.3333	14.4444	49.0566	3.8215	2.3874	2.0385	0.3502
S_foet_wald_10552	8	H	I	46.9658	11.4982	1855	214.3	63.3	44.5	28.1	12.2	16.2	57.6512	3.3855	2.3033	1.7346	0.703
S_foet_wald_10557	8	H	I	46.9658	11.4982	1855	176.375	55.125	33	24.5	10.5	12.5	51.0204	3.1995	2.3333	1.96	0.5986
S_foet_wald_10559	8	H	I	46.9658	11.4982	1855	240	62.4	23.5	27.3	13.4	14.1	51.6484	3.8462	2.0373	1.9362	0.3766
S_foet_wald_10560	8	H	I	46.9658	11.4982	1855	184.857	54.2857	22.5714	23.7143	10.7143	12.1429	51.2048	3.4053	2.2133	1.9529	0.4158
S_foet_wald_10562	8	H	I	46.9658	11.4982	1855	248.3	62	39.3	26.7	13.5	13.6	50.9363	4.0048	1.9778	1.9632	0.6339
S_foet_wald_10664	9	H	I	46.5484	11.8134	2056	247	59.8	13.4	24.8	13.6	14.2	57.2581	4.1304	1.8235	1.7465	0.2241
S_foet_wald_10665	9	H	I	46.5484	11.8134	2056	255.75	69.5	34.75	31.875	11.5	17.75	55.6863	3.6799	2.7717	1.7958	0.5
S_foet_wald_10667	9	H	I	46.5484	11.8134	2056	260.571	65.8571	22.4286	28.5714	13.1429	17.1429	60	3.9566	2.1739	1.6667	0.3406
S_foet_wald_10668	9	H	I	46.5484	11.8134	2056	217.6	59.6	28.8	24.4	11.4	13.8	56.5574	3.651	2.1404	1.7681	0.4832
S_foet_wald_10669	9	H	I	46.5484	11.8134	2056	172.4	62.2	31	29.2	8.6	16	54.7945	2.7717	3.3953	1.825	0.4984
S_foet_wald_10674	9	H	I	46.5484	11.8134	2056	266.429	64.4286	43	27.7143	13.7143	14.4286	52.0619	4.1353	2.0208	1.9208	0.6674
S_foet_wald_10675	9	H	I	46.5484	11.8134	2056	237.111	59.3333	42.5556	25.7778	11.6667	13.3333	51.7241	3.9963	2.2095	1.9333	0.7172
S_foet_wald_10676	9	H	I	46.5484	11.8134	2056	148	50.1	28.5	22.1	9.8	11.2	50.6787	2.9541	2.2551	1.9732	0.5689
S_foet_wald_10678	9	H	I	46.5484	11.8134	2056	315	73.2	36.8	32.6	13.9	16.2	49.6933	4.3033	2.3453	2.0123	0.5027
S_foet_wald_10680	9	H	I	46.5484	11.8134	2056	157.556	58.5556	29.6667	27.3333	8.5556	16	58.5366	2.6907	3.1948	1.7083	0.5066
S_foet_wald_10681	9	H	I	46.5484	11.8134	2056	138.5	49.6	27.2	22.3	9.1	11.8	52.9148	2.7923	2.4505	1.8898	0.5484
S_wald_10684	10	H	W	46.5154	11.6448	2035	231.429	66.2857	38.2857	30.2857	10.7143	16.8571	55.6604	3.4914	2.8267	1.7966	0.5776
S_wald_10685	10	H	W	46.5154	11.6448	2035	290.25	63.5	41	26.5	14.75	14.25	53.7736	4.5709	1.7966	1.8596	0.6457
S_wald_10687	10	H	W	46.5154	11.6448	2035	263.1	65.4	33.2	28.5	13.3	15.5	54.386	4.0229	2.1429	1.8387	0.5076
S_wald_10688	10	H	W	46.5154	11.6448	2035	173.75	58.75	30.5	27	9.625	13.625	50.463	2.9574	2.8052	1.9817	0.5191
S_wald_10689	10	H	W	46.5154	11.6448	2035	201.75	57.25	42	25	11.75	12.75	51	3.524	2.1277	1.9608	0.7336
S_wald_10690	10	H	W	46.5154	11.6448	2035	286	75.1	40.9	34.5	12.3	18.3	53.0435	3.8083	2.8049	1.8852	0.5446
S_wald_10692	10	H	W	46.5154	11.6448	2035	188.2	61.8	47.6	28.2	9.4	16.8	59.5745	3.0453	3	1.6786	0.7702
S_wald_10694	10	H	W	46.5154	11.6448	2035	169.222	57.2222	31.7778	26.4444	9.3333	14.2222	53.7815	2.9573	2.8333	1.8594	0.5553
S_wald_10695	10	H	W	46.5154	11.6448	2035	105.286	45.4286	26.7143	20.7143	7.8571	11	53.1034	2.3176	2.6364	1.8831	0.5881
S_wald_10697	10	H	W	46.5154	11.6448	2035	153.9	47.3	20.9	19.4	11	11.4	58.7629	3.2537	1.7636	1.7018	0.4419
S_wald_10698	10	H	W	46.5154	11.6448	2035	346.5	72.3	27.7	30.4	15.6	16	52.6316	4.7925	1.9487	1.9	0.3831
S_wald_10645	11	W	W	46.5463	11.8061	2050	144.429	52.8571	26.1429	24	8.8571	12.8571	53.5714	2.7324	2.7097	1.8667	0.4946
S_wald_10647	11	W	W	46.5463	11.8061	2050	275.333	73.8333	28.5	33.8333	12.1667	20.5	60.5911	3.7291	2.7808	1.6504	0.386
S_wald_10648	11	W	W	46.5463	11.8061	2050	205.875	65.5	27.5	30.25	10	18.75	61.9835	3.1431	3.025	1.6133	0.4198
S_wald_10651	11	W	W	46.5463	11.8061	2050	250.375	70	32.75	31.75	11.5	17.125	53.937	3.5768	2.7609	1.854	0.4679
S_wald_10652	11	W	W	46.5463	11.8061	2050	223.4	69.6	27.9	32.4	10.4	18.9	58.3333	3.2098	3.1154	1.7143	0.4009
S_wald_10654	11	W	W	46.5463	11.8061	2050	214.5	69.5	29	32.8333	9.6667	18.5	56.3452	3.0863	3.3966	1.7748	0.4173
S_wald_10656	11	W	W	46.5463	11.8061	2050	155.571	57	22.7143	26.5714	8.8571	15.5714	58.6022	2.7293	3	1.7064	0.3985
S_wald_10657	11	W	W	46.5463	11.8061	2050	173	59	20.1111	27	9.2222	15.3333	56.7901	2.9322	2.9277	1.7609	0.3409
S_wald_10659	11	H	W	46.5463	11.8061	2050	189.222	53	21	22.2222	12.4444	13.3333	60	3.5702	1.7857	1.6667	0.3962
S_wald_10662	11	H	W	46.5463	11.8061	2050	83.125	39.25	25.125	17.75	7.125	9.875	55.6338	2.1178	2.4912	1.7975	0.6401
S_wald_10663	11	H	W	46.5463	11.8061	2050	161.2	55	27	25.1	9.6	14.4	57.3705	2.9309	2.6146	1.7431	0.4909
S_waldsteiniana_11191	12	H	W	47.4526	13.62	1735	349.8	78.8	25	31.7	15.3	19	60.2534	4.2054	2.0773	1.6681	0.3174
S_waldsteiniana_11192	12	H	W	47.4526	13.62	1735	246.5	59.9	18	24.4	13	14.1	59.0622	3.9333	1.9076	1.7175	0.3148
S_waldsteiniana_11193	12	H	W	47.4526	13.62	1735	442.9	84.9	25.2	35.9	16.1	21	59.0228	5.0245	2.2432	1.7098	0.2998
S_waldsteiniana_11194	12	H	W	47.4526	13.62	1735	218.3	56.2	12.6	23.7	11.4	14.2	58.2223	3.5005	2.0729	1.7537	0.2279
S_waldsteiniana_11195	12	H	W	47.4526	13.62	1735	353	70.2222	17.5556	29.4444	13.5556	17	59.8596	4.2791	2.2674	1.7078	0.2383
S_waldsteiniana_11196	12	H	W	47.4526	13.62	1735	288.6	66.6	21.6	28.3	13.8	15.1	54.1458	4.1005	2.0649	1.9029	0.3457
S_waldsteiniana_11197	12	H	W	47.4526	13.62	1735	178.2	50.9	17.3	21.3	10.6	13.2	61.4339	3.2619	2.0279	1.7017	0.3438
S_waldsteiniana_11198	12	H	W	47.4526	13.62	1735	258.7	66.6	26.4	29	12.2	16.4	57.2277	3.7813	2.3784	1.7772	0.4107
S_waldsteiniana_11199	12	H	W	47.4526	13.62	1735	231.333	60.8889	24.4444	25.7778	11.7778	17.1111	66.1068	3.7021	2.1978	1.5176	0.4079
S_waldsteiniana_11200	12	H	W	47.4526	13.62	1735	281.2	73.5	28.8	32	13.2	20	63.0334	3.7571	2.4462	1.6121	0.3962
S_waldsteiniana_11201	12	H	W	47.4526	13.62	1735	166.4	50.1	14.8	21.2	9.9	11.4	55.0181	3.1165	2.1275	1.8364	0.2872
S_waldsteiniana_11202	12	H	W	47.4526	13.62	1735	258.778	65.1111	10.8889	28	11.5556	14.7778	54.8504	3.5574	2.4377	1.8886	0.1744
S_waldsteiniana_11161	14	W	W	47.0766	14.5789	1902	170.75	51.375	20.75	21.75	10.125	12.375	57.3082	3.2006	2.2047	1.7587	0.4031
S_waldsteiniana_11183	14	W	W	47.0327	14.3356	1812	106.444	42.4444	10.4444	18.4444	7.7778	10.3333	55.9417	2.4609	2.3629	1.8072	0.2381
S_waldsteiniana_11184	14	W	W	47.0327	14.3356	1812	134.9	47.6	3	20.8	8.6	13.2	62.7639	2.7542	2.4017	1.6169	0.0604
S_waldsteiniana_11185	14	W	W	47.0327	14.3356	1812	146.6	49.4	15.4	20	8.8	12.3	61.7565	2.7604	2.3351	1.6738	0.3297
S_waldsteiniana_11186	14	W	W	47.0327	14.3356	1812	439.2	84.7	17.6	37.1	16.1	21.7	57.9614	5.0373	2.3253	1.7486	0.2109
S_waldsteiniana_PM20_006	13	W	W	45.9758	13.8756	1383	270.5	64.8333	10.6667	27.1667	13.8333	16.1667	59.5092	4.1722	1.9639	1.6804	0.1645
S_waldsteiniana_PM20_007	13	W	W	45.9758	13.8756	1383	188.125	55.125	1.25	23.75	11.625	12.125	51.0526	3.4127	2.043	1.9588	0.0227
S_waldsteiniana_PM20_008	13	W	W	45.9758	13.8756	1383	149.9	49.8	3.2	21.8	10.3	11.7	53.6697	3.01	2.1165	1.8632	0.0643
S_waldsteiniana_PM20_010	13	W	W	45.9758	13.8756	1383	287.25	67.25	5.125	28.5	14.25	15.5	54.386	4.2714	2	1.8387	0.0762
S_waldsteiniana_PM20_011	13	W	W	45.9758	13.8756	1383	377.5	74.3333	4	30.6667	17.3333	16.1667	52.7174	5.0785	1.7692	1.8969	0.0538
S_waldsteiniana_PM20_012	13	W	W	45.9758	13.8756	1383	256	68.3333	16.8889	30.5556	11.8889	16.8889	55.2727	3.7463	2.5701	1.8092	0.2472
S_waldsteiniana_PM20_014	13	W	W	45.9758	13.8756	1383	283.286	74.4286	10.7143	33.8571	12.8571	17.7143	52.3207	3.8061	2.6333	1.9113	0.144
S_waldsteiniana_PM20_016	13	W	W	45.9758	13.8756	1383	291.167	74	23.6667	33.8333	13.1667	19.1667	56.6502	3.9347	2.5696	1.7652	0.3198
S_waldsteiniana_PM20_021	13	W	W	45.9758	13.8756	1383	173.8	54.9	13	24.4	11.6	13.2	54.0984	3.1658	2.1034	1.8485	0.2368
S_waldsteiniana_PM20_025	13	W	W	45.9758	13.8756	1383	188.8	58.4	8.6	26.4	10.4	13.8	52.2727	3.2329	2.5385	1.913	0.1473
S_waldsteiniana_PM20_031	15	W	W	46.2381	14.0989	1350	194.875	51.5	23.625	21.75	12.375	13	59.7701	3.784	1.7576	1.6731	0.4587
S_waldsteiniana_PM20_034	15	W	W	46.2381	14.0989	1350	219.7	58.5	10.5	24.9	12.8	12.9	51.8072	3.7556	1.9453	1.9302	0.1795
S_waldsteiniana_PM20_035	15	W	W	46.2381	14.0989	1350	237.2	61	12.6	25.4	14	16.2	63.7795	3.8885	1.8143	1.5679	0.2066
S_waldsteiniana_PM20_036	15	W	W	46.2381	14.0989	1350	170	53.4	9.8	23.4	10.8	14	59.8291	3.1835	2.1667	1.6714	0.1835
S_waldsteiniana_PM20_038	15	W	W	46.2381	14.0989	1350	247.667	65.2222	15.6667	29.1111	12.5556	18	61.8321	3.7973	2.3186	1.6173	0.2402
S_waldsteiniana_PM20_042	15	W	W	46.2381	14.0989	1350	204.5	55.7	0	23.7	12.9	13.1	55.2743	3.6715	1.8372	1.8092	0
S_waldsteiniana_PM20_043	15	W	W	46.2381	14.0989	1350	613.8	94.6	41	39.7	21	22.7	57.1788	6.4884	1.8905	1.7489	0.4334
S_waldsteiniana_PM20_044	15	W	W	46.2381	14.0989	1350	220.7	59.4	17.8	25.7	12.9	13.8	53.6965	3.7155	1.9922	1.8623	0.2997
S_waldsteiniana_PM20_045	15	W	W	46.2381	14.0989	1350	189.167	56.3333	1.8333	24.5	11.3333	15.1667	61.9048	3.358	2.1618	1.6154	0.0325
S_waldsteiniana_PM20_046	15	W	W	46.2381	14.0989	1350	231.333	62.3333	2.3333	27	12.3333	15.8333	58.642	3.7112	2.1892	1.7053	0.0374
S_waldsteiniana_11128	16	H	W	41.9998	20.7837	1940	203.2	59.8	42.2	26.6	10.9	13.1	49.6755	3.3335	2.4728	2.0453	0.7057
S_waldsteiniana_11129	16	H	W	41.9998	20.7837	1940	277.7	73.7	36.4	33.8	11.2	18	52.715	3.5716	3.0555	1.9105	0.5211
