# Supplementary material for: Hybrid zones in the European Alps impact the phylogeography of alpine vicariant willow species (Salix L.)
Source: Front Plant Sci. 2025 Mar 20;16:1507275. doi: 10.3389/fpls.2025.1507275 (PMC11966204; doi:10.3389/fpls.2025.1507275)
Supplement: Supplementary Table 5 — Pairwise Fst values for the groups of Salix foetida and Salix waldsteiniana. [file Table3.xlsx]

## Sheet: Information
Frontiers in Plant Science Supporting Information
Article: Hybrid zones in the European Alps impact the phylogeography of alpine vicariant willow species (Salix L.)
Authors: Loïc Pittet, Pia Marinček, Piotr Kosiński, Natascha D. Wagner and Elvira Hörandl
Article acceptance date:
Table S3 (Excel sheet): Vegetation relevés from 19 sampling sites. All relevés were done by E.H., following the Braun-Blanquet method. Moss and lichen species were not determined. Group ID, relevé date, locality, latitude (N, decimal), longitude (E, decimal), altitude (in meter above sea level, m.a.s.l.), size of the relevé (m), exposition, measured pH, potential pH, slope (in percentage), vegeta…

## Sheet: Zirog 1
Group_ID (foet/wald)	H_IT8 (10542-10564)
Date	2019-08-02
Locality	Alpe Zirog, Brenner
Latitude [N]	46.9658
Longitude [E]	11.6317
Altitude (m)	1855
Size (m)	5 x 5
Exposition	NE
pH measured	7.4
pH potential	7.1
Slope	0.05
Vegetation	Rivulet, Salicetum & tall herbs
coverage	1
Salix foetida/waldsteiniana	3
Adenostyles alliariae	2
Salix mielichhoferi	+
Alnus viridis	1
Chaerophyllum hirsutum	1
Peucedanum ostruthium	1
Hieracium sylvaticum	1
Vaccinium vitis-ideaea	+
Thalictrum aquilegiifolium	+
Cicerbita alpina	1
Salix hastata	+
Epilobium angustifolium	+
Aconitum variegatum	+
Geranium sylvaticum	1
Silene vulgaris	+
Cystopteris fragilis	+

## Sheet: Zirog 2
Group_ID (alp/brev)	H_IT5 (10565-10588)
Date	2019-08-02
Locality	Alpe Zirog, Brenner
Latitude [N]	46.9624
Longitude [E]	11.5575
Altitude (m)	2015
Size (m)	5 x 5
Exposition	N
pH measured	7.4
pH potential	7
Slope	0.2
Vegetation	small shrubs & herbs
coverage	0.8
Salix alpina/breviserrata	2
Dryas octopetala	2
Sesleria albicans	2
Carex sempervirens	1
Tofieldia calyculata	+
Valeriana montana	+
Rhododendron hirsutum	1
Saxifraga aizoides	+
Carlina acaulis	+
Tussilago farfara	+
Aster bellidiastrum	+
Selaginella selaginoides	+
Leontodon hispidus	+
Salix hastata	+
Pedicularis rostrato-capitata	+
Polygonum viviparum	+
Campanula scheuchzeri	+
Carduus defloratus	+
Carex flacca	+
Salix waldsteiniana	+
Carex firma	r
Homogyne alpina	+
Thesium alpinum	+
Gentiana asclepiadea	r
Lotus corniculatus s.l.	+
Pinguicula alpina	+
Parnassia palustris	+
Biscutella laevigata	+

## Sheet: Langkofelhütte
Group_ID (alp/brev)	H_IT6 (10598-10618)
Date	2019-08-04
Locality	Langkofelhütte
Latitude [N]	46.5224
Longitude [E]	11.7675
Altitude (m)	2182
Size (m)	2 x 2
Exposition	W
pH measured	7.5
pH potential	6.9
Slope	0.3
Vegetation	alpine grassland
coverage	1
Salix alpina/breviserrata	3
Sesleria albicans	2
Carex sempervirens	1
Biscutella laevigata	+
Valeriana montana	1
Campanula scheuchzeri	+
Silene vulgaris	1
Juncus monanthos	+
Trollius europaeus	r
Poa alpina	+
Trifolium pratense: nivale	+
Dryas octopetala	+
Ranunculus montanus	+
Aster bellidiastrum	+
Polygonum viviparum	+
Myosotis alpestris	+
Bartsia alpina	+
Leontodon hispidus	+
Luzula sieberi	+
Carduus defloratus	+

## Sheet: Sas Ciampac
Group_ID (alp/brev)	A_IT10 (10619-10637)
Date	2019-08-05
Locality	Sas Ciampac
Latitude [N]	46.5607
Longitude [E]	11.8163
Altitude (m)	2440
Size (m)	2 x 2
Exposition	SSW
pH measured	7.4
pH potential	7
Slope	0.2
Vegetation	scree, limestone
coverage	0.1
Salix alpina	1
Silene vulgaris:glareosa	+
Sesleria albicans	+
Minuartia austriaca	+
Campanula cochleariifolia	+
Poa minor	+
Acinos alpinus	+
Minuartia verna	+
Aster bellidiastrum	r
Dryas octopetala	+

## Sheet: Grödnerjoch 1
Group_ID (foet/wald)	W_IT11 (10644-10663)
Date	2019-08-06
Locality	Grödnerjoch
Latitude [N]	46.5463
Longitude [E]	11.8061
Altitude (m)	2050
Size (m)	5 x 5
Exposition	SW
pH measured	7.5
pH potential	7
Slope	0.15
Vegetation	Salicetum
coverage	1
Salix waldsteiniana	4
Salix myrsinifolia	2
Salix mielichhoferi	1
Salix hastata	1
Vicia cracca	+
Deschampsia cespitosa	+
Allium schoenoprasum	+
Potentilla erecta	+
Equisetum palustre	+
Caltha palustris	1
Scabiosa lucida	r
Geranium sylvaticum	+
Polygonum bistorta	+
Alchemilla sp.	+
Chaerophyllum villarsii	+
Festuca rubra	+
Rumex acetosa	+
Picea abies (juv.)	r

## Sheet: Grödnerjoch 2
Group_ID (foet/wald)	H_IT9 (10664-10681)
Date	2019-08-06
Locality	Grödnerjoch
Latitude [N]	46.5484
Longitude [E]	11.9342
Altitude (m)	2056
Size (m)	2 x 6
Exposition	E
pH measured	7.4
pH potential	6.9
Slope	0.1
Vegetation	Salicetum
coverage	1
Salix myrsinifolia	3
Salix foetida/waldsteiniana	1
Salix hastata	1
Crepis pyrenaica	1
Carex nigra	1
Polygonum viviparum	+
Valeriana dioica	+
Equisetum variegatum	+
Equisetum arvense	+
Eriophorum latifolium	+
Briza media	+
Parnassia palustris	+
Potentilla erecta	+
Chaerophyllum hirsutum	1
Aconitum variegatum	1
Peucedanum ostruthium	+
Geum rivale	+
Gymnadenia conopsea	+
Scabiosa lucida	+
Caltha palustris	+
Geranium sylvaticum	1
Bartsia alpina	+
Alechmilla sp.	+
Deschampsia cespitosa	+
Tofieldia calyculata	+

## Sheet: Seiseralm 1
Group_ID (foet/wald)	W_IT10 (10684-10702)
Date	2019-08-08
Locality	Seiseralm, Alpenrosenhütte
Latitude [N]	46.5154
Longitude [E]	11.6448
Altitude (m)	2035
Size (m)	3 x 5
Exposition	N
pH measured	6.9
pH potential	6.6
Slope	0.1
Vegetation	disturbed, rivulet shrubs
coverage	0.8
Salix waldsteiniana	1
Salix myrsinifolia	2
Deschampsia cespitosa	2
Agrostis tenuis	1
Anthyllis vulneraria	11
Tussilago farfara	+
Rhinanthus glacialis	+
Leontodon hispidus	+
Trifolium pratense	+
Saxifraga aizoides	+
Cardamine amara	+
Alnus viridis	1
Euphrasia rostkoviana	+
Valeriana montana	+
Silene vulgaris	+
Carduus defloratus	+
Polygonum viviparum	+
Thymus praecox	+
Carum carvi	+
Peucedanum ostruthium	+
Epilobium alsinifolium	+

## Sheet: Seiseralm 2
Group_ID (foet/wald)	F_IT7 (10703-10722)
Date	2019-08-08
Locality	Seiseralm, Sonne, between skiing slopes
Latitude [N]	46.5504
Longitude [E]	11.6656
Altitude (m)	1827
Size (m)	3 x 5
Exposition	N
pH measured	5.9
pH potential	5.4
Slope	0.15
Vegetation	Salicetum
coverage	1
Salix foetida	5
Geranium sylvaticum	1
Peucedanum ostruthium	1
Cirsium heterophyllum	+
Trollius europaeus	+
Luzula sieberi	+
Deschampsia cespitosa	+
Achillea millefolium	+
Alchemilla sp.	+
Ranunculus nemorosus	+
Pimpinella major	+
Geum rivale	+
Sanguisorba officinale	+

## Sheet: Kerschbaumer Alm
Group_ID (foet/wald)	material not useful for RAD Seq, insufficient DNA quality
Date	2019-08-11
Locality	Kerschbaumer Alm bei Lienz
Latitude [N]	46.7586
Longitude [E]	12.7723
Altitude (m)	1938
Size (m)	3 x 5
Exposition	NW
pH measured	6.8
pH potential	6.5
Slope	0.1
Vegetation	rivulet. Wet mixed grassland, dwarf shrubs
coverage	0.8
Salix foetida/waldsteiniana	1
Rhododendron hirsutum	1
Dryas octopetala	1
Salix glabra	+
Sesleria albicans	1
Deschampsia cespitosa	1
Poa alpina	+
Carex ferruginea	1
Saxifraga aizoides	1
Tussilago farfara	+
Silene pusilla	+
Viola biflora	+
Tofieldia calyculata	+
Achillea oxyloba	+
Primula farinosa	+
Aster bellidiastrum	+
Campanula scheuchzeri	+
Polygonum viviparum	+
Lotus corniculatus	+
Euphrasia salisburgensis	+
Leontodon hispidus	1
Geranium sylvaticum	+
Adenostyles glabra	+
Larix decidua(juv.)	+
Silene vulgaris	+
Salix hastata	+
Galium anisophyllum	+
Selaginella selaginoides	+
Thymus praecox	+
Salix retusa	+
Ranunculus hybridus	+
Gentianella ramosa	+
Moose	+

[truncated: 10 more sheets: Speiereck, Innerkrems, Obertauern, Julierpass, Albula, Gemmipass, Gran Saint Bernard, Hochlantsch, Brandkogel, Grebenzen]
